# Supplementary material for: Potential Signals of Natural Selection in the Top Risk Loci for Coronary Artery Disease: 9p21 and 10q11
Source: PLoS One. 2015 Aug 7;10(8):e0134840. doi: 10.1371/journal.pone.0134840 (PMC4529309; doi:10.1371/journal.pone.0134840)
Supplement: S1 Table — (XLSX) [file pone.0134840.s012.xlsx]

## Sheet: ST1
	Continent	Country	Geographic region	Code	N	Latitude	Longitude
	Europe	Poland	Center	POL	27	52.25	21
		France	North	NFR	49	50.6	3.05
			South	SFR	52	43.65	1.5
		Spain	Basque Country	BSC	41	42.8	-2.6
			Catalonia	CAT	46	41.95	2.75
			Autonomous Community of Valencia	ACV	39	39.47	-0.4
			Andalusia	AND	45	37.38	-5.97
		Italy	Sardinia	SAR	44	40.05	9.14
			Sicilia	SIC	32	38.2	12.5
		Bosnia Herzegovina	Center	BOS	44	44.15	17.88
		Greece	Crete	CRT	36	35.25	25
		Turkey	North-East	TUR	43	41.21	27.9
	Middle East	Jordania	General Jordanian	JOR	50	31.65	36.5
			Bedouins	BED	39	30.2	35.75
	North Africa	Morocco	North	NMA	49	32.9	-5.6
			Central-West	CWM	50	27.81	-12.83
		Algeria	Center	ALG	30	28	3
		Tunisia	Center	TUN	81	33.94	9.22
		Lybia	Center	LIB	51	28.22	16.3
	Total DNA samples				848
	1000 Genome Project Data
	Europe	Finland	Finnish	FIN	93	62.02	24.07
		United Kingdom	British in England and Scotland	GBR	89	52.22	-0.97
		Italy	Toscani	TSI	98	43.2	11.67
		Northern and Western European Ancestry	Utah Residents (CEPH)	CEU	85	52.38	8.14
	Africa	Kenya	Luhya in Webuye	LWK	97	0.61	34.76
		Nigeria	Yoruba in Ibadan	YRI	88	7.38	3.91
	Asia	China	Han Chinese in Bejing	CHB	97	39.9	116.4
		Japan	Japanese in Tokyo	JPT	89	35.68	139.69
	Total 1000G samples				736
	TOTAL				1584
