# Supplementary material for: Potential Signals of Natural Selection in the Top Risk Loci for Coronary Artery Disease: 9p21 and 10q11
Source: PLoS One. 2015 Aug 7;10(8):e0134840. doi: 10.1371/journal.pone.0134840 (PMC4529309; doi:10.1371/journal.pone.0134840)
Supplement: S2 Table — (XLSX) [file pone.0134840.s013.xlsx]

## Sheet: Hoja1
	Markers information				Populations																										Heterosygosity per marker
	Genomic region	ID reference	Position	Alleles	ALG	AND	BED	BOS	CAT	CWM	CRT	JOR	NMA	LIB	NFR	BSC	POL	SAR	SIC	SFR	TUN	TUR	ACV	LWK	YRI	JPT	GBR	CHB	FIN	TSI	Mean	SD
	1p13	rs4970833	109804646	A	0.3667	0.3778	0.4615	0.5	0.5326	0.42	0.5833	0.51	0.4796	0.4608	0.4286	0.561	0.3889	0.5	0.4375	0.5481	0.4753	0.4767	0.4359	0.0722	0.0682	0.5056	0.4382	0.5206	0.3978	0.5306	0.46882	0.09981
				G	0.6333	0.6222	0.5385	0.5	0.4674	0.58	0.4167	0.49	0.5204	0.5392	0.5714	0.439	0.6111	0.5	0.5625	0.4519	0.5247	0.5233	0.5641	0.9278	0.9318	0.4944	0.5618	0.4794	0.6022	0.4694
	1p13	rs653635	109806313	C	0.2167	0.1111	0.0897	0.0682	0.087	0.21	0.125	0.06	0.1633	0.098	0.051	0.1341	0.037	0.1591	0.1094	0.0962	0.0864	0.093	0.1282	0.1546	0.25	0	0.1124	0	0.1075	0.0714	0.18837	0.0926
				T	0.7833	0.8889	0.9103	0.9318	0.913	0.79	0.875	0.94	0.8367	0.902	0.949	0.8659	0.963	0.8409	0.8906	0.9038	0.9136	0.907	0.8718	0.8454	0.75	1	0.8876	1	0.8925	0.9286
	1p13	rs6657811	109807283	A	0.8333	0.7955	0.9615	0.9545	0.8889	0.9167	0.9861	0.93	0.8673	0.951	0.8163	0.9024	0.9074	0.8295	0.871	0.87	0.8827	0.9535	0.8421	0.7732	0.8807	1	0.9045	0.9897	0.9194	0.8878	0.18019	0.09531
				T	0.1667	0.2045	0.0385	0.0455	0.1111	0.0833	0.0139	0.07	0.1327	0.049	0.1837	0.0976	0.0926	0.1705	0.129	0.13	0.1173	0.0465	0.1579	0.2268	0.1193	0	0.0955	0.0103	0.0806	0.1122
	1p13	rs608196	109808117	C	0.9333	0.9	0.9359	0.9318	0.913	0.92	0.875	0.95	0.9184	0.9314	0.949	0.8659	0.963	0.8636	0.9063	0.9038	0.9691	0.907	0.8718	0.9639	0.9943	1	0.8876	1	0.8925	0.9286	0.13553	0.06945
				T	0.0667	0.1	0.0641	0.0682	0.087	0.08	0.125	0.05	0.0816	0.0686	0.051	0.1341	0.037	0.1364	0.0938	0.0962	0.0309	0.093	0.1282	0.0361	0.0057	0	0.1124	0	0.1075	0.0714
	1p13	rs17035630	109810981	A	0.0167	0.1556	0.1923	0.1705	0.1522	0.12	0.0972	0.14	0.0408	0.0784	0.0918	0.1341	0.1296	0.0682	0.1094	0.125	0.0741	0.2209	0.1579	0.0052	0	0.3876	0.1461	0.4124	0.1935	0.0765	0.21687	0.12044
				G	0.9833	0.8444	0.8077	0.8295	0.8478	0.88	0.9028	0.86	0.9592	0.9216	0.9082	0.8659	0.8704	0.9318	0.8906	0.875	0.9259	0.7791	0.8421	0.9948	1	0.6124	0.8539	0.5876	0.8065	0.9235
	1p13	rs17035665	109813719	C	0.7069	0.7222	0.8077	0.875	0.8778	0.8261	0.8333	0.7979	0.8878	0.71	0.734	0.8902	0.8519	0.814	0.8226	0.85	0.7531	0.8214	0.8333	0.7062	0.7727	0.9213	0.7978	0.9536	0.8441	0.801	0.29512	0.08463
				T	0.2931	0.2778	0.1923	0.125	0.1222	0.1739	0.1667	0.2021	0.1122	0.29	0.266	0.1098	0.1481	0.186	0.1774	0.15	0.2469	0.1786	0.1667	0.2938	0.2273	0.0787	0.2022	0.0464	0.1559	0.199
	1p13	rs4970834	109814880	C	0.7333	0.8111	0.9103	0.8068	0.9022	0.7755	0.8889	0.92	0.8265	0.8431	0.7396	0.8415	0.6852	0.8523	0.8548	0.8431	0.7963	0.8721	0.859	0.7268	0.6136	0.9494	0.8202	0.9639	0.8011	0.8418	0.27778	0.09929
				T	0.2667	0.1889	0.0897	0.1932	0.0978	0.2245	0.1111	0.08	0.1735	0.1569	0.2604	0.1585	0.3148	0.1477	0.1452	0.1569	0.2037	0.1279	0.141	0.2732	0.3864	0.0506	0.1798	0.0361	0.1989	0.1582
	1p13	rs611917	109815252	A	0.7167	0.6556	0.8158	0.7273	0.8261	0.76	0.7639	0.84	0.7143	0.7353	0.6224	0.6829	0.6667	0.6364	0.6875	0.7308	0.7531	0.7791	0.6667	0.5722	0.6875	0.9382	0.7022	0.9588	0.6989	0.7245	0.38013	0.09966
				G	0.2833	0.3444	0.1842	0.2727	0.1739	0.24	0.2361	0.16	0.2857	0.2647	0.3776	0.3171	0.3333	0.3636	0.3125	0.2692	0.2469	0.2209	0.3333	0.4278	0.3125	0.0618	0.2978	0.0412	0.3011	0.2755
	1p13	rs12740374	109817590	G	0.8	0.7778	0.859	0.7955	0.8913	0.8265	0.8611	0.89	0.7813	0.79	0.6531	0.8293	0.6852	0.7045	0.7656	0.7981	0.7716	0.8721	0.8077	0.6495	0.75	0.9382	0.8258	0.9588	0.8172	0.7653	0.30876	0.09436
				T	0.2	0.2222	0.141	0.2045	0.1087	0.1735	0.1389	0.11	0.2188	0.21	0.3469	0.1707	0.3148	0.2955	0.2344	0.2019	0.2284	0.1279	0.1923	0.3505	0.25	0.0618	0.1742	0.0412	0.1828	0.2347
	1p13	rs629301	109818306	G	0.2833	0.2045	0.1538	0.2045	0.1087	0.19	0.1389	0.12	0.2143	0.2549	0.3469	0.1707	0.3148	0.3068	0.25	0.2019	0.2716	0.1279	0.1923	0.4948	0.3068	0.073	0.1742	0.0464	0.1828	0.2347	0.32257	0.09992
				T	0.7167	0.7955	0.8462	0.7955	0.8913	0.81	0.8611	0.88	0.7857	0.7451	0.6531	0.8293	0.6852	0.6932	0.75	0.7981	0.7284	0.8721	0.8077	0.5052	0.6932	0.927	0.8258	0.9536	0.8172	0.7653
	1p13	rs646776	109818530	C	0.2833	0.2045	0.1538	0.2045	0.1	0.19	0.1389	0.12	0.2143	0.2549	0.3469	0.1707	0.3148	0.3068	0.25	0.2019	0.2716	0.1279	0.1923	0.4794	0.3068	0.0618	0.1742	0.0464	0.1828	0.2347	0.32126	0.1021
				T	0.7167	0.7955	0.8462	0.7955	0.9	0.81	0.8611	0.88	0.7857	0.7451	0.6531	0.8293	0.6852	0.6932	0.75	0.7981	0.7284	0.8721	0.8077	0.5206	0.6932	0.9382	0.8258	0.9536	0.8172	0.7653
	1p13	rs17035949	109820919	G	0.0667	0.0568	0.0769	0.0114	0.0435	0.17	0.0417	0.06	0.1735	0.098	0.0612	0.0244	0	0.0795	0.0781	0.0288	0.1049	0.0116	0.0769	0.2938	0.4148	0.0225	0.0225	0.0155	0.0215	0.051	0.13344	0.11959
				T	0.9333	0.9432	0.9231	0.9886	0.9565	0.83	0.9583	0.94	0.8265	0.902	0.9388	0.9756	1	0.9205	0.9219	0.9712	0.8951	0.9884	0.9231	0.7062	0.5852	0.9775	0.9775	0.9845	0.9785	0.949
	1p13	rs583104	109821307	G	0.3667	0.2273	0.1667	0.2045	0.1522	0.37	0.1389	0.15	0.3469	0.3039	0.3673	0.1829	0.3333	0.3182	0.2813	0.2019	0.3457	0.1395	0.2179	0.7887	0.858	0.0618	0.1854	0.0464	0.1828	0.2347	0.33652	0.10509
				T	0.6333	0.7727	0.8333	0.7955	0.8478	0.63	0.8611	0.85	0.6531	0.6961	0.6327	0.8171	0.6667	0.6818	0.7188	0.7981	0.6543	0.8605	0.7821	0.2113	0.142	0.9382	0.8146	0.9536	0.8172	0.7653
	1p13	rs602633	109821511	G	0.6333	0.7556	0.8333	0.8068	0.8778	0.65	0.8611	0.85	0.6837	0.7255	0.6429	0.825	0.6852	0.7727	0.75	0.8269	0.6728	0.8837	0.7821	0.2165	0.142	0.9382	0.8258	0.9536	0.8226	0.7908	0.32242	0.10208
				T	0.3667	0.2444	0.1667	0.1932	0.1222	0.35	0.1389	0.15	0.3163	0.2745	0.3571	0.175	0.3148	0.2273	0.25	0.1731	0.3272	0.1163	0.2179	0.7835	0.858	0.0618	0.1742	0.0464	0.1774	0.2092
	1p13	rs599839	109822166	A	0.6333	0.7556	0.8333	0.7955	0.8478	0.64	0.8611	0.85	0.6531	0.6961	0.6327	0.8171	0.6667	0.6932	0.7188	0.7981	0.6605	0.8488	0.7821	0.2113	0.1477	0.9213	0.8202	0.9485	0.8226	0.7653	0.33843	0.10065
				G	0.3667	0.2444	0.1667	0.2045	0.1522	0.36	0.1389	0.15	0.3469	0.3039	0.3673	0.1829	0.3333	0.3068	0.2813	0.2019	0.3395	0.1512	0.2179	0.7887	0.8523	0.0787	0.1798	0.0515	0.1774	0.2347
	1p13	rs14000	109822509	C	0.15	0.1333	0.0641	0.0682	0.0978	0.15	0.0972	0.06	0.1429	0.098	0.0408	0.1463	0.037	0.1591	0.1406	0.1058	0.0617	0.093	0.1538	0.1082	0.1591	0	0.1292	0	0.1237	0.0612	0.17627	0.08031
				T	0.85	0.8667	0.9359	0.9318	0.9022	0.85	0.9028	0.94	0.8571	0.902	0.9592	0.8537	0.963	0.8409	0.8594	0.8942	0.9383	0.907	0.8462	0.8918	0.8409	1	0.8708	1	0.8763	0.9388
	1p13	rs672569	109827253	A	0.2167	0.0889	0.1026	0.125	0.0326	0.25	0.0694	0.08	0.2245	0.1863	0.2347	0.0854	0.2778	0.0795	0.1563	0.0962	0.2469	0.0581	0.1282	0.5361	0.5227	0.0337	0.118	0.0361	0.2043	0.1224	0.24689	0.12797
				G	0.7833	0.9111	0.8974	0.875	0.9674	0.75	0.9306	0.92	0.7755	0.8137	0.7653	0.9146	0.7222	0.9205	0.8438	0.9038	0.7531	0.9419	0.8718	0.4639	0.4773	0.9663	0.882	0.9639	0.7957	0.8776
	1p13	rs655246	109832283	A	0.6	0.5222	0.4359	0.5114	0.4545	0.49	0.375	0.41	0.5408	0.4902	0.4898	0.4268	0.5556	0.3523	0.5625	0.4423	0.5185	0.4186	0.5	0.8351	0.8466	0.5337	0.5169	0.4794	0.5376	0.4541	0.47995	0.06292
				G	0.4	0.4778	0.5641	0.4886	0.5455	0.51	0.625	0.59	0.4592	0.5098	0.5102	0.5732	0.4444	0.6477	0.4375	0.5577	0.4815	0.5814	0.5	0.1649	0.1534	0.4663	0.4831	0.5206	0.4624	0.5459
	1p13	rs17584208	109833187	A	0.0833	0.0111	0.0128	0.0909	0.0109	0.05	0.0278	0.01	0.0714	0.0294	0.0714	0.0244	0.1667	0	0.0469	0.0481	0.0617	0.0233	0	0.1031	0.1023	0.0281	0.0618	0.0361	0.1075	0.0561	0.09527	0.07021
				G	0.9167	0.9889	0.9872	0.9091	0.9891	0.95	0.9722	0.99	0.9286	0.9706	0.9286	0.9756	0.8333	1	0.9531	0.9519	0.9383	0.9767	1	0.8969	0.8977	0.9719	0.9382	0.9639	0.8925	0.9439
	1p13	rs17645031	109834938	C	0.9138	0.9889	0.9872	0.9091	0.9891	0.95	0.9722	0.99	0.9082	0.9706	0.9286	0.9756	0.8148	1	0.9531	0.9519	0.9383	0.9767	1	0.9072	0.8977	0.9719	0.9382	0.9691	0.8925	0.9439	0.09671	0.07356
				T	0.0862	0.0111	0.0128	0.0909	0.0109	0.05	0.0278	0.01	0.0918	0.0294	0.0714	0.0244	0.1852	0	0.0469	0.0481	0.0617	0.0233	0	0.0928	0.1023	0.0281	0.0618	0.0309	0.1075	0.0561
	1p13	rs17645143	109835757	C	0.25	0.4222	0.3205	0.3182	0.4348	0.24	0.25	0.32	0.2653	0.2941	0.2755	0.3293	0.2963	0.25	0.4063	0.3173	0.2284	0.314	0.359	0.0773	0.0398	0.5056	0.3933	0.4485	0.3548	0.3265	0.41134	0.09885
				T	0.75	0.5778	0.6795	0.6818	0.5652	0.76	0.75	0.68	0.7347	0.7059	0.7245	0.6707	0.7037	0.75	0.5938	0.6827	0.7716	0.686	0.641	0.9227	0.9602	0.4944	0.6067	0.5515	0.6452	0.6735
	1p13	rs629001	109838918	C	0.2333	0.0444	0.0641	0.0568	0.0326	0.16	0.0417	0.07	0.1042	0.1373	0.1224	0.0732	0.0556	0.1136	0.0781	0.0577	0.1728	0.0233	0.1026	0.2887	0.2784	0	0.0449	0	0.0806	0.0459	0.16296	0.11197
				T	0.7667	0.9556	0.9359	0.9432	0.9674	0.84	0.9583	0.93	0.8958	0.8627	0.8776	0.9268	0.9444	0.8864	0.9219	0.9423	0.8272	0.9767	0.8974	0.7113	0.7216	1	0.9551	1	0.9194	0.9541
	1p13	rs3850615	109839738	A	0.05	0.0333	0.1667	0.0341	0.0978	0.09	0.0694	0.1	0.0816	0.1569	0.051	0.0366	0.0556	0.0698	0.125	0.0577	0.1049	0.0233	0.0641	0.2526	0.3523	0.0112	0.0899	0.0258	0.1022	0.0816	0.15739	0.10116
				C	0.95	0.9667	0.8333	0.9659	0.9022	0.91	0.9306	0.9	0.9184	0.8431	0.949	0.9634	0.9444	0.9302	0.875	0.9423	0.8951	0.9767	0.9359	0.7474	0.6477	0.9888	0.9101	0.9742	0.8978	0.9184
	1p13	rs600806	109840629	A	0.5333	0.8222	0.7564	0.7841	0.7717	0.7449	0.8333	0.79	0.6531	0.7843	0.7041	0.8293	0.6667	0.814	0.625	0.79	0.7037	0.8605	0.7436	0.3918	0.3523	0.9607	0.691	0.9588	0.7043	0.7296	0.35921	0.10748
				G	0.4667	0.1778	0.2436	0.2159	0.2283	0.2551	0.1667	0.21	0.3469	0.2157	0.2959	0.1707	0.3333	0.186	0.375	0.21	0.2963	0.1395	0.2564	0.6082	0.6477	0.0393	0.309	0.0412	0.2957	0.2704
	1p13	rs680434	109842271	C	0.5	0.2111	0.2692	0.2273	0.3261	0.27	0.1806	0.22	0.3878	0.2255	0.2959	0.2439	0.3704	0.2045	0.3594	0.2115	0.284	0.1395	0.3077	0.6031	0.6193	0.0112	0.3258	0.0206	0.3011	0.3163	0.37408	0.11953
				T	0.5	0.7889	0.7308	0.7727	0.6739	0.73	0.8194	0.78	0.6122	0.7745	0.7041	0.7561	0.6296	0.7955	0.6406	0.7885	0.716	0.8605	0.6923	0.3969	0.3807	0.9888	0.6742	0.9794	0.6989	0.6837
	1p13	rs11583969	109843775	C	0.9167	0.9556	1	0.9545	0.9348	0.91	0.9722	0.98	0.9388	0.951	0.9082	0.9512	0.9444	0.9205	0.9375	0.9519	0.963	1	0.9231	0.9175	0.8977	1	0.9213	1	0.957	0.9541	0.09694	0.05537
				T	0.0833	0.0444	0	0.0455	0.0652	0.09	0.0278	0.02	0.0612	0.049	0.0918	0.0488	0.0556	0.0795	0.0625	0.0481	0.037	0	0.0769	0.0825	0.1023	0	0.0787	0	0.043	0.0459
	1p13	rs652651	109844532	A	0.4333	0.2	0.2632	0.2159	0.3261	0.25	0.1667	0.21	0.3878	0.2255	0.2917	0.2	0.3704	0.2045	0.3594	0.2115	0.2654	0.1395	0.3077	0.6186	0.6307	0.0112	0.3258	0.0206	0.2903	0.301	0.36666	0.11915
				G	0.5667	0.8	0.7368	0.7841	0.6739	0.75	0.8333	0.79	0.6122	0.7745	0.7083	0.8	0.6296	0.7955	0.6406	0.7885	0.7346	0.8605	0.6923	0.3814	0.3693	0.9888	0.6742	0.9794	0.7097	0.699
	1p13	rs407102	109846278	C	0.4333	0.2222	0.2692	0.3182	0.3478	0.24	0.1667	0.21	0.3878	0.2157	0.3061	0.2195	0.4074	0.2159	0.3438	0.2115	0.2901	0.1512	0.3205	0.4691	0.4432	0.0787	0.3427	0.0876	0.3226	0.3061	0.3883	0.09667
				T	0.5667	0.7778	0.7308	0.6818	0.6522	0.76	0.8333	0.79	0.6122	0.7843	0.6939	0.7805	0.5926	0.7841	0.6563	0.7885	0.7099	0.8488	0.6795	0.5309	0.5568	0.9213	0.6573	0.9124	0.6774	0.6939
	1p13	rs592107	109848726	A	0.45	0.2	0.2692	0.2159	0.3261	0.22	0.1667	0.21	0.398	0.2255	0.2959	0.2073	0.3704	0.2159	0.3594	0.2115	0.3025	0.1512	0.2821	0.4691	0.4432	0.0112	0.3315	0.0206	0.2957	0.3061	0.37056	0.12115
				T	0.55	0.8	0.7308	0.7841	0.6739	0.78	0.8333	0.79	0.602	0.7745	0.7041	0.7927	0.6296	0.7841	0.6406	0.7885	0.6975	0.8488	0.7179	0.5309	0.5568	0.9888	0.6685	0.9794	0.7043	0.6939
	1p13	rs444387	109851127	A	0.5167	0.2	0.2692	0.2159	0.3261	0.2653	0.1667	0.22	0.4082	0.2255	0.3061	0.2073	0.3704	0.2159	0.375	0.2157	0.3333	0.1512	0.2949	0.6289	0.6534	0.0112	0.3315	0.0206	0.3011	0.3112	0.37281	0.11993
				G	0.4833	0.8	0.7308	0.7841	0.6739	0.7347	0.8333	0.78	0.5918	0.7745	0.6939	0.7927	0.6296	0.7841	0.625	0.7843	0.6667	0.8488	0.7051	0.3711	0.3466	0.9888	0.6685	0.9794	0.6989	0.6888
	1p13	rs464218	109856306	A	0.3833	0.4889	0.5641	0.5227	0.5109	0.44	0.5833	0.55	0.4694	0.4804	0.5408	0.5854	0.4074	0.6023	0.4063	0.5865	0.4877	0.5814	0.5	0.0876	0.0511	0.6292	0.4663	0.6649	0.5215	0.5561	0.46607	0.1004
				G	0.6167	0.5111	0.4359	0.4773	0.4891	0.56	0.4167	0.45	0.5306	0.5196	0.4592	0.4146	0.5926	0.3977	0.5938	0.4135	0.5123	0.4186	0.5	0.9124	0.9489	0.3708	0.5337	0.3351	0.4785	0.4439
	1p13	rs17585355	109857815	A	0.75	0.8068	0.7436	0.814	0.7174	0.75	0.8857	0.72	0.6224	0.6569	0.7143	0.8537	0.8077	0.8837	0.7969	0.7596	0.7716	0.8023	0.7692	0.9948	1	1	0.927	1	0.9032	0.9745	0.26984	0.15218
				C	0.25	0.1932	0.2564	0.186	0.2826	0.25	0.1143	0.28	0.3776	0.3431	0.2857	0.1463	0.1923	0.1163	0.2031	0.2404	0.2284	0.1977	0.2308	0.0052	0	0	0.073	0	0.0968	0.0255
	1p13	rs370088	109858119	C	0.55	0.8	0.7368	0.7841	0.6739	0.78	0.8333	0.79	0.602	0.7745	0.7041	0.7927	0.6296	0.7841	0.6406	0.7885	0.6975	0.8488	0.7179	0.5309	0.5511	0.9888	0.6685	0.9794	0.7043	0.6939	0.3704	0.12116
				T	0.45	0.2	0.2632	0.2159	0.3261	0.22	0.1667	0.21	0.398	0.2255	0.2959	0.2073	0.3704	0.2159	0.3594	0.2115	0.3025	0.1512	0.2821	0.4691	0.4489	0.0112	0.3315	0.0206	0.2957	0.3061
	1p13	rs3853500	109864269	C	0.4833	0.8	0.7308	0.7841	0.6739	0.74	0.8333	0.78	0.5918	0.7647	0.6939	0.7927	0.6296	0.7841	0.625	0.7885	0.6667	0.8488	0.7051	0.366	0.3295	0.9888	0.6685	0.9794	0.7043	0.699	0.37183	0.11931
				T	0.5167	0.2	0.2692	0.2159	0.3261	0.26	0.1667	0.22	0.4082	0.2353	0.3061	0.2073	0.3704	0.2159	0.375	0.2115	0.3333	0.1512	0.2949	0.634	0.6705	0.0112	0.3315	0.0206	0.2957	0.301
	1p13	rs3768496	109866569	A	0.55	0.8	0.7308	0.7841	0.6739	0.78	0.8333	0.79	0.602	0.7745	0.7041	0.7927	0.6296	0.7841	0.6406	0.7885	0.6975	0.8571	0.7179	0.5258	0.5568	0.9888	0.6685	0.9794	0.7043	0.6939	0.37013	0.12163
				T	0.45	0.2	0.2692	0.2159	0.3261	0.22	0.1667	0.21	0.398	0.2255	0.2959	0.2073	0.3704	0.2159	0.3594	0.2115	0.3025	0.1429	0.2821	0.4742	0.4432	0.0112	0.3315	0.0206	0.2957	0.3061
	1p13	rs10745352	109871787	C	0.4833	0.8	0.7308	0.7841	0.6739	0.74	0.8333	0.78	0.5918	0.7647	0.6939	0.7927	0.6296	0.7841	0.625	0.7885	0.6667	0.8488	0.7051	0.3763	0.3295	0.9775	0.6685	0.9794	0.7043	0.6939	0.37303	0.11705
				T	0.5167	0.2	0.2692	0.2159	0.3261	0.26	0.1667	0.22	0.4082	0.2353	0.3061	0.2073	0.3704	0.2159	0.375	0.2115	0.3333	0.1512	0.2949	0.6237	0.6705	0.0225	0.3315	0.0206	0.2957	0.3061
	1p13	rs10745353	109877506	A	0.4333	0.1778	0.2692	0.2159	0.3261	0.17	0.1528	0.21	0.3673	0.2157	0.2959	0.2073	0.3704	0.2045	0.3438	0.2115	0.2716	0.1512	0.2692	0.3866	0.3409	0.0112	0.3315	0.0206	0.2957	0.3061	0.36028	0.11931
				G	0.5667	0.8222	0.7308	0.7841	0.6739	0.83	0.8472	0.79	0.6327	0.7843	0.7041	0.7927	0.6296	0.7955	0.6563	0.7885	0.7284	0.8488	0.7308	0.6134	0.6591	0.9888	0.6685	0.9794	0.7043	0.6939
	1p13	rs4603158	109879549	C	0.5167	0.2	0.2692	0.2159	0.3261	0.26	0.1667	0.22	0.4082	0.2353	0.3061	0.2073	0.3704	0.2159	0.375	0.2115	0.3333	0.1512	0.2949	0.6289	0.6705	0.0112	0.3315	0.0206	0.2957	0.3061	0.37209	0.11947
				T	0.4833	0.8	0.7308	0.7841	0.6739	0.74	0.8333	0.78	0.5918	0.7647	0.6939	0.7927	0.6296	0.7841	0.625	0.7885	0.6667	0.8488	0.7051	0.3711	0.3295	0.9888	0.6685	0.9794	0.7043	0.6939
	1p13	rs11102972	109880721	C	0.4167	0.1778	0.2436	0.1477	0.3152	0.1122	0.1667	0.2	0.2857	0.1667	0.2143	0.1829	0.2037	0.2045	0.2813	0.1837	0.216	0.1279	0.2692	0.1804	0.1932	0.0112	0.2865	0.0206	0.2043	0.2755	0.31338	0.10645
				T	0.5833	0.8222	0.7564	0.8523	0.6848	0.8878	0.8333	0.8	0.7143	0.8333	0.7857	0.8171	0.7963	0.7955	0.7188	0.8163	0.784	0.8721	0.7308	0.8196	0.8068	0.9888	0.7135	0.9794	0.7957	0.7245
	1p13	rs10858084	109882250	A	0.4833	0.8	0.7308	0.7841	0.6739	0.74	0.8472	0.78	0.5918	0.7647	0.6875	0.7927	0.6296	0.7841	0.625	0.7843	0.6667	0.8488	0.7051	0.3711	0.3295	0.9888	0.6685	0.9794	0.7043	0.6939	0.37173	0.12015
				T	0.5167	0.2	0.2692	0.2159	0.3261	0.26	0.1528	0.22	0.4082	0.2353	0.3125	0.2073	0.3704	0.2159	0.375	0.2157	0.3333	0.1512	0.2949	0.6289	0.6705	0.0112	0.3315	0.0206	0.2957	0.3061
	1p13	rs2228604	109884775	G	0.4833	0.8	0.7308	0.7841	0.6739	0.74	0.8333	0.78	0.5918	0.7647	0.6939	0.7927	0.6296	0.7841	0.6406	0.7885	0.6667	0.8488	0.7051	0.3711	0.3295	0.9888	0.6685	0.9794	0.7043	0.6939	0.37176	0.11919
				T	0.5167	0.2	0.2692	0.2159	0.3261	0.26	0.1667	0.22	0.4082	0.2353	0.3061	0.2073	0.3704	0.2159	0.3594	0.2115	0.3333	0.1512	0.2949	0.6289	0.6705	0.0112	0.3315	0.0206	0.2957	0.3061
	1p13	rs4970843	109887191	C	0.35	0.4556	0.5385	0.4659	0.4783	0.39	0.5694	0.54	0.4388	0.4216	0.4694	0.5244	0.3519	0.5341	0.3906	0.5288	0.4506	0.5814	0.4359	0.0103	0	0.6124	0.427	0.6701	0.4839	0.5102	0.45525	0.13191
				T	0.65	0.5444	0.4615	0.5341	0.5217	0.61	0.4306	0.46	0.5612	0.5784	0.5306	0.4756	0.6481	0.4659	0.6094	0.4712	0.5494	0.4186	0.5641	0.9897	1	0.3876	0.573	0.3299	0.5161	0.4898
	1p13	rs3879448	109891423	C	0.4833	0.8	0.7179	0.7727	0.6739	0.74	0.8333	0.77	0.5918	0.7549	0.6837	0.7805	0.6296	0.7841	0.625	0.7692	0.6543	0.8571	0.6923	0.3814	0.3295	0.9888	0.6629	0.9794	0.7043	0.6786	0.37656	0.12051
				G	0.5167	0.2	0.2821	0.2273	0.3261	0.26	0.1667	0.23	0.4082	0.2451	0.3163	0.2195	0.3704	0.2159	0.375	0.2308	0.3457	0.1429	0.3077	0.6186	0.6705	0.0112	0.3371	0.0206	0.2957	0.3214
	1p13	rs7536292	109894693	C	0	0.3111	0.1538	0.2614	0.1848	0.23	0.2222	0.2	0.0918	0.2255	0.1531	0.1951	0.2222	0.1705	0.2188	0.2115	0.1481	0.2442	0.2051	0.1237	0.1023	0.3708	0.2079	0.3093	0.1828	0.1378	0.3068	0.09582
				T	1	0.6889	0.8462	0.7386	0.8152	0.77	0.7778	0.8	0.9082	0.7745	0.8469	0.8049	0.7778	0.8295	0.7813	0.7885	0.8519	0.7558	0.7949	0.8763	0.8977	0.6292	0.7921	0.6907	0.8172	0.8622
	1p13	rs1030522	109900707	C	0.5167	0.2	0.2692	0.2273	0.3261	0.26	0.1667	0.22	0.4184	0.2353	0.3061	0.2073	0.3704	0.2273	0.4063	0.2115	0.3333	0.1512	0.2949	0.6289	0.6705	0.0112	0.3315	0.0206	0.2957	0.3061	0.37374	0.11991
				G	0.4833	0.8	0.7308	0.7727	0.6739	0.74	0.8333	0.78	0.5816	0.7647	0.6939	0.7927	0.6296	0.7727	0.5938	0.7885	0.6667	0.8488	0.7051	0.3711	0.3295	0.9888	0.6685	0.9794	0.7043	0.6939
	1p13	rs3879449	109904971	A	0.5167	0.2	0.2692	0.2159	0.3261	0.26	0.1667	0.22	0.4184	0.2353	0.3061	0.2073	0.3704	0.2159	0.375	0.2115	0.3333	0.1512	0.2949	0.6289	0.6705	0.0112	0.3315	0.0206	0.2957	0.3061	0.37222	0.11961
				T	0.4833	0.8	0.7308	0.7841	0.6739	0.74	0.8333	0.78	0.5816	0.7647	0.6939	0.7927	0.6296	0.7841	0.625	0.7885	0.6667	0.8488	0.7051	0.3711	0.3295	0.9888	0.6685	0.9794	0.7043	0.6939
	1p13	rs11581665	109910013	C	0.7667	0.8889	0.9359	0.8864	0.8587	0.94	0.8889	0.88	0.8673	0.951	0.8571	0.8902	0.8704	0.8523	0.8438	0.8846	0.8951	0.907	0.8333	1	1	1	0.8146	0.9948	0.8978	0.8061	0.18639	0.0997
				T	0.2333	0.1111	0.0641	0.1136	0.1413	0.06	0.1111	0.12	0.1327	0.049	0.1429	0.1098	0.1296	0.1477	0.1563	0.1154	0.1049	0.093	0.1667	0	0	0	0.1854	0.0052	0.1022	0.1939
	1p13	rs17646665	109912051	A	0.9667	0.9667	0.9744	0.9545	0.9891	0.95	0.9861	0.99	0.9694	0.9412	0.9286	0.939	0.9444	0.9318	0.9844	0.9423	0.963	0.9884	0.9359	0.9227	0.9489	0.9888	0.9663	1	0.9624	0.9541	0.07458	0.04095
				G	0.0333	0.0333	0.0256	0.0455	0.0109	0.05	0.0139	0.01	0.0306	0.0588	0.0714	0.061	0.0556	0.0682	0.0156	0.0577	0.037	0.0116	0.0641	0.0773	0.0511	0.0112	0.0337	0	0.0376	0.0459
	1p13	rs10858086	109915075	A	0.55	0.8	0.7308	0.7841	0.6739	0.7755	0.8333	0.79	0.602	0.7745	0.7041	0.7927	0.6296	0.7841	0.6406	0.7843	0.6975	0.8488	0.7179	0.5309	0.5511	0.9888	0.6685	0.9794	0.7043	0.6939	0.371	0.12111
				C	0.45	0.2	0.2692	0.2159	0.3261	0.2245	0.1667	0.21	0.398	0.2255	0.2959	0.2073	0.3704	0.2159	0.3594	0.2157	0.3025	0.1512	0.2821	0.4691	0.4489	0.0112	0.3315	0.0206	0.2957	0.3061
	1p13	rs17646731	109919525	A	0.0167	0	0.0128	0.0682	0.0109	0.03	0	0.01	0.0612	0.0294	0.0612	0.0244	0.1667	0	0.0469	0.0385	0.0185	0.0233	0	0.0464	0.0114	0	0.0449	0	0.0914	0.0306	0.06083	0.06441
				G	0.9833	1	0.9872	0.9318	0.9891	0.97	1	0.99	0.9388	0.9706	0.9388	0.9756	0.8333	1	0.9531	0.9615	0.9815	0.9767	1	0.9536	0.9886	1	0.9551	1	0.9086	0.9694
	1p13	rs1149175	109922377	A	0.2333	0.1111	0.0769	0.1136	0.1413	0.06	0.1111	0.12	0.1327	0.049	0.1429	0.1098	0.1296	0.1395	0.1563	0.12	0.1111	0.093	0.1667	0.0464	0.0227	0	0.1854	0.0052	0.1022	0.1939	0.19259	0.09038
				G	0.7667	0.8889	0.9231	0.8864	0.8587	0.94	0.8889	0.88	0.8673	0.951	0.8571	0.8902	0.8704	0.8605	0.8438	0.88	0.8889	0.907	0.8333	0.9536	0.9773	1	0.8146	0.9948	0.8978	0.8061
	1p13	rs12037569	109923677	G	1	0.7	0.859	0.7955	0.8152	0.81	0.8333	0.84	0.9184	0.8039	0.8469	0.8049	0.7963	0.8523	0.8125	0.8173	0.8827	0.7907	0.8077	0.9124	0.9432	0.6348	0.7978	0.701	0.8172	0.8929	0.27867	0.09936
				T	0	0.3	0.141	0.2045	0.1848	0.19	0.1667	0.16	0.0816	0.1961	0.1531	0.1951	0.2037	0.1477	0.1875	0.1827	0.1173	0.2093	0.1923	0.0876	0.0568	0.3652	0.2022	0.299	0.1828	0.1071
	1p13	rs10858089	109926828	C	0.4833	0.8	0.7308	0.7841	0.6739	0.74	0.8333	0.78	0.5816	0.7647	0.6939	0.7927	0.6296	0.7841	0.625	0.7885	0.6667	0.8488	0.7051	0.366	0.3295	0.9888	0.6685	0.9794	0.7043	0.6939	0.37212	0.11952
				T	0.5167	0.2	0.2692	0.2159	0.3261	0.26	0.1667	0.22	0.4184	0.2353	0.3061	0.2073	0.3704	0.2159	0.375	0.2115	0.3333	0.1512	0.2949	0.634	0.6705	0.0112	0.3315	0.0206	0.2957	0.3061
	1p13	rs4970752	109930852	C	0.5167	0.186	0.2692	0.2273	0.3333	0.2813	0.1806	0.23	0.4184	0.23	0.3061	0.2073	0.3704	0.2159	0.371	0.2157	0.3395	0.1512	0.2895	0.6443	0.6818	0.0112	0.3315	0.0206	0.2957	0.3061	0.3734	0.11905
				T	0.4833	0.814	0.7308	0.7727	0.6667	0.7188	0.8194	0.77	0.5816	0.77	0.6939	0.7927	0.6296	0.7841	0.629	0.7843	0.6605	0.8488	0.7105	0.3557	0.3182	0.9888	0.6685	0.9794	0.7043	0.6939
	1p13	rs10745354	109931908	C	0.5167	0.2	0.2692	0.2159	0.3261	0.26	0.1667	0.22	0.4184	0.2353	0.3061	0.2073	0.3704	0.2159	0.375	0.2115	0.3333	0.1512	0.2949	0.634	0.6705	0.0112	0.3315	0.0206	0.2957	0.3061	0.37212	0.11952
				T	0.4833	0.8	0.7308	0.7841	0.6739	0.74	0.8333	0.78	0.5816	0.7647	0.6939	0.7927	0.6296	0.7841	0.625	0.7885	0.6667	0.8488	0.7051	0.366	0.3295	0.9888	0.6685	0.9794	0.7043	0.6939
	1p13	rs3768494	109935427	A	0.45	0.2	0.2692	0.2159	0.3261	0.22	0.1667	0.21	0.398	0.2255	0.2959	0.2073	0.3704	0.1977	0.3594	0.2157	0.3025	0.1512	0.2821	0.4691	0.4489	0.0112	0.3315	0.0206	0.2957	0.3061	0.36997	0.12143
				G	0.55	0.8	0.7308	0.7841	0.6739	0.78	0.8333	0.79	0.602	0.7745	0.7041	0.7927	0.6296	0.8023	0.6406	0.7843	0.6975	0.8488	0.7179	0.5309	0.5511	0.9888	0.6685	0.9794	0.7043	0.6939
	1p13	rs1880670	109941133	C	0.5167	0.2	0.2692	0.2159	0.3261	0.26	0.1667	0.22	0.4184	0.2353	0.3061	0.2073	0.3704	0.2159	0.375	0.2115	0.3333	0.1512	0.2949	0.6289	0.6705	0.0112	0.3315	0.0206	0.2957	0.3061	0.37222	0.11961
				T	0.4833	0.8	0.7308	0.7841	0.6739	0.74	0.8333	0.78	0.5816	0.7647	0.6939	0.7927	0.6296	0.7841	0.625	0.7885	0.6667	0.8488	0.7051	0.3711	0.3295	0.9888	0.6685	0.9794	0.7043	0.6939
	1p13	rs10858092	109943893	C	0.5167	0.2	0.2692	0.2159	0.3261	0.26	0.1667	0.23	0.4184	0.2353	0.3061	0.2073	0.3704	0.2159	0.375	0.2115	0.3333	0.1512	0.2949	0.6289	0.6705	0.0112	0.3315	0.0206	0.2957	0.3061	0.37265	0.11953
				T	0.4833	0.8	0.7308	0.7841	0.6739	0.74	0.8333	0.77	0.5816	0.7647	0.6939	0.7927	0.6296	0.7841	0.625	0.7885	0.6667	0.8488	0.7051	0.3711	0.3295	0.9888	0.6685	0.9794	0.7043	0.6939
	1p13	rs4120621	109949008	A	0.45	0.2	0.2692	0.2159	0.3261	0.22	0.1667	0.22	0.398	0.2255	0.2959	0.2073	0.3704	0.2159	0.3594	0.2115	0.3025	0.1512	0.2821	0.4691	0.4432	0.0112	0.3315	0.0206	0.2957	0.3061	0.37101	0.12104
				G	0.55	0.8	0.7308	0.7841	0.6739	0.78	0.8333	0.78	0.602	0.7745	0.7041	0.7927	0.6296	0.7841	0.6406	0.7885	0.6975	0.8488	0.7179	0.5309	0.5568	0.9888	0.6685	0.9794	0.7043	0.6939
	1q41	rs2936033	222751034	C	0.4	0.7333	0.7179	0.6477	0.7065	0.54	0.6111	0.73	0.4592	0.5882	0.7449	0.7073	0.6296	0.6364	0.6875	0.6058	0.5988	0.7209	0.6154	0.3763	0.358	0.5506	0.7247	0.6392	0.8656	0.7143	0.44323	0.05712
				T	0.6	0.2667	0.2821	0.3523	0.2935	0.46	0.3889	0.27	0.5408	0.4118	0.2551	0.2927	0.3704	0.3636	0.3125	0.3942	0.4012	0.2791	0.3846	0.6237	0.642	0.4494	0.2753	0.3608	0.1344	0.2857
	1q41	rs3008647	222759007	C	0.65	0.8444	0.8333	0.8523	0.8261	0.84	0.8056	0.83	0.7347	0.7255	0.8673	0.9146	0.8148	0.8295	0.8906	0.8365	0.8395	0.8488	0.8462	0.8041	0.8523	0.9831	0.8539	0.933	0.9301	0.8469	0.26343	0.0877
				T	0.35	0.1556	0.1667	0.1477	0.1739	0.16	0.1944	0.17	0.2653	0.2745	0.1327	0.0854	0.1852	0.1705	0.1094	0.1635	0.1605	0.1512	0.1538	0.1959	0.1477	0.0169	0.1461	0.067	0.0699	0.1531
	1q41	rs2270705	222761771	A	0.95	0.9222	0.9103	0.9659	0.7935	0.9	1	0.88	0.9694	0.9314	0.9082	0.8171	0.9259	0.8182	0.8438	0.8942	0.9383	0.8953	0.859	0.9381	0.9773	0.9157	0.9045	0.9175	0.9355	0.8776	0.16505	0.08124
				G	0.05	0.0778	0.0897	0.0341	0.2065	0.1	0	0.12	0.0306	0.0686	0.0918	0.1829	0.0741	0.1818	0.1563	0.1058	0.0617	0.1047	0.141	0.0619	0.0227	0.0843	0.0955	0.0825	0.0645	0.1224
	1q41	rs2936027	222762316	C	0.95	0.8	0.8974	0.8864	0.837	0.93	0.9028	0.92	0.9388	0.9314	0.8878	0.8659	0.9074	0.9432	0.9219	0.8654	0.9198	0.8372	0.9103	0.9845	0.983	0.8989	0.8483	0.8866	0.7849	0.9031	0.1808	0.07655
				T	0.05	0.2	0.1026	0.1136	0.163	0.07	0.0972	0.08	0.0612	0.0686	0.1122	0.1341	0.0926	0.0568	0.0781	0.1346	0.0802	0.1628	0.0897	0.0155	0.017	0.1011	0.1517	0.1134	0.2151	0.0969
	1q41	rs17464857	222762709	G	0.35	0.1556	0.1795	0.1477	0.1739	0.15	0.1944	0.17	0.2449	0.2745	0.1327	0.0854	0.1852	0.1477	0.1094	0.1538	0.1605	0.1512	0.1538	0.0722	0.1023	0	0.1404	0	0.0645	0.1531	0.24463	0.10355
				T	0.65	0.8444	0.8205	0.8523	0.8261	0.85	0.8056	0.83	0.7551	0.7255	0.8673	0.9146	0.8148	0.8523	0.8906	0.8462	0.8395	0.8488	0.8462	0.9278	0.8977	1	0.8596	1	0.9355	0.8469
	1q41	rs2936041	222762773	A	0.65	0.8444	0.8205	0.8523	0.8261	0.84	0.8056	0.83	0.7347	0.7255	0.8673	0.9146	0.8148	0.8295	0.8906	0.8462	0.8395	0.8488	0.8462	0.8144	0.8523	0.9831	0.8539	0.933	0.9355	0.8469	0.26272	0.08818
				T	0.35	0.1556	0.1795	0.1477	0.1739	0.16	0.1944	0.17	0.2653	0.2745	0.1327	0.0854	0.1852	0.1705	0.1094	0.1538	0.1605	0.1512	0.1538	0.1856	0.1477	0.0169	0.1461	0.067	0.0645	0.1531
	1q41	rs4846767	222763026	C	0.5	0.3778	0.2821	0.2614	0.337	0.35	0.3194	0.26	0.398	0.4118	0.2551	0.2073	0.2778	0.2273	0.1875	0.2885	0.3272	0.314	0.2564	0.634	0.5739	0.118	0.2978	0.1804	0.2796	0.25	0.40909	0.06868
				T	0.5	0.6222	0.7179	0.7386	0.663	0.65	0.6806	0.74	0.602	0.5882	0.7449	0.7927	0.7222	0.7727	0.8125	0.7115	0.6728	0.686	0.7436	0.366	0.4261	0.882	0.7022	0.8196	0.7204	0.75
	1q41	rs3008650	222763215	C	0.85	0.7778	0.8974	0.8864	0.837	0.81	0.875	0.91	0.8673	0.8627	0.8776	0.878	0.9074	0.9432	0.9219	0.8654	0.8333	0.8372	0.8974	0.5515	0.5739	0.8989	0.8483	0.8866	0.7849	0.9031	0.24731	0.09246
				G	0.15	0.2222	0.1026	0.1136	0.163	0.19	0.125	0.09	0.1327	0.1373	0.1224	0.122	0.0926	0.0568	0.0781	0.1346	0.1667	0.1628	0.1026	0.4485	0.4261	0.1011	0.1517	0.1134	0.2151	0.0969
	1q41	rs2936040	222763661	A	0.05	0.2	0.1026	0.1136	0.163	0.08	0.0972	0.08	0.0612	0.0686	0.1122	0.122	0.0926	0.0568	0.0781	0.1346	0.0802	0.1628	0.0897	0.0155	0.0227	0.1011	0.1517	0.1134	0.2151	0.0969	0.18118	0.07492
				T	0.95	0.8	0.8974	0.8864	0.837	0.92	0.9028	0.92	0.9388	0.9314	0.8878	0.878	0.9074	0.9432	0.9219	0.8654	0.9198	0.8372	0.9103	0.9845	0.9773	0.8989	0.8483	0.8866	0.7849	0.9031
	1q41	rs3008653	222764791	C	0.65	0.8444	0.8205	0.8523	0.8261	0.84	0.8056	0.83	0.7396	0.7255	0.8673	0.9146	0.8148	0.8409	0.8906	0.8462	0.8395	0.8488	0.8462	0.8144	0.8523	0.9831	0.8539	0.933	0.9355	0.8469	0.26195	0.08779
				G	0.35	0.1556	0.1795	0.1477	0.1739	0.16	0.1944	0.17	0.2604	0.2745	0.1327	0.0854	0.1852	0.1591	0.1094	0.1538	0.1605	0.1512	0.1538	0.1856	0.1477	0.0169	0.1461	0.067	0.0645	0.1531
	1q41	rs3008654	222766609	A	0.35	0.1556	0.1795	0.1477	0.1591	0.16	0.1944	0.17	0.2551	0.2745	0.1327	0.0854	0.1852	0.1364	0.1094	0.1538	0.1605	0.1512	0.1538	0.1031	0.1364	0	0.1461	0	0.0645	0.1531	0.24845	0.10146
				G	0.65	0.8444	0.8205	0.8523	0.8409	0.84	0.8056	0.83	0.7449	0.7255	0.8673	0.9146	0.8148	0.8636	0.8906	0.8462	0.8395	0.8488	0.8462	0.8969	0.8636	1	0.8539	1	0.9355	0.8469
	1q41	rs1995152	222769593	A	0.9167	0.7889	0.8974	0.8864	0.837	0.88	0.9028	0.92	0.9184	0.8725	0.8878	0.878	0.9074	0.9432	0.9219	0.8654	0.8704	0.8372	0.9103	0.7268	0.7443	0.8989	0.8483	0.8866	0.7849	0.9031	0.22167	0.07453
				C	0.0833	0.2111	0.1026	0.1136	0.163	0.12	0.0972	0.08	0.0816	0.1275	0.1122	0.122	0.0926	0.0568	0.0781	0.1346	0.1296	0.1628	0.0897	0.2732	0.2557	0.1011	0.1517	0.1134	0.2151	0.0969
	1q41	rs1909194	222770703	A	0.65	0.8444	0.8205	0.8523	0.8261	0.85	0.8056	0.83	0.7653	0.7255	0.8673	0.9146	0.8148	0.8636	0.8906	0.8462	0.8395	0.8488	0.8462	0.9278	0.8977	1	0.8539	1	0.9355	0.8469	0.24389	0.10303
				G	0.35	0.1556	0.1795	0.1477	0.1739	0.15	0.1944	0.17	0.2347	0.2745	0.1327	0.0854	0.1852	0.1364	0.1094	0.1538	0.1605	0.1512	0.1538	0.0722	0.1023	0	0.1461	0	0.0645	0.1531
	1q41	rs3002130	222772139	C	0.35	0.1556	0.1795	0.1477	0.1739	0.16	0.1944	0.17	0.2551	0.2745	0.1327	0.0854	0.1852	0.1364	0.1094	0.1538	0.1605	0.1512	0.1538	0.1031	0.1364	0	0.1461	0	0.0645	0.1531	0.24922	0.10171
				T	0.65	0.8444	0.8205	0.8523	0.8261	0.84	0.8056	0.83	0.7449	0.7255	0.8673	0.9146	0.8148	0.8636	0.8906	0.8462	0.8395	0.8488	0.8462	0.8969	0.8636	1	0.8539	1	0.9355	0.8469
	1q41	rs3002142	222788062	C	0.431	0.1778	0.1154	0.0568	0.1957	0.22	0.2083	0.15	0.3125	0.1275	0.0612	0.0366	0.1852	0.1136	0.1094	0.0865	0.1235	0.1744	0.141	0.3711	0.4318	0.1854	0.1573	0.2113	0.0699	0.1327	0.2718	0.11502
				T	0.569	0.8222	0.8846	0.9432	0.8043	0.78	0.7917	0.85	0.6875	0.8725	0.9388	0.9634	0.8148	0.8864	0.8906	0.9135	0.8765	0.8256	0.859	0.6289	0.5682	0.8146	0.8427	0.7887	0.9301	0.8673
	1q41	rs904323	222790366	A	0.1333	0.2333	0.1667	0.2159	0.2283	0.19	0.1667	0.16	0.1224	0.2255	0.2041	0.1463	0.1852	0.1136	0.2031	0.2019	0.1852	0.1395	0.1538	0.0309	0.0739	0	0.1461	0.0052	0.1774	0.1429	0.25256	0.09945
				G	0.8667	0.7667	0.8333	0.7841	0.7717	0.81	0.8333	0.84	0.8776	0.7745	0.7959	0.8537	0.8148	0.8864	0.7969	0.7981	0.8148	0.8605	0.8462	0.9691	0.9261	1	0.8539	0.9948	0.8226	0.8571
	1q41	rs17163303	222795118	G	0.7167	0.8523	0.9359	0.9773	0.9239	0.88	0.9306	0.98	0.8469	0.902	0.9592	0.9878	0.8889	0.9432	0.9688	0.9808	0.8951	0.9419	0.9615	0.732	0.5966	0.9775	0.8764	1	0.9462	0.9439	0.1553	0.12478
				T	0.2833	0.1477	0.0641	0.0227	0.0761	0.12	0.0694	0.02	0.1531	0.098	0.0408	0.0122	0.1111	0.0568	0.0313	0.0192	0.1049	0.0581	0.0385	0.268	0.4034	0.0225	0.1236	0	0.0538	0.0561
	1q41	rs17011666	222798965	A	0.7167	0.7667	0.8026	0.75	0.7174	0.75	0.75	0.74	0.7245	0.6667	0.7755	0.8293	0.7407	0.8295	0.7188	0.7019	0.7222	0.7558	0.7692	0.5412	0.6193	0.573	0.7921	0.6443	0.7688	0.8316	0.3872	0.05892
				G	0.2833	0.2333	0.1974	0.25	0.2826	0.25	0.25	0.26	0.2755	0.3333	0.2245	0.1707	0.2593	0.1705	0.2813	0.2981	0.2778	0.2442	0.2308	0.4588	0.3807	0.427	0.2079	0.3557	0.2312	0.1684
	1q41	rs2936052	222802376	A	0.85	0.7889	0.8333	0.7841	0.7717	0.81	0.8056	0.78	0.8367	0.7059	0.7857	0.8415	0.8333	0.8333	0.8125	0.7596	0.7593	0.8023	0.8462	0.5979	0.7045	0.6517	0.8258	0.732	0.7742	0.8724	0.33344	0.06347
				G	0.15	0.2111	0.1667	0.2159	0.2283	0.19	0.1944	0.22	0.1633	0.2941	0.2143	0.1585	0.1667	0.1667	0.1875	0.2404	0.2407	0.1977	0.1538	0.4021	0.2955	0.3483	0.1742	0.268	0.2258	0.1276
	1q41	rs3008621	222804046	A	0.0667	0.1667	0.0897	0.1591	0.2174	0.08	0.1111	0.14	0.0408	0.1471	0.1735	0.122	0.1481	0.125	0.1094	0.1923	0.1296	0.1279	0.1282	0.0515	0.0398	0	0.1517	0.0052	0.1882	0.0867	0.19995	0.09077
				G	0.9333	0.8333	0.9103	0.8409	0.7826	0.92	0.8889	0.86	0.9592	0.8529	0.8265	0.878	0.8519	0.875	0.8906	0.8077	0.8704	0.8721	0.8718	0.9485	0.9602	1	0.8483	0.9948	0.8118	0.9133
	1q41	rs3002145	222807013	C	0.9333	0.8333	0.9103	0.8409	0.7826	0.9184	0.8889	0.86	0.9592	0.8529	0.8265	0.878	0.8519	0.875	0.8906	0.8039	0.8704	0.8721	0.8718	0.9485	0.9602	1	0.8483	0.9948	0.8118	0.9133	0.20024	0.09095
				T	0.0667	0.1667	0.0897	0.1591	0.2174	0.0816	0.1111	0.14	0.0408	0.1471	0.1735	0.122	0.1481	0.125	0.1094	0.1961	0.1296	0.1279	0.1282	0.0515	0.0398	0	0.1517	0.0052	0.1882	0.0867
	1q41	rs1391557	222809616	C	0.85	0.8111	0.8333	0.7955	0.7826	0.81	0.8056	0.7857	0.8367	0.7157	0.8061	0.8537	0.8519	0.8523	0.8281	0.7692	0.7716	0.8095	0.859	0.5979	0.7045	0.6517	0.8539	0.7423	0.7742	0.8776	0.32237	0.06762
				T	0.15	0.1889	0.1667	0.2045	0.2174	0.19	0.1944	0.2143	0.1633	0.2843	0.1939	0.1463	0.1481	0.1477	0.1719	0.2308	0.2284	0.1905	0.141	0.4021	0.2955	0.3483	0.1461	0.2577	0.2258	0.1224
	1q41	rs2133188	222813753	G	0.8929	0.8111	0.8333	0.7955	0.7826	0.8163	0.8056	0.78	0.8438	0.7157	0.8061	0.8537	0.8519	0.8523	0.8281	0.7692	0.7716	0.8023	0.859	0.6031	0.6989	0.6517	0.8539	0.7423	0.7742	0.8776	0.3199	0.07157
				T	0.1071	0.1889	0.1667	0.2045	0.2174	0.1837	0.1944	0.22	0.1563	0.2843	0.1939	0.1463	0.1481	0.1477	0.1719	0.2308	0.2284	0.1977	0.141	0.3969	0.3011	0.3483	0.1461	0.2577	0.2258	0.1224
	1q41	rs2133189	222814442	C	0.55	0.3556	0.2692	0.2614	0.3478	0.32	0.3194	0.28	0.4184	0.4314	0.2449	0.1707	0.3519	0.2386	0.2969	0.3077	0.3519	0.3023	0.2564	0.9175	0.8636	0.4494	0.309	0.3557	0.2903	0.2194	0.40938	0.0817
				T	0.45	0.6444	0.7308	0.7386	0.6522	0.68	0.6806	0.72	0.5816	0.5686	0.7551	0.8293	0.6481	0.7614	0.7031	0.6923	0.6481	0.6977	0.7436	0.0825	0.1364	0.5506	0.691	0.6443	0.7097	0.7806
	1q41	rs17163358	222820639	A	0.4333	0.6333	0.7308	0.7386	0.6522	0.64	0.6806	0.72	0.5714	0.5686	0.7551	0.8293	0.6481	0.7614	0.6875	0.6923	0.6296	0.6977	0.7436	0.0722	0.1364	0.5506	0.691	0.6443	0.7097	0.7806	0.41078	0.08498
				G	0.5667	0.3667	0.2692	0.2614	0.3478	0.36	0.3194	0.28	0.4286	0.4314	0.2449	0.1707	0.3519	0.2386	0.3125	0.3077	0.3704	0.3023	0.2564	0.9278	0.8636	0.4494	0.309	0.3557	0.2903	0.2194
	1q41	rs17531063	222821709	G	0.1833	0.1444	0.0641	0.0227	0.0761	0.05	0.0694	0.02	0.0816	0.0784	0.0408	0.0122	0.0926	0.0568	0.0313	0.0192	0.0556	0.0581	0.0385	0.1031	0.1136	0.0225	0.1292	0	0.0538	0.0561	0.11804	0.07346
				T	0.8167	0.8556	0.9359	0.9773	0.9239	0.95	0.9306	0.98	0.9184	0.9216	0.9592	0.9878	0.9074	0.9432	0.9688	0.9808	0.9444	0.9419	0.9615	0.8969	0.8864	0.9775	0.8708	1	0.9462	0.9439
	1q41	rs17465637	222823529	A	0.5667	0.3667	0.2692	0.2614	0.3478	0.36	0.3194	0.28	0.4286	0.4314	0.2347	0.1707	0.3519	0.2386	0.2969	0.3077	0.3704	0.3023	0.2564	0.866	0.8523	0.4382	0.309	0.3402	0.2903	0.2194	0.41386	0.0719
				C	0.4333	0.6333	0.7308	0.7386	0.6522	0.64	0.6806	0.72	0.5714	0.5686	0.7653	0.8293	0.6481	0.7614	0.7031	0.6923	0.6296	0.6977	0.7436	0.134	0.1477	0.5618	0.691	0.6598	0.7097	0.7806
	1q41	rs17011681	222825088	C	0.5667	0.3667	0.2692	0.2614	0.3478	0.36	0.3194	0.28	0.4286	0.4314	0.2449	0.1707	0.3519	0.2386	0.3125	0.3077	0.3704	0.3023	0.2564	0.866	0.8523	0.4494	0.309	0.3557	0.2903	0.2194	0.41521	0.07206
				G	0.4333	0.6333	0.7308	0.7386	0.6522	0.64	0.6806	0.72	0.5714	0.5686	0.7551	0.8293	0.6481	0.7614	0.6875	0.6923	0.6296	0.6977	0.7436	0.134	0.1477	0.5506	0.691	0.6443	0.7097	0.7806
	1q41	rs2291832	222826481	A	0.4333	0.6333	0.7308	0.7386	0.6522	0.64	0.6806	0.72	0.5714	0.5686	0.7653	0.8293	0.6481	0.7614	0.7031	0.6923	0.6296	0.6977	0.7436	0.0722	0.1364	0.5562	0.691	0.6443	0.7097	0.7806	0.40985	0.08503
				G	0.5667	0.3667	0.2692	0.2614	0.3478	0.36	0.3194	0.28	0.4286	0.4314	0.2347	0.1707	0.3519	0.2386	0.2969	0.3077	0.3704	0.3023	0.2564	0.9278	0.8636	0.4438	0.309	0.3557	0.2903	0.2194
	1q41	rs10495199	222827304	C	0.9667	0.9778	0.9744	0.9773	0.9891	0.96	0.9444	0.94	0.9592	0.9804	0.949	0.939	0.963	0.9886	0.9688	0.9615	0.963	0.9767	0.9744	1	0.983	1	0.9551	1	0.9731	0.9592	0.05799	0.03316
				G	0.0333	0.0222	0.0256	0.0227	0.0109	0.04	0.0556	0.06	0.0408	0.0196	0.051	0.061	0.037	0.0114	0.0313	0.0385	0.037	0.0233	0.0256	0	0.017	0	0.0449	0	0.0269	0.0408
	1q41	rs2088514	222831372	A	0.85	0.8111	0.8333	0.7955	0.7826	0.81	0.8056	0.78	0.8367	0.7157	0.8061	0.8537	0.8519	0.8488	0.8281	0.7692	0.7716	0.8023	0.859	0.6031	0.7045	0.6573	0.8539	0.7577	0.7742	0.8776	0.32233	0.06649
				G	0.15	0.1889	0.1667	0.2045	0.2174	0.19	0.1944	0.22	0.1633	0.2843	0.1939	0.1463	0.1481	0.1512	0.1719	0.2308	0.2284	0.1977	0.141	0.3969	0.2955	0.3427	0.1461	0.2423	0.2258	0.1224
	1q41	rs2291834	222832295	C	0.4333	0.6333	0.7308	0.7386	0.6522	0.64	0.6806	0.72	0.5714	0.5686	0.7653	0.8293	0.6481	0.7614	0.7031	0.6923	0.6296	0.6977	0.7308	0.134	0.1477	0.5562	0.691	0.6443	0.7097	0.7806	0.41475	0.07203
				T	0.5667	0.3667	0.2692	0.2614	0.3478	0.36	0.3194	0.28	0.4286	0.4314	0.2347	0.1707	0.3519	0.2386	0.2969	0.3077	0.3704	0.3023	0.2692	0.866	0.8523	0.4438	0.309	0.3557	0.2903	0.2194
	1q41	rs17163384	222835222	A	0.7333	0.8444	0.9359	0.9773	0.9239	0.91	0.9306	0.98	0.8673	0.902	0.9592	0.9878	0.9074	0.9432	0.9531	0.9808	0.9012	0.9419	0.9615	0.7629	0.6875	0.9775	0.8708	1	0.9462	0.9439	0.14889	0.11367
				C	0.2667	0.1556	0.0641	0.0227	0.0761	0.09	0.0694	0.02	0.1327	0.098	0.0408	0.0122	0.0926	0.0568	0.0469	0.0192	0.0988	0.0581	0.0385	0.2371	0.3125	0.0225	0.1292	0	0.0538	0.0561
	1q41	rs2270707	222837594	A	0.7241	0.7889	0.7949	0.75	0.7386	0.7551	0.75	0.74	0.7188	0.6765	0.7959	0.8415	0.7593	0.8372	0.7419	0.7115	0.7346	0.7558	0.7692	0.5464	0.625	0.5787	0.8202	0.6598	0.7634	0.8367	0.37916	0.06178
				G	0.2759	0.2111	0.2051	0.25	0.2614	0.2449	0.25	0.26	0.2813	0.3235	0.2041	0.1585	0.2407	0.1628	0.2581	0.2885	0.2654	0.2442	0.2308	0.4536	0.375	0.4213	0.1798	0.3402	0.2366	0.1633
	1q41	rs1053316	222839838	A	0.4167	0.1889	0.1026	0.0455	0.1304	0.22	0.1528	0.08	0.2755	0.1961	0.0408	0.0244	0.1852	0.0909	0.125	0.0769	0.1728	0.1047	0.1154	0.6598	0.642	0.1124	0.1629	0.0928	0.0645	0.0969	0.24208	0.11945
				G	0.5833	0.8111	0.8974	0.9545	0.8696	0.78	0.8472	0.92	0.7245	0.8039	0.9592	0.9756	0.8148	0.9091	0.875	0.9231	0.8272	0.8953	0.8846	0.3402	0.358	0.8876	0.8371	0.9072	0.9355	0.9031
	1q41	rs3008633	222844840	C	0.5833	0.8111	0.8974	0.9651	0.8913	0.81	0.8333	0.92	0.7347	0.8039	0.949	0.9756	0.8148	0.9091	0.8594	0.9327	0.8457	0.8953	0.9231	0.3814	0.3523	0.8933	0.8371	0.8969	0.9409	0.9031	0.23732	0.12173
				T	0.4167	0.1889	0.1026	0.0349	0.1087	0.19	0.1667	0.08	0.2653	0.1961	0.051	0.0244	0.1852	0.0909	0.1406	0.0673	0.1543	0.1047	0.0769	0.6186	0.6477	0.1067	0.1629	0.1031	0.0591	0.0969
	1q41	rs1391558	222848029	C	0.15	0.1778	0.1667	0.2159	0.2065	0.14	0.1528	0.19	0.1531	0.2353	0.1939	0.1463	0.1667	0.1477	0.1719	0.2212	0.1975	0.1977	0.1667	0.1907	0.2102	0.3483	0.1461	0.2423	0.2258	0.1224	0.30405	0.05123
				T	0.85	0.8222	0.8333	0.7841	0.7935	0.86	0.8472	0.81	0.8469	0.7647	0.8061	0.8537	0.8333	0.8523	0.8281	0.7788	0.8025	0.8023	0.8333	0.8093	0.7898	0.6517	0.8539	0.7577	0.7742	0.8776
	9p21	rs756641	21902354	A	0.2833	0.2	0.2179	0.2386	0.163	0.37	0.1944	0.25	0.2959	0.2941	0.2857	0.2439	0.1667	0.1279	0.1406	0.1923	0.2963	0.1977	0.1795	0.201	0.233	0.2753	0.1854	0.4381	0.1344	0.148	0.34597	0.07232
				C	0.7167	0.8	0.7821	0.7614	0.837	0.63	0.8056	0.75	0.7041	0.7059	0.7143	0.7561	0.8333	0.8721	0.8594	0.8077	0.7037	0.8023	0.8205	0.799	0.767	0.7247	0.8146	0.5619	0.8656	0.852
	9p21	rs10811634	21905379	C	0.8	0.8333	0.8205	0.75	0.8444	0.64	0.8571	0.7708	0.7245	0.7451	0.7447	0.7439	0.8333	0.8636	0.8438	0.8077	0.7188	0.8293	0.8205	0.8144	0.7955	0.7135	0.8483	0.6134	0.8656	0.8571	0.32808	0.07032
				T	0.2	0.1667	0.1795	0.25	0.1556	0.36	0.1429	0.2292	0.2755	0.2549	0.2553	0.2561	0.1667	0.1364	0.1563	0.1923	0.2813	0.1707	0.1795	0.1856	0.2045	0.2865	0.1517	0.3866	0.1344	0.1429
	9p21	rs16938590	21909979	A	0.8333	0.9222	0.9103	0.9659	0.9239	0.88	0.9306	0.93	0.7551	0.7745	0.9796	0.9756	0.9815	0.9205	0.9063	0.9519	0.8951	0.8721	0.8974	0.5412	0.4659	0.7191	0.9551	0.7423	0.8602	0.9439	0.20651	0.13639
				G	0.1667	0.0778	0.0897	0.0341	0.0761	0.12	0.0694	0.07	0.2449	0.2255	0.0204	0.0244	0.0185	0.0795	0.0938	0.0481	0.1049	0.1279	0.1026	0.4588	0.5341	0.2809	0.0449	0.2577	0.1398	0.0561
	9p21	rs4977746	21920346	C	0.3667	0.2222	0.1795	0.2273	0.1957	0.32	0.1389	0.28	0.5	0.3824	0.2245	0.2073	0.1852	0.0795	0.1719	0.1731	0.2407	0.2558	0.2308	0.7268	0.8352	0.4719	0.1517	0.5464	0.2151	0.148	0.35475	0.09021
				T	0.6333	0.7778	0.8205	0.7727	0.8043	0.68	0.8611	0.72	0.5	0.6176	0.7755	0.7927	0.8148	0.9205	0.8281	0.8269	0.7593	0.7442	0.7692	0.2732	0.1648	0.5281	0.8483	0.4536	0.7849	0.852
	9p21	rs10811638	21923279	A	0.8167	0.7889	0.8974	0.7841	0.837	0.94	0.8611	0.79	0.8367	0.902	0.7857	0.7927	0.8148	0.9205	0.8594	0.8269	0.9444	0.7791	0.7949	0.9742	0.9886	0.6067	0.8483	0.5309	0.7957	0.852	0.26664	0.11464
				G	0.1833	0.2111	0.1026	0.2159	0.163	0.06	0.1389	0.21	0.1633	0.098	0.2143	0.2073	0.1852	0.0795	0.1406	0.1731	0.0556	0.2209	0.2051	0.0258	0.0114	0.3933	0.1517	0.4691	0.2043	0.148
	9p21	rs7852128	21925855	G	0.35	0.2222	0.1923	0.2159	0.1957	0.29	0.1389	0.28	0.4898	0.37	0.2245	0.2073	0.1852	0.0795	0.1875	0.1731	0.2222	0.2442	0.2308	0.732	0.8352	0.3933	0.1517	0.4794	0.2043	0.1582	0.35212	0.08589
				T	0.65	0.7778	0.8077	0.7841	0.8043	0.71	0.8611	0.72	0.5102	0.63	0.7755	0.7927	0.8148	0.9205	0.8125	0.8269	0.7778	0.7558	0.7692	0.268	0.1648	0.6067	0.8483	0.5206	0.7957	0.8418
	9p21	rs10965186	21927913	A	0.1833	0.2111	0.1154	0.2159	0.163	0.06	0.1389	0.22	0.1735	0.098	0.2143	0.2073	0.1852	0.0795	0.1563	0.1765	0.0556	0.2209	0.2051	0.0258	0.0114	0.3933	0.1517	0.4691	0.1882	0.1582	0.26921	0.11407
				G	0.8167	0.7889	0.8846	0.7841	0.837	0.94	0.8611	0.78	0.8265	0.902	0.7857	0.7927	0.8148	0.9205	0.8438	0.8235	0.9444	0.7791	0.7949	0.9742	0.9886	0.6067	0.8483	0.5309	0.8118	0.8418
	9p21	rs2518713	21929666	A	0.8333	0.7889	0.8974	0.7841	0.837	0.94	0.8611	0.79	0.8367	0.9216	0.7857	0.7073	0.7963	0.9205	0.8438	0.8269	0.9506	0.7791	0.7949	0.9794	0.9886	0.6067	0.8315	0.5258	0.7957	0.8367	0.27052	0.12051
				G	0.1667	0.2111	0.1026	0.2159	0.163	0.06	0.1389	0.21	0.1633	0.0784	0.2143	0.2927	0.2037	0.0795	0.1563	0.1731	0.0494	0.2209	0.2051	0.0206	0.0114	0.3933	0.1685	0.4742	0.2043	0.1633
	9p21	rs7864029	21930147	C	0.3333	0.2222	0.2051	0.2159	0.1957	0.29	0.1389	0.26	0.4796	0.3627	0.2347	0.2195	0.1852	0.0795	0.1875	0.1731	0.2407	0.2442	0.2179	0.799	0.8466	0.3933	0.1517	0.4794	0.2097	0.1531	0.34923	0.08504
				G	0.6667	0.7778	0.7949	0.7841	0.8043	0.71	0.8611	0.74	0.5204	0.6373	0.7653	0.7805	0.8148	0.9205	0.8125	0.8269	0.7593	0.7558	0.7821	0.201	0.1534	0.6067	0.8483	0.5206	0.7903	0.8469
	9p21	rs7869004	21931896	G	0.6333	0.7778	0.7949	0.7727	0.8043	0.71	0.8611	0.73	0.5204	0.6471	0.7653	0.7927	0.8148	0.9205	0.7969	0.8269	0.7654	0.7442	0.7821	0.1856	0.1193	0.5506	0.8539	0.4485	0.7957	0.8469	0.34836	0.09
				T	0.3667	0.2222	0.2051	0.2273	0.1957	0.29	0.1389	0.27	0.4796	0.3529	0.2347	0.2073	0.1852	0.0795	0.2031	0.1731	0.2346	0.2558	0.2179	0.8144	0.8807	0.4494	0.1461	0.5515	0.2043	0.1531
	9p21	rs4977750	21944317	A	0.6333	0.8333	0.8205	0.8182	0.8667	0.68	0.8889	0.79	0.6429	0.71	0.8571	0.8049	0.8148	0.8295	0.7813	0.8558	0.716	0.907	0.8846	0.4536	0.2727	0.9831	0.8258	0.9794	0.8602	0.8827	0.29591	0.1183
				C	0.3667	0.1667	0.1795	0.1818	0.1333	0.32	0.1111	0.21	0.3571	0.29	0.1429	0.1951	0.1852	0.1705	0.2188	0.1442	0.284	0.093	0.1154	0.5464	0.7273	0.0169	0.1742	0.0206	0.1398	0.1173
	9p21	rs2811717	21946322	C	0.4333	0.1667	0.2051	0.1818	0.1196	0.4	0.1111	0.21	0.449	0.3333	0.1429	0.1829	0.1667	0.1591	0.2344	0.1346	0.3457	0.093	0.1154	0.6495	0.7841	0	0.1573	0.0052	0.1398	0.1122	0.29411	0.13143
				T	0.5667	0.8333	0.7949	0.8182	0.8804	0.6	0.8889	0.79	0.551	0.6667	0.8571	0.8171	0.8333	0.8409	0.7656	0.8654	0.6543	0.907	0.8846	0.3505	0.2159	1	0.8427	0.9948	0.8602	0.8878
	9p21	rs2811720	21947957	C	0.75	0.8333	0.8846	0.8409	0.8804	0.76	0.8889	0.83	0.7755	0.8039	0.8673	0.8171	0.8333	0.8409	0.8125	0.8654	0.8272	0.9651	0.8974	0.6804	0.6193	1	0.8483	0.9639	0.8602	0.8878	0.25902	0.10626
				G	0.25	0.1667	0.1154	0.1591	0.1196	0.24	0.1111	0.17	0.2245	0.1961	0.1327	0.1829	0.1667	0.1591	0.1875	0.1346	0.1728	0.0349	0.1026	0.3196	0.3807	0	0.1517	0.0361	0.1398	0.1122
	9p21	rs10965197	21948666	C	0.7222	0.6778	0.6447	0.6429	0.6196	0.6224	0.5972	0.59	0.5625	0.6176	0.5729	0.5976	0.6154	0.6818	0.5156	0.6442	0.6299	0.6463	0.5769	0.5052	0.5852	0.927	0.5562	0.8557	0.6505	0.5765	0.4539	0.08169
				T	0.2778	0.3222	0.3553	0.3571	0.3804	0.3776	0.4028	0.41	0.4375	0.3824	0.4271	0.4024	0.3846	0.3182	0.4844	0.3558	0.3701	0.3537	0.4231	0.4948	0.4148	0.073	0.4438	0.1443	0.3495	0.4235
	9p21	rs10757260	21953137	A	0.3667	0.6136	0.5641	0.625	0.663	0.42	0.5972	0.53	0.3265	0.402	0.6429	0.5122	0.6296	0.6136	0.5313	0.6154	0.4012	0.6512	0.6282	0.201	0.233	0.6854	0.618	0.6701	0.6828	0.5867	0.46431	0.04179
				G	0.6333	0.3864	0.4359	0.375	0.337	0.58	0.4028	0.47	0.6735	0.598	0.3571	0.4878	0.3704	0.3864	0.4688	0.3846	0.5988	0.3488	0.3718	0.799	0.767	0.3146	0.382	0.3299	0.3172	0.4133
	9p21	rs10757261	21954953	A	0.5833	0.3778	0.4359	0.375	0.3587	0.58	0.4028	0.47	0.6633	0.598	0.3469	0.4756	0.3704	0.3864	0.4531	0.3846	0.5988	0.3488	0.3816	0.7887	0.7443	0.3146	0.382	0.3299	0.3172	0.4133	0.46698	0.03798
				G	0.4167	0.6222	0.5641	0.625	0.6413	0.42	0.5972	0.53	0.3367	0.402	0.6531	0.5244	0.6296	0.6136	0.5469	0.6154	0.4012	0.6512	0.6184	0.2113	0.2557	0.6854	0.618	0.6701	0.6828	0.5867
	9p21	rs12335941	21955669	A	0.35	0.6222	0.5641	0.625	0.6413	0.42	0.5972	0.53	0.3265	0.402	0.6429	0.5244	0.6296	0.6136	0.5313	0.6154	0.4012	0.6395	0.6282	0.2062	0.233	0.6854	0.618	0.6701	0.6828	0.5867	0.46476	0.04076
				G	0.65	0.3778	0.4359	0.375	0.3587	0.58	0.4028	0.47	0.6735	0.598	0.3571	0.4756	0.3704	0.3864	0.4688	0.3846	0.5988	0.3605	0.3718	0.7938	0.767	0.3146	0.382	0.3299	0.3172	0.4133
	9p21	rs9657608	21956230	C	0.8833	0.9333	0.9487	0.9545	0.9239	0.99	0.9306	0.9	0.9592	0.9314	0.9167	0.9146	0.963	0.9545	0.9531	0.8846	0.9444	0.8953	0.9359	0.8247	0.7955	0.9157	0.9382	0.8969	0.914	0.9184	0.14523	0.06587
				T	0.1167	0.0667	0.0513	0.0455	0.0761	0.01	0.0694	0.1	0.0408	0.0686	0.0833	0.0854	0.037	0.0455	0.0469	0.1154	0.0556	0.1047	0.0641	0.1753	0.2045	0.0843	0.0618	0.1031	0.086	0.0816
	9p21	rs717326	21958524	C	0.1167	0.0667	0.0513	0.0455	0.0761	0.01	0.0694	0.1	0.051	0.0686	0.0729	0.0732	0.037	0.0455	0.0323	0.1154	0.0556	0.1047	0.0641	0.1753	0.1761	0.0843	0.0618	0.1031	0.086	0.0867	0.14238	0.0627
				T	0.8833	0.9333	0.9487	0.9545	0.9239	0.99	0.9306	0.9	0.949	0.9314	0.9271	0.9268	0.963	0.9545	0.9677	0.8846	0.9444	0.8953	0.9359	0.8247	0.8239	0.9157	0.9382	0.8969	0.914	0.9133
	9p21	rs7041637	21961866	A	0.1833	0.3	0.359	0.3523	0.2826	0.23	0.3472	0.4	0.1327	0.1961	0.3061	0.2683	0.2778	0.3068	0.25	0.3654	0.2469	0.3256	0.2692	0.0619	0.0568	0.5056	0.2697	0.5258	0.2527	0.2806	0.38701	0.10146
				C	0.8167	0.7	0.641	0.6477	0.7174	0.77	0.6528	0.6	0.8673	0.8039	0.6939	0.7317	0.7222	0.6932	0.75	0.6346	0.7531	0.6744	0.7308	0.9381	0.9432	0.4944	0.7303	0.4742	0.7473	0.7194
	9p21	rs3731257	21966221	A	0.1667	0.2778	0.3462	0.3523	0.2935	0.19	0.3056	0.34	0.1327	0.1863	0.2857	0.2683	0.2593	0.2727	0.2031	0.3558	0.2346	0.2907	0.2436	0.067	0.0568	0.5393	0.2416	0.5722	0.1989	0.2347	0.36855	0.09878
				G	0.8333	0.7222	0.6538	0.6477	0.7065	0.81	0.6944	0.66	0.8673	0.8137	0.7143	0.7317	0.7407	0.7273	0.7969	0.6442	0.7654	0.7093	0.7564	0.933	0.9432	0.4607	0.7584	0.4278	0.8011	0.7653
	9p21	rs3088440	21968159	A	0.1	0.0667	0.0513	0.0455	0.0652	0.01	0.0694	0.09	0.0408	0.0686	0.0816	0.0732	0.037	0.0341	0.0469	0.1058	0.0556	0.093	0.0769	0.2113	0.2159	0.0787	0.0562	0.1134	0.086	0.0816	0.14278	0.07112
				G	0.9	0.9333	0.9487	0.9545	0.9348	0.99	0.9306	0.91	0.9592	0.9314	0.9184	0.9268	0.963	0.9659	0.9531	0.8942	0.9444	0.907	0.9231	0.7887	0.7841	0.9213	0.9438	0.8866	0.914	0.9184
	9p21	rs2518719	21970427	A	0.95	0.8667	0.859	0.8523	0.8478	0.83	0.8056	0.89	0.8367	0.83	0.8673	0.8293	0.9074	0.8636	0.8281	0.8173	0.8457	0.8721	0.8974	0.9021	0.858	1	0.8202	1	0.8871	0.8061	0.22623	0.08381
				G	0.05	0.1333	0.141	0.1477	0.1522	0.17	0.1944	0.11	0.1633	0.17	0.1327	0.1707	0.0926	0.1364	0.1719	0.1827	0.1543	0.1279	0.1026	0.0979	0.142	0	0.1798	0	0.1129	0.1939
	9p21	rs2811708	21973422	G	0.5833	0.6778	0.7308	0.7045	0.7283	0.57	0.7059	0.72	0.5408	0.598	0.7653	0.6707	0.7593	0.7045	0.5938	0.6923	0.6111	0.8256	0.7179	0.6598	0.7727	0.764	0.7022	0.7784	0.7473	0.6684	0.42041	0.05341
				T	0.4167	0.3222	0.2692	0.2955	0.2717	0.43	0.2941	0.28	0.4592	0.402	0.2347	0.3293	0.2407	0.2955	0.4063	0.3077	0.3889	0.1744	0.2821	0.3402	0.2273	0.236	0.2978	0.2216	0.2527	0.3316
	9p21	rs3731239	21974218	A	0.8667	0.6444	0.7821	0.7273	0.6739	0.8	0.7083	0.77	0.8163	0.7941	0.602	0.6829	0.6296	0.6477	0.6875	0.7404	0.858	0.6395	0.641	0.9948	1	0.8708	0.6236	0.9072	0.5215	0.6684	0.35807	0.13827
				G	0.1333	0.3556	0.2179	0.2727	0.3261	0.2	0.2917	0.23	0.1837	0.2059	0.398	0.3171	0.3704	0.3523	0.3125	0.2596	0.142	0.3605	0.359	0.0052	0	0.1292	0.3764	0.0928	0.4785	0.3316
	9p21	rs4074785	21981583	A	0.1167	0.0556	0.0513	0.0455	0.0652	0.01	0.0694	0.09	0.0408	0.0686	0.0816	0.0366	0.0556	0.0341	0.0469	0.1058	0.0556	0.0814	0.0769	0.1701	0.2102	0.0787	0.0562	0.1134	0.0806	0.0816	0.1385	0.06657
				G	0.8833	0.9444	0.9487	0.9545	0.9348	0.99	0.9306	0.91	0.9592	0.9314	0.9184	0.9634	0.9444	0.9659	0.9531	0.8942	0.9444	0.9186	0.9231	0.8299	0.7898	0.9213	0.9438	0.8866	0.9194	0.9184
	9p21	rs3731222	21983914	C	0.05	0.1222	0.141	0.1477	0.1522	0.17	0.1944	0.11	0.1633	0.1667	0.1327	0.1707	0.0926	0.1364	0.1719	0.1827	0.1481	0.1163	0.1053	0.0567	0.0511	0	0.1742	0	0.1129	0.1888	0.21567	0.08889
				T	0.95	0.8778	0.859	0.8523	0.8478	0.83	0.8056	0.89	0.8367	0.8333	0.8673	0.8293	0.9074	0.8636	0.8281	0.8173	0.8519	0.8837	0.8947	0.9433	0.9489	1	0.8258	1	0.8871	0.8112
	9p21	rs3731213	21986218	C	0.8833	0.9889	0.9103	0.9773	1	0.92	0.9861	0.93	0.898	0.9118	1	1	0.963	0.9886	0.9844	1	0.8889	0.9302	1	0.7887	0.767	1	0.9944	1	------	0.9949	0.08733	0.10614
				T	0.1167	0.0111	0.0897	0.0227	0	0.08	0.0139	0.07	0.102	0.0882	0	0	0.037	0.0114	0.0156	0	0.1111	0.0698	0	0.2113	0.233	0	0.0056	0	------	0.0051
	9p21	rs3731211	21986847	A	0.5833	0.6667	0.7308	0.7045	0.7283	0.59	0.6806	0.72	0.5408	0.598	0.7653	0.5976	0.7222	0.6705	0.5625	0.6827	0.6049	0.8256	0.6974	0.6443	0.7557	0.7584	0.6798	0.7629	0.7473	0.6684	0.42917	0.05269
				T	0.4167	0.3333	0.2692	0.2955	0.2717	0.41	0.3194	0.28	0.4592	0.402	0.2347	0.4024	0.2778	0.3295	0.4375	0.3173	0.3951	0.1744	0.3026	0.3557	0.2443	0.2416	0.3202	0.2371	0.2527	0.3316
	9p21	rs3731204	21987584	C	0.05	0.1333	0.141	0.1477	0.1522	0.17	0.1944	0.11	0.1633	0.1667	0.1327	0.1707	0.0926	0.1364	0.1719	0.1827	0.1543	0.1163	0.1053	0.0825	0.0966	0	0.1742	0	0.1129	0.1888	0.22136	0.08432
				T	0.95	0.8667	0.859	0.8523	0.8478	0.83	0.8056	0.89	0.8367	0.8333	0.8673	0.8293	0.9074	0.8636	0.8281	0.8173	0.8457	0.8837	0.8947	0.9175	0.9034	1	0.8258	1	0.8871	0.8112
	9p21	rs3731201	21988896	C	0.3667	0.2	0.1282	0.1477	0.1196	0.24	0.125	0.17	0.2959	0.2353	0.102	0.2317	0.1852	0.1932	0.2813	0.1346	0.2346	0.0581	0.1923	0.268	0.1477	0.0225	0.1461	0.0412	0.1398	0.1429	0.27927	0.10412
				T	0.6333	0.8	0.8718	0.8523	0.8804	0.76	0.875	0.83	0.7041	0.7647	0.898	0.7683	0.8148	0.8068	0.7188	0.8654	0.7654	0.9419	0.8077	0.732	0.8523	0.9775	0.8539	0.9588	0.8602	0.8571
	9p21	rs7036656	21990457	C	0.4167	0.3333	0.2692	0.2955	0.2614	0.41	0.3194	0.28	0.4592	0.402	0.2347	0.4024	0.2778	0.3295	0.4375	0.3173	0.3827	0.1744	0.2949	0.3351	0.2273	0.236	0.3202	0.2371	0.2527	0.3367	0.42705	0.05371
				T	0.5833	0.6667	0.7308	0.7045	0.7386	0.59	0.6806	0.72	0.5408	0.598	0.7653	0.5976	0.7222	0.6705	0.5625	0.6827	0.6173	0.8256	0.7051	0.6649	0.7727	0.764	0.6798	0.7629	0.7473	0.6633
	9p21	rs3731194	21991752	C	0.9	0.9889	0.9231	0.9773	1	0.98	0.9861	0.94	0.9796	0.9804	1	1	0.963	0.9886	1	1	0.9444	0.9651	1	0.9485	0.8693	1	0.9944	1	------	0.9949	0.04892	0.06218
				G	0.1	0.0111	0.0769	0.0227	0	0.02	0.0139	0.06	0.0204	0.0196	0	0	0.037	0.0114	0	0	0.0556	0.0349	0	0.0515	0.1307	0	0.0056	0	------	0.0051
	9p21	rs2811710	21991923	C	0.3167	0.6	0.5897	0.6364	0.663	0.45	0.5972	0.55	0.3571	0.4216	0.6837	0.6341	0.6852	0.6591	0.5	0.5769	0.4074	0.6744	0.6316	0.2165	0.233	0.691	0.6404	0.6598	0.6667	0.5816	0.46014	0.03947
				T	0.6833	0.4	0.4103	0.3636	0.337	0.55	0.4028	0.45	0.6429	0.5784	0.3163	0.3659	0.3148	0.3409	0.5	0.4231	0.5926	0.3256	0.3684	0.7835	0.767	0.309	0.3596	0.3402	0.3333	0.4184
	9p21	rs2811711	21993964	C	0.1	0.1222	0.141	0.1477	0.1739	0.2	0.1806	0.0918	0.2653	0.1961	0.1633	0.1625	0.0926	0.1364	0.1875	0.1731	0.1852	0.1279	0.1026	0.1031	0.1761	0	0.1798	0	0.1129	0.1888	0.24053	0.09029
				T	0.9	0.8778	0.859	0.8523	0.8261	0.8	0.8194	0.9082	0.7347	0.8039	0.8367	0.8375	0.9074	0.8636	0.8125	0.8269	0.8148	0.8721	0.8974	0.8969	0.8239	1	0.8202	1	0.8871	0.8112
	9p21	rs3218022	21997723	C	0.069	0	0.0256	0	0	0.05	0.0139	0.06	0.0408	0.0196	0	0	0.037	0.0114	0	0	0.0432	0.0116	0	0.0309	0.1023	0	0	0	------	0.0051	0.03823	0.05039
				T	0.931	1	0.9744	1	1	0.95	0.9861	0.94	0.9592	0.9804	1	1	0.963	0.9886	1	1	0.9568	0.9884	1	0.9691	0.8977	1	1	1	------	0.9949
	9p21	rs3218020	21997872	A	0.3167	0.4333	0.5128	0.4205	0.4565	0.39	0.4444	0.45	0.3776	0.3725	0.3776	0.378	0.4074	0.4318	0.4063	0.4423	0.4259	0.3953	0.4103	0.134	0.125	0.5506	0.4045	0.4536	0.3172	0.4082	0.46593	0.07245
				G	0.6833	0.5667	0.4872	0.5795	0.5435	0.61	0.5556	0.55	0.6224	0.6275	0.6224	0.622	0.5926	0.5682	0.5938	0.5577	0.5741	0.6047	0.5897	0.866	0.875	0.4494	0.5955	0.5464	0.6828	0.5918
	9p21	rs3218009	21998757	C	1	0.9	0.9872	0.9091	0.9457	0.96	0.9861	0.98	0.9898	0.9902	0.898	0.878	0.9074	0.9773	0.9688	0.9615	0.9815	0.9302	0.8462	1	1	1	0.8483	1	0.8333	0.9031	0.0986	0.09273
				G	0	0.1	0.0128	0.0909	0.0543	0.04	0.0139	0.02	0.0102	0.0098	0.102	0.122	0.0926	0.0227	0.0313	0.0385	0.0185	0.0698	0.1538	0	0	0	0.1517	0	0.1667	0.0969
	9p21	rs3218002	22000841	A	0.3	0.1556	0.1282	0.125	0.1087	0.18	0.1111	0.14	0.2245	0.1961	0.0714	0.0854	0.1296	0.1364	0.1563	0.0865	0.1728	0.0349	0.1026	0.2423	0.2159	0.236	0.0899	0.232	0.086	0.0816	0.24546	0.08879
				G	0.7	0.8444	0.8718	0.875	0.8913	0.82	0.8889	0.86	0.7755	0.8039	0.9286	0.9146	0.8704	0.8636	0.8438	0.9135	0.8272	0.9651	0.8974	0.7577	0.7841	0.764	0.9101	0.768	0.914	0.9184
	9p21	rs3217992	22003223	C	0.7	0.5341	0.4744	0.5795	0.5435	0.58	0.5278	0.46	0.6122	0.6176	0.5816	0.622	0.537	0.5227	0.5469	0.5385	0.5556	0.5465	0.5641	0.9021	0.9034	0.4494	0.573	0.5361	0.6559	0.551	0.46775	0.08754
				T	0.3	0.4659	0.5256	0.4205	0.4565	0.42	0.4722	0.54	0.3878	0.3824	0.4184	0.378	0.463	0.4773	0.4531	0.4615	0.4444	0.4535	0.4359	0.0979	0.0966	0.5506	0.427	0.4639	0.3441	0.449
	9p21	rs3217986	22005330	G	0.1	0.0556	0.0385	0.0455	0.0652	0	0.0833	0.09	0.0408	0.0588	0.0714	0.0366	0.037	0.0341	0.0469	0.1058	0.0556	0.0814	0.0641	0	0	0.0506	0.0506	0.1082	0.0806	0.0918	0.10751	0.05508
				T	0.9	0.9444	0.9615	0.9545	0.9348	1	0.9167	0.91	0.9592	0.9412	0.9286	0.9634	0.963	0.9659	0.9531	0.8942	0.9444	0.9186	0.9359	1	1	0.9494	0.9494	0.8918	0.9194	0.9082
	9p21	rs974336	22006348	C	0.7	0.8444	0.8718	0.875	0.8913	0.82	0.8889	0.86	0.7653	0.8039	0.9286	0.9146	0.8704	0.8636	0.8438	0.9135	0.8272	0.9535	0.8974	0.7474	0.7614	0.764	0.9101	0.7577	0.914	0.9184	0.2485	0.09006
				T	0.3	0.1556	0.1282	0.125	0.1087	0.18	0.1111	0.14	0.2347	0.1961	0.0714	0.0854	0.1296	0.1364	0.1563	0.0865	0.1728	0.0465	0.1026	0.2526	0.2386	0.236	0.0899	0.2423	0.086	0.0816
	9p21	rs2069422	22008026	G	0.2167	0.1556	0.1026	0.125	0.1196	0.1327	0.0972	0.08	0.1837	0.1765	0.0714	0.1585	0.1296	0.1591	0.1719	0.08	0.1296	0.0233	0.1154	0.1959	0.0795	0.0056	0.1124	0.0412	0.086	0.0816	0.20283	0.08258
				T	0.7833	0.8444	0.8974	0.875	0.8804	0.8673	0.9028	0.92	0.8163	0.8235	0.9286	0.8415	0.8704	0.8409	0.8281	0.92	0.8704	0.9767	0.8846	0.8041	0.9205	0.9944	0.8876	0.9588	0.914	0.9184
	9p21	rs2069418	22009698	C	0.85	0.6667	0.7436	0.6023	0.6522	0.7	0.6528	0.71	0.7449	0.7353	0.5408	0.5	0.5926	0.5795	0.6563	0.6635	0.7778	0.5349	0.6026	0.9897	1	0.8764	0.5506	0.9278	0.5054	0.5969	0.39272	0.14649
				G	0.15	0.3333	0.2564	0.3977	0.3478	0.3	0.3472	0.29	0.2551	0.2647	0.4592	0.5	0.4074	0.4205	0.3438	0.3365	0.2222	0.4651	0.3974	0.0103	0	0.1236	0.4494	0.0722	0.4946	0.4031
	9p21	rs575427	22011477	A	0.9667	0.9444	0.9615	0.8977	0.9	0.8776	0.8889	0.9694	0.898	0.902	0.9082	0.8537	0.9444	0.9419	0.9375	0.8922	0.9321	0.9186	0.9615	1	1	1	0.8933	1	0.914	0.898	0.12676	0.0739
				G	0.0333	0.0556	0.0385	0.1023	0.1	0.1224	0.1111	0.0306	0.102	0.098	0.0918	0.1463	0.0556	0.0581	0.0625	0.1078	0.0679	0.0814	0.0385	0	0	0	0.1067	0	0.086	0.102
	9p21	rs10811640	22013411	G	0.45	0.4889	0.3846	0.5227	0.4674	0.43	0.4583	0.43	0.4796	0.451	0.5306	0.5854	0.537	0.5568	0.5	0.4231	0.3765	0.4884	0.5	0.2423	0.2159	0.3539	0.5337	0.3093	0.5806	0.4847	0.48353	0.04189
				T	0.55	0.5111	0.6154	0.4773	0.5326	0.57	0.5417	0.57	0.5204	0.549	0.4694	0.4146	0.463	0.4432	0.5	0.5769	0.6235	0.5116	0.5	0.7577	0.7841	0.6461	0.4663	0.6907	0.4194	0.5153
	9p21	rs643319	22017836	A	0.3667	0.4222	0.3205	0.4545	0.413	0.32	0.3611	0.29	0.398	0.4118	0.4388	0.4878	0.3889	0.3523	0.3594	0.4038	0.284	0.3953	0.3846	0.2423	0.2159	0.3539	0.4831	0.3093	0.543	0.4133	0.4638	0.04179
				C	0.6333	0.5778	0.6795	0.5455	0.587	0.68	0.6389	0.71	0.602	0.5882	0.5612	0.5122	0.6111	0.6477	0.6406	0.5962	0.716	0.6047	0.6154	0.7577	0.7841	0.6461	0.5169	0.6907	0.457	0.5867
	9p21	rs7044859	22018781	A	0.55	0.5111	0.6282	0.4773	0.5435	0.57	0.5417	0.57	0.5204	0.549	0.4694	0.4146	0.463	0.4432	0.5156	0.5769	0.6296	0.5116	0.5	0.7577	0.7841	0.6461	0.4663	0.6907	0.4247	0.5153	0.48314	0.04194
				T	0.45	0.4889	0.3718	0.5227	0.4565	0.43	0.4583	0.43	0.4796	0.451	0.5306	0.5854	0.537	0.5568	0.4844	0.4231	0.3704	0.4884	0.5	0.2423	0.2159	0.3539	0.5337	0.3093	0.5753	0.4847
	9p21	rs523096	22019129	A	0.85	0.6818	0.7564	0.6023	0.6522	0.75	0.6528	0.71	0.7551	0.7451	0.5408	0.5732	0.6296	0.625	0.6875	0.6635	0.7963	0.5465	0.6154	0.9897	1	0.882	0.5787	0.9227	0.5108	0.602	0.38521	0.14426
				G	0.15	0.3182	0.2436	0.3977	0.3478	0.25	0.3472	0.29	0.2449	0.2549	0.4592	0.4268	0.3704	0.375	0.3125	0.3365	0.2037	0.4535	0.3846	0.0103	0	0.118	0.4213	0.0773	0.4892	0.398
	9p21	rs518394	22019673	C	0.15	0.3333	0.2436	0.3977	0.3478	0.25	0.3472	0.29	0.2449	0.2549	0.4592	0.4268	0.3704	0.3864	0.3125	0.3365	0.2037	0.4535	0.3846	0.0103	0	0.118	0.4213	0.0722	0.4892	0.398	0.38549	0.14517
				G	0.85	0.6667	0.7564	0.6023	0.6522	0.75	0.6528	0.71	0.7551	0.7451	0.5408	0.5732	0.6296	0.6136	0.6875	0.6635	0.7963	0.5465	0.6154	0.9897	1	0.882	0.5787	0.9278	0.5108	0.602
	9p21	rs10757264	22019732	A	0.4	0.4444	0.3462	0.4545	0.413	0.39	0.4028	0.42	0.4286	0.4216	0.4898	0.561	0.4815	0.4432	0.4063	0.4038	0.3457	0.4419	0.4231	0.2371	0.2102	0.3539	0.5169	0.3041	0.5645	0.4541	0.47693	0.04223
				G	0.6	0.5556	0.6538	0.5455	0.587	0.61	0.5972	0.58	0.5714	0.5784	0.5102	0.439	0.5185	0.5568	0.5938	0.5962	0.6543	0.5581	0.5769	0.7629	0.7898	0.6461	0.4831	0.6959	0.4355	0.5459
	9p21	rs10965212	22023795	A	0.569	0.5333	0.6538	0.4886	0.5682	0.61	0.5714	0.6875	0.5408	0.57	0.5306	0.4146	0.5	0.5	0.5469	0.5769	0.6563	0.5581	0.5256	0.7577	0.7841	0.6461	0.4831	0.6959	0.4516	0.551	0.47802	0.04295
				T	0.431	0.4667	0.3462	0.5114	0.4318	0.39	0.4286	0.3125	0.4592	0.43	0.4694	0.5854	0.5	0.5	0.4531	0.4231	0.3438	0.4419	0.4744	0.2423	0.2159	0.3539	0.5169	0.3041	0.5484	0.449
	9p21	rs496892	22024351	C	0.6333	0.6047	0.6842	0.5568	0.5889	0.6735	0.6389	0.7396	0.602	0.598	0.5714	0.5122	0.5962	0.6364	0.6613	0.5962	0.725	0.6047	0.6154	0.7526	0.7784	0.6461	0.5169	0.6959	0.4624	0.5867	0.46215	0.04239
				T	0.3667	0.3953	0.3158	0.4432	0.4111	0.3265	0.3611	0.2604	0.398	0.402	0.4286	0.4878	0.4038	0.3636	0.3387	0.4038	0.275	0.3953	0.3846	0.2474	0.2216	0.3539	0.4831	0.3041	0.5376	0.4133
	9p21	rs10738604	22025493	A	0.2667	0.4444	0.5385	0.4318	0.4565	0.37	0.4583	0.45	0.2857	0.3431	0.3776	0.378	0.4074	0.4205	0.4375	0.4615	0.4074	0.3837	0.4103	0.0773	0.0284	0.5955	0.4045	0.5825	0.3495	0.4235	0.45145	0.10753
				G	0.7333	0.5556	0.4615	0.5682	0.5435	0.63	0.5417	0.55	0.7143	0.6569	0.6224	0.622	0.5926	0.5795	0.5625	0.5385	0.5926	0.6163	0.5897	0.9227	0.9716	0.4045	0.5955	0.4175	0.6505	0.5765
	9p21	rs1591136	22026834	C	0.5833	0.5455	0.641	0.4886	0.5682	0.61	0.5694	0.66	0.5408	0.5588	0.5306	0.4146	0.5	0.5341	0.5469	0.5769	0.6543	0.5581	0.5256	0.7577	0.7955	0.6461	0.4831	0.6959	0.4516	0.5459	0.4784	0.04386
				G	0.4167	0.4545	0.359	0.5114	0.4318	0.39	0.4306	0.34	0.4592	0.4412	0.4694	0.5854	0.5	0.4659	0.4531	0.4231	0.3457	0.4419	0.4744	0.2423	0.2045	0.3539	0.5169	0.3041	0.5484	0.4541
	9p21	rs598664	22027551	C	0.2167	0.1556	0.0694	0.125	0.1087	0.13	0.0972	0.08	0.1837	0.1765	0.0521	0.1585	0.1296	0.1591	0.1719	0.08	0.1296	0.0233	0.1154	0.1959	0.0682	0.0056	0.1124	0.0412	0.086	0.0816	0.19782	0.08553
				T	0.7833	0.8444	0.9306	0.875	0.8913	0.87	0.9028	0.92	0.8163	0.8235	0.9479	0.8415	0.8704	0.8409	0.8281	0.92	0.8704	0.9767	0.8846	0.8041	0.9318	0.9944	0.8876	0.9588	0.914	0.9184
	9p21	rs7049105	22028801	A	0.4167	0.4667	0.3553	0.5114	0.4318	0.39	0.4306	0.34	0.4592	0.4412	0.4694	0.5854	0.5	0.4659	0.4531	0.4231	0.3457	0.4419	0.4744	0.2423	0.2045	0.3539	0.5169	0.3041	0.5484	0.449	0.47836	0.04391
				G	0.5833	0.5333	0.6447	0.4886	0.5682	0.61	0.5694	0.66	0.5408	0.5588	0.5306	0.4146	0.5	0.5341	0.5469	0.5769	0.6543	0.5581	0.5256	0.7577	0.7955	0.6461	0.4831	0.6959	0.4516	0.551
	9p21	rs10965215	22029445	A	0.5	0.5222	0.6026	0.4773	0.5217	0.449	0.5694	0.64	0.4694	0.4608	0.5102	0.4146	0.5	0.5227	0.5313	0.5769	0.5679	0.5233	0.5	0.2938	0.267	0.6461	0.4831	0.6959	0.4516	0.5459	0.48786	0.03065
				G	0.5	0.4778	0.3974	0.5227	0.4783	0.551	0.4306	0.36	0.5306	0.5392	0.4898	0.5854	0.5	0.4773	0.4688	0.4231	0.4321	0.4767	0.5	0.7062	0.733	0.3539	0.5169	0.3041	0.5484	0.4541
	9p21	rs564398	22029547	C	0.1333	0.3111	0.2308	0.3864	0.3478	0.21	0.3194	0.2	0.2245	0.24	0.4063	0.4268	0.3333	0.3068	0.2813	0.3365	0.1728	0.407	0.359	0.0103	0	0.118	0.4045	0.0722	0.4624	0.3673	0.36814	0.14267
				T	0.8667	0.6889	0.7692	0.6136	0.6522	0.79	0.6806	0.8	0.7755	0.76	0.5938	0.5732	0.6667	0.6932	0.7188	0.6635	0.8272	0.593	0.641	0.9897	1	0.882	0.5955	0.9278	0.5376	0.6327
	9p21	rs662463	22030438	A	0.25	0.1556	0.1026	0.125	0.1087	0.13	0.0972	0.09	0.2143	0.1961	0.0714	0.1585	0.1296	0.1591	0.1719	0.0865	0.1358	0.0233	0.1154	0.1959	0.108	0.0056	0.1124	0.0412	0.086	0.0816	0.209	0.08711
				G	0.75	0.8444	0.8974	0.875	0.8913	0.87	0.9028	0.91	0.7857	0.8039	0.9286	0.8415	0.8704	0.8409	0.8281	0.9135	0.8642	0.9767	0.8846	0.8041	0.892	0.9944	0.8876	0.9588	0.914	0.9184
	9p21	rs7865618	22031005	A	0.8667	0.6889	0.7692	0.6136	0.6522	0.78	0.6806	0.8	0.7755	0.7549	0.5918	0.5	0.6296	0.6364	0.7031	0.6635	0.8272	0.593	0.6282	0.9897	1	0.882	0.573	0.9175	0.5376	0.6276	0.3734	0.14397
				G	0.1333	0.3111	0.2308	0.3864	0.3478	0.22	0.3194	0.2	0.2245	0.2451	0.4082	0.5	0.3704	0.3636	0.2969	0.3365	0.1728	0.407	0.3718	0.0103	0	0.118	0.427	0.0825	0.4624	0.3724
	9p21	rs10115049	22032119	A	0.5	0.4778	0.3718	0.5	0.4565	0.49	0.4306	0.36	0.5102	0.5098	0.4898	0.5732	0.5	0.4659	0.4688	0.4231	0.4383	0.4651	0.4872	0.7268	0.7443	0.3539	0.5169	0.3041	0.5484	0.449	0.48665	0.03398
				G	0.5	0.5222	0.6282	0.5	0.5435	0.51	0.5694	0.64	0.4898	0.4902	0.5102	0.4268	0.5	0.5341	0.5313	0.5769	0.5617	0.5349	0.5128	0.2732	0.2557	0.6461	0.4831	0.6959	0.4516	0.551
	9p21	rs2157719	22033366	C	0.1333	0.3111	0.2308	0.3864	0.3696	0.21	0.3194	0.2	0.2245	0.2451	0.3776	0.5	0.3654	0.3636	0.2969	0.3365	0.1728	0.4186	0.3718	0.0103	0	0.118	0.427	0.0773	0.4624	0.3724	0.37266	0.14461
				T	0.8667	0.6889	0.7692	0.6136	0.6304	0.79	0.6806	0.8	0.7755	0.7549	0.6224	0.5	0.6346	0.6364	0.7031	0.6635	0.8272	0.5814	0.6282	0.9897	1	0.882	0.573	0.9227	0.5376	0.6276
	9p21	rs1008878	22036112	G	0.1333	0.3111	0.2308	0.3977	0.3804	0.23	0.3194	0.2	0.2449	0.2451	0.4082	0.5	0.3704	0.3636	0.2969	0.3365	0.1728	0.4302	0.3718	0.0206	0.0284	0.118	0.427	0.0773	0.4624	0.3724	0.37842	0.13779
				T	0.8667	0.6889	0.7692	0.6023	0.6196	0.77	0.6806	0.8	0.7551	0.7549	0.5918	0.5	0.6296	0.6364	0.7031	0.6635	0.8272	0.5698	0.6282	0.9794	0.9716	0.882	0.573	0.9227	0.5376	0.6276
	9p21	rs12376000	22039426	C	0.9667	0.9444	0.9615	0.8977	0.8804	0.86	0.8889	0.95	0.898	0.9118	0.898	0.8537	0.9444	0.9318	0.9375	0.875	0.9321	0.907	0.9615	1	1	1	0.8933	1	0.914	0.898	0.1328	0.0768
				T	0.0333	0.0556	0.0385	0.1023	0.1196	0.14	0.1111	0.05	0.102	0.0882	0.102	0.1463	0.0556	0.0682	0.0625	0.125	0.0679	0.093	0.0385	0	0	0	0.1067	0	0.086	0.102
	9p21	rs17694493	22041998	C	0.7833	0.8333	0.8718	0.8409	0.8696	0.8776	0.8472	0.9	0.8061	0.8039	0.9063	0.8659	0.8889	0.8372	0.8281	0.8846	0.858	0.9419	0.8718	0.7938	0.9205	0.9944	0.8596	0.9691	0.8602	0.898	0.22409	0.07898
				G	0.2167	0.1667	0.1282	0.1591	0.1304	0.1224	0.1528	0.1	0.1939	0.1961	0.0938	0.1341	0.1111	0.1628	0.1719	0.1154	0.142	0.0581	0.1282	0.2062	0.0795	0.0056	0.1404	0.0309	0.1398	0.102
	9p21	rs12352425	22042086	A	0.25	0.0667	0.0513	0.0455	0.0652	0.04	0.0833	0.1	0.0816	0.0686	0.0816	0.0366	0.037	0.0341	0.0625	0.1058	0.1111	0.0714	0.0769	0.2887	0.3693	0.0506	0.0506	0.1082	0.0806	0.0918	0.16331	0.10322
				G	0.75	0.9333	0.9487	0.9545	0.9348	0.96	0.9167	0.9	0.9184	0.9314	0.9184	0.9634	0.963	0.9659	0.9375	0.8942	0.8889	0.9286	0.9231	0.7113	0.6307	0.9494	0.9494	0.8918	0.9194	0.9082
	9p21	rs1412829	22043926	A	0.8667	0.6889	0.7692	0.6136	0.6522	0.78	0.6806	0.8	0.7755	0.7549	0.5918	0.5732	0.6667	0.6932	0.7188	0.6731	0.8272	0.6047	0.641	0.9897	1	0.882	0.5955	0.9227	0.5323	0.6327	0.36875	0.14176
				G	0.1333	0.3111	0.2308	0.3864	0.3478	0.22	0.3194	0.2	0.2245	0.2451	0.4082	0.4268	0.3333	0.3068	0.2813	0.3269	0.1728	0.3953	0.359	0.0103	0	0.118	0.4045	0.0773	0.4677	0.3673
	9p21	rs1360589	22045317	C	0.1167	0.3111	0.2308	0.3864	0.3261	0.18	0.3194	0.2	0.2143	0.2353	0.4082	0.5	0.3704	0.3409	0.2969	0.3269	0.1667	0.3953	0.3718	0.0103	0	0.118	0.4213	0.0773	0.4731	0.3571	0.36723	0.14529
				T	0.8833	0.6889	0.7692	0.6136	0.6739	0.82	0.6806	0.8	0.7857	0.7647	0.5918	0.5	0.6296	0.6591	0.7031	0.6731	0.8333	0.6047	0.6282	0.9897	1	0.882	0.5787	0.9227	0.5269	0.6429
	9p21	rs7028570	22048683	A	0.5333	0.5444	0.6026	0.4773	0.5326	0.5	0.5694	0.62	0.4796	0.4412	0.5306	0.439	0.5	0.5227	0.5313	0.5865	0.5802	0.5349	0.4872	0.3608	0.4773	0.6517	0.4944	0.7268	0.4409	0.5612	0.4926	0.0231
				G	0.4667	0.4556	0.3974	0.5227	0.4674	0.5	0.4306	0.38	0.5204	0.5588	0.4694	0.561	0.5	0.4773	0.4688	0.4135	0.4198	0.4651	0.5128	0.6392	0.5227	0.3483	0.5056	0.2732	0.5591	0.4388
	9p21	rs17694555	22051295	A	1	0.8889	0.9211	0.875	0.9239	0.99	0.9167	0.9286	0.9694	0.9412	0.9286	0.9146	0.9074	0.8864	0.8594	0.9231	0.9753	0.9884	0.8846	1	1	0.9944	0.9157	0.9742	0.914	0.9286	0.1167	0.07616
				G	0	0.1111	0.0789	0.125	0.0761	0.01	0.0833	0.0714	0.0306	0.0588	0.0714	0.0854	0.0926	0.1136	0.1406	0.0769	0.0247	0.0116	0.1154	0	0	0.0056	0.0843	0.0258	0.086	0.0714
	9p21	rs17756311	22053895	A	0.2333	0.1444	0.0897	0.1136	0.0978	0.12	0.0972	0.1	0.1735	0.2059	0.0714	0.0854	0.0926	0.125	0.1563	0.0865	0.1358	0.0233	0.1026	0.2062	0.0739	0.0056	0.0843	0.0309	0.086	0.0612	0.18855	0.08463
				G	0.7667	0.8556	0.9103	0.8864	0.9022	0.88	0.9028	0.9	0.8265	0.7941	0.9286	0.9146	0.9074	0.875	0.8438	0.9135	0.8642	0.9767	0.8974	0.7938	0.9261	0.9944	0.9157	0.9691	0.914	0.9388
	9p21	rs17694572	22054356	A	0.2167	0.1444	0.0897	0.1136	0.0978	0.12	0.0972	0.1	0.1735	0.2059	0.0714	0.0854	0.0926	0.125	0.1563	0.0882	0.1358	0.0233	0.1026	0.2062	0.0739	0.0056	0.0843	0.0258	0.086	0.0612	0.18757	0.08373
				G	0.7833	0.8556	0.9103	0.8864	0.9022	0.88	0.9028	0.9	0.8265	0.7941	0.9286	0.9146	0.9074	0.875	0.8438	0.9118	0.8642	0.9767	0.8974	0.7938	0.9261	0.9944	0.9157	0.9742	0.914	0.9388
	9p21	rs10120688	22056499	A	0.5333	0.5667	0.6282	0.4659	0.5326	0.48	0.5833	0.64	0.4592	0.4608	0.5408	0.4268	0.463	0.5341	0.5313	0.5673	0.5679	0.5	0.4872	0.366	0.4602	0.6517	0.5	0.7268	0.4409	0.5867	0.49121	0.02337
				G	0.4667	0.4333	0.3718	0.5341	0.4674	0.52	0.4167	0.36	0.5408	0.5392	0.4592	0.5732	0.537	0.4659	0.4688	0.4327	0.4321	0.5	0.5128	0.634	0.5398	0.3483	0.5	0.2732	0.5591	0.4133
	9p21	rs1537378	22061614	A	0.1167	0.2889	0.2308	0.3977	0.3043	0.18	0.3056	0.17	0.2143	0.2255	0.4082	0.4878	0.3704	0.3295	0.2656	0.3173	0.1667	0.407	0.3718	0.0103	0	0.1629	0.3989	0.0722	0.4516	0.3316	0.36347	0.14231
				G	0.8833	0.7111	0.7692	0.6023	0.6957	0.82	0.6944	0.83	0.7857	0.7745	0.5918	0.5122	0.6296	0.6705	0.7344	0.6827	0.8333	0.593	0.6282	0.9897	1	0.8371	0.6011	0.9278	0.5484	0.6684
	9p21	rs1011970	22062134	G	0.5833	0.8111	0.8718	0.8295	0.8261	0.83	0.8194	0.82	0.7449	0.7353	0.8776	0.9146	0.8519	0.8295	0.7969	0.8173	0.7716	0.8721	0.859	0.5567	0.6136	0.9438	0.882	0.8918	0.8387	0.8367	0.29507	0.09555
				T	0.4167	0.1889	0.1282	0.1705	0.1739	0.17	0.1806	0.18	0.2551	0.2647	0.1224	0.0854	0.1481	0.1705	0.2031	0.1827	0.2284	0.1279	0.141	0.4433	0.3864	0.0562	0.118	0.1082	0.1613	0.1633
	9p21	rs8181047	22064465	A	0.1	0.2444	0.1795	0.2955	0.2065	0.07	0.1806	0.12	0.1224	0.1373	0.3061	0.3415	0.3148	0.2614	0.2031	0.2019	0.1049	0.3256	0.3333	0.0103	0	0.1629	0.3034	0.0722	0.3763	0.25	0.30248	0.13475
				G	0.9	0.7556	0.8205	0.7045	0.7935	0.93	0.8194	0.88	0.8776	0.8627	0.6939	0.6585	0.6852	0.7386	0.7969	0.7981	0.8951	0.6744	0.6667	0.9897	1	0.8371	0.6966	0.9278	0.6237	0.75
	9p21	rs10811647	22065002	C	0.65	0.5222	0.4359	0.5795	0.5109	0.54	0.5	0.44	0.5918	0.6078	0.5306	0.5854	0.5556	0.5114	0.5313	0.5096	0.5309	0.593	0.5256	0.8763	0.8807	0.4888	0.5169	0.4845	0.6344	0.5	0.47514	0.07755
				G	0.35	0.4778	0.5641	0.4205	0.4891	0.46	0.5	0.56	0.4082	0.3922	0.4694	0.4146	0.4444	0.4886	0.4688	0.4904	0.4691	0.407	0.4744	0.1237	0.1193	0.5112	0.4831	0.5155	0.3656	0.5
	9p21	rs10965224	22067276	A	0.8667	0.7111	0.7179	0.5909	0.6739	0.67	0.6944	0.8	0.7143	0.6765	0.5918	0.5122	0.6296	0.6705	0.7344	0.6827	0.7469	0.5581	0.6154	0.6082	0.6477	0.7865	0.6011	0.7938	0.5376	0.6684	0.43039	0.06529
				T	0.1333	0.2889	0.2821	0.4091	0.3261	0.33	0.3056	0.2	0.2857	0.3235	0.4082	0.4878	0.3704	0.3295	0.2656	0.3173	0.2531	0.4419	0.3846	0.3918	0.3523	0.2135	0.3989	0.2062	0.4624	0.3316
	9p21	rs16905599	22069144	A	0.1897	0.0667	0.0513	0.0455	0.0652	0.04	0.0972	0.09	0.0816	0.0882	0.0612	0.0366	0.0556	0.0341	0.0625	0.1058	0.0988	0.093	0.0513	0.2629	0.3125	0.0562	0.0393	0.1031	0.086	0.0918	0.15841	0.09113
				G	0.8103	0.9333	0.9487	0.9545	0.9348	0.96	0.9028	0.91	0.9184	0.9118	0.9388	0.9634	0.9444	0.9659	0.9375	0.8942	0.9012	0.907	0.9487	0.7371	0.6875	0.9438	0.9607	0.8969	0.914	0.9082
	9p21	rs9632884	22072301	C	0.7833	0.6556	0.7308	0.5	0.6196	0.82	0.5694	0.71	0.7245	0.7157	0.5204	0.439	0.537	0.5795	0.6406	0.5769	0.7716	0.4884	0.5641	0.9794	1	0.7472	0.5112	0.7062	0.414	0.5663	0.41738	0.13103
				G	0.2167	0.3444	0.2692	0.5	0.3804	0.18	0.4306	0.29	0.2755	0.2843	0.4796	0.561	0.463	0.4205	0.3594	0.4231	0.2284	0.5116	0.4359	0.0206	0	0.2528	0.4888	0.2938	0.586	0.4337
	9p21	rs10757270	22072719	A	0.6	0.4556	0.3974	0.5682	0.4891	0.49	0.5	0.45	0.5612	0.598	0.5306	0.5732	0.5556	0.5568	0.5	0.4808	0.5062	0.5814	0.5	0.6289	0.6648	0.4719	0.5056	0.4794	0.6452	0.5	0.4951	0.01486
				G	0.4	0.5444	0.6026	0.4318	0.5109	0.51	0.5	0.55	0.4388	0.402	0.4694	0.4268	0.4444	0.4432	0.5	0.5192	0.4938	0.4186	0.5	0.3711	0.3352	0.5281	0.4944	0.5206	0.3548	0.5
	9p21	rs16923583	22073334	A	0.0167	0	0.0641	0.0114	0.0326	0.14	0.0278	0.05	0.0612	0.0686	0	0	0.037	0.0114	0.0313	0.0096	0.0741	0.0349	0.0128	0.1907	0.1648	0	0	0	0.0054	0.0102	0.07333	0.08716
				T	0.9833	1	0.9359	0.9886	0.9674	0.86	0.9722	0.95	0.9388	0.9314	1	1	0.963	0.9886	0.9688	0.9904	0.9259	0.9651	0.9872	0.8093	0.8352	1	1	1	0.9946	0.9898
	9p21	rs1412832	22077543	C	0.1	0.2444	0.1923	0.3068	0.2065	0.08	0.1944	0.13	0.1122	0.1471	0.3061	0.3415	0.2963	0.3068	0.2188	0.2019	0.1111	0.3256	0.3333	0	0	0.2528	0.309	0.3093	0.4355	0.2449	0.3228	0.13515
				T	0.9	0.7556	0.8077	0.6932	0.7935	0.92	0.8056	0.87	0.8878	0.8529	0.6939	0.6585	0.7037	0.6932	0.7813	0.7981	0.8889	0.6744	0.6667	1	1	0.7472	0.691	0.6907	0.5645	0.7551
	9p21	rs6475606	22081850	C	0.2	0.3222	0.3205	0.5	0.3696	0.2	0.4722	0.28	0.2551	0.3039	0.4792	0.561	0.463	0.4659	0.3906	0.4519	0.2531	0.5465	0.4359	0.0309	0.017	0.264	0.5	0.3454	0.6022	0.4337	0.42411	0.12441
				T	0.8	0.6778	0.6795	0.5	0.6304	0.8	0.5278	0.72	0.7449	0.6961	0.5208	0.439	0.537	0.5341	0.6094	0.5481	0.7469	0.4535	0.5641	0.9691	0.983	0.736	0.5	0.6546	0.3978	0.5663
	9p21	rs1547704	22082340	A	0.0833	0	0.0256	0	0.0109	0.1	0.0278	0.05	0.0612	0.0686	0.0102	0	0.037	0.0114	0.0313	0	0.0802	0.0233	0	0.1701	0.1875	0	0	0	0.0054	0.0102	0.06918	0.08656
				G	0.9167	1	0.9744	1	0.9891	0.9	0.9722	0.95	0.9388	0.9314	0.9898	1	0.963	0.9886	0.9688	1	0.9198	0.9767	1	0.8299	0.8125	1	1	1	0.9946	0.9898
	9p21	rs10965228	22082380	A	0.9833	0.9667	0.9359	0.875	0.8913	0.89	0.8611	0.95	0.9286	0.8824	0.8878	0.8537	0.9074	0.8864	0.9219	0.8654	0.9136	0.8721	0.9615	1	1	1	0.8876	1	0.8871	0.9082	0.14451	0.084
				G	0.0167	0.0333	0.0641	0.125	0.1087	0.11	0.1389	0.05	0.0714	0.1176	0.1122	0.1463	0.0926	0.1136	0.0781	0.1346	0.0864	0.1279	0.0385	0	0	0	0.1124	0	0.1129	0.0918
	9p21	rs1333040	22083404	C	0.25	0.2889	0.3333	0.4205	0.3333	0.2	0.3333	0.27	0.2653	0.3039	0.4082	0.4756	0.3704	0.3864	0.3281	0.3137	0.2593	0.4884	0.4	0.3454	0.3466	0.264	0.3989	0.3454	0.5269	0.352	0.44576	0.04549
				T	0.75	0.7111	0.6667	0.5795	0.6667	0.8	0.6667	0.73	0.7347	0.6961	0.5918	0.5244	0.6296	0.6136	0.6719	0.6863	0.7407	0.5116	0.6	0.6546	0.6534	0.736	0.6011	0.6546	0.4731	0.648
	9p21	rs7857345	22087473	C	0.9	0.7889	0.8462	0.7273	0.8478	0.91	0.8333	0.9	0.898	0.8824	0.7449	0.6707	0.6667	0.7045	0.8125	0.7981	0.8951	0.6977	0.7051	0.9742	0.9886	0.7135	0.7022	0.6443	0.6183	0.7857	0.30866	0.12875
				T	0.1	0.2111	0.1538	0.2727	0.1522	0.09	0.1667	0.1	0.102	0.1176	0.2551	0.3293	0.3333	0.2955	0.1875	0.2019	0.1049	0.3023	0.2949	0.0258	0.0114	0.2865	0.2978	0.3557	0.3817	0.2143
	9p21	rs10757272	22088260	C	0.4833	0.3222	0.3974	0.5227	0.3696	0.43	0.4583	0.35	0.4082	0.4902	0.4694	0.5366	0.5	0.4659	0.4531	0.4615	0.4383	0.5814	0.4487	0.7732	0.8409	0.2921	0.4944	0.366	0.6022	0.4388	0.47536	0.05456
				T	0.5167	0.6778	0.6026	0.4773	0.6304	0.57	0.5417	0.65	0.5918	0.5098	0.5306	0.4634	0.5	0.5341	0.5469	0.5385	0.5617	0.4186	0.5513	0.2268	0.1591	0.7079	0.5056	0.634	0.3978	0.5612
	9p21	rs4977574	22098574	A	0.4833	0.3222	0.3718	0.5227	0.3696	0.5	0.4583	0.36	0.4388	0.4902	0.4694	0.5366	0.5	0.4545	0.4375	0.4615	0.4753	0.593	0.4487	0.7732	0.892	0.4944	0.4944	0.5361	0.5753	0.4388	0.47785	0.06617
				G	0.5167	0.6778	0.6282	0.4773	0.6304	0.5	0.5417	0.64	0.5612	0.5098	0.5306	0.4634	0.5	0.5455	0.5625	0.5385	0.5247	0.407	0.5513	0.2268	0.108	0.5056	0.5056	0.4639	0.4247	0.5612
	9p21	rs2891168	22098619	A	0.4833	0.3222	0.3718	0.5227	0.3696	0.5208	0.4583	0.3673	0.4388	0.4902	0.4792	0.5366	0.5	0.4651	0.4375	0.4615	0.4691	0.593	0.4487	0.7784	0.8523	0.4944	0.4944	0.5361	0.5753	0.4388	0.48014	0.05675
				G	0.5167	0.6778	0.6282	0.4773	0.6304	0.4792	0.5417	0.6327	0.5612	0.5098	0.5208	0.4634	0.5	0.5349	0.5625	0.5385	0.5309	0.407	0.5513	0.2216	0.1477	0.5056	0.5056	0.4639	0.4247	0.5612
	9p21	rs1537371	22099568	A	0.7833	0.6889	0.7436	0.5	0.663	0.8	0.5972	0.74	0.7551	0.7059	0.5612	0.4634	0.537	0.5455	0.6406	0.5385	0.7593	0.4884	0.5769	0.9485	0.9886	0.7135	0.5112	0.634	0.4086	0.5714	0.42082	0.12069
				C	0.2167	0.3111	0.2564	0.5	0.337	0.2	0.4028	0.26	0.2449	0.2941	0.4388	0.5366	0.463	0.4545	0.3594	0.4615	0.2407	0.5116	0.4231	0.0515	0.0114	0.2865	0.4888	0.366	0.5914	0.4286
	9p21	rs7859727	22102165	C	0.2667	0.3111	0.3718	0.5227	0.3696	0.32	0.4583	0.32	0.2959	0.402	0.4688	0.5366	0.5	0.4659	0.4063	0.4615	0.321	0.5698	0.4359	0.232	0.1477	0.2921	0.4944	0.366	0.5968	0.4388	0.46112	0.05811
				T	0.7333	0.6889	0.6282	0.4773	0.6304	0.68	0.5417	0.68	0.7041	0.598	0.5313	0.4634	0.5	0.5341	0.5938	0.5385	0.679	0.4302	0.5641	0.768	0.8523	0.7079	0.5056	0.634	0.4032	0.5612
	9p21	rs1333042	22103813	A	0.2167	0.3111	0.2692	0.5	0.337	0.2	0.3889	0.26	0.2449	0.3039	0.4388	0.5366	0.463	0.4432	0.3594	0.4712	0.2346	0.5116	0.4231	0.0412	0.0114	0.2865	0.4888	0.366	0.5914	0.4286	0.42036	0.1226
				G	0.7833	0.6889	0.7308	0.5	0.663	0.8	0.6111	0.74	0.7551	0.6961	0.5612	0.4634	0.537	0.5568	0.6406	0.5288	0.7654	0.4884	0.5769	0.9588	0.9886	0.7135	0.5112	0.634	0.4086	0.5714
	9p21	rs7859362	22105927	C	0.8	0.6889	0.7308	0.4886	0.663	0.8	0.6111	0.74	0.7551	0.6961	0.5714	0.5	0.537	0.6023	0.6406	0.5385	0.7654	0.5116	0.5769	0.9588	0.9886	0.7135	0.5169	0.634	0.4194	0.5765	0.41905	0.1228
				T	0.2	0.3111	0.2692	0.5114	0.337	0.2	0.3889	0.26	0.2449	0.3039	0.4286	0.5	0.463	0.3977	0.3594	0.4615	0.2346	0.4884	0.4231	0.0412	0.0114	0.2865	0.4831	0.366	0.5806	0.4235
	9p21	rs1333043	22106731	A	0.8	0.6889	0.7308	0.4886	0.663	0.8	0.6111	0.74	0.7551	0.6961	0.5714	0.5	0.537	0.6023	0.6406	0.5385	0.7654	0.5116	0.5769	0.9485	0.9886	0.7135	0.5169	0.6392	0.4194	0.5765	0.41966	0.12072
				T	0.2	0.3111	0.2692	0.5114	0.337	0.2	0.3889	0.26	0.2449	0.3039	0.4286	0.5	0.463	0.3977	0.3594	0.4615	0.2346	0.4884	0.4231	0.0515	0.0114	0.2865	0.4831	0.3608	0.5806	0.4235
	9p21	rs1412834	22110131	C	0.8	0.6889	0.7436	0.5	0.6778	0.8	0.6111	0.74	0.7551	0.6961	0.5714	0.5	0.537	0.5909	0.6406	0.5481	0.7654	0.5116	0.5769	0.9588	0.9886	0.7135	0.5225	0.6392	0.4194	0.5765	0.41818	0.12282
				T	0.2	0.3111	0.2564	0.5	0.3222	0.2	0.3889	0.26	0.2449	0.3039	0.4286	0.5	0.463	0.4091	0.3594	0.4519	0.2346	0.4884	0.4231	0.0412	0.0114	0.2865	0.4775	0.3608	0.5806	0.4235
	9p21	rs7341786	22112241	A	0.2	0.3111	0.2564	0.5	0.337	0.2	0.3889	0.26	0.2449	0.3039	0.4286	0.5	0.463	0.3977	0.3594	0.4615	0.2346	0.4651	0.4231	0.0412	0.0057	0.2865	0.4719	0.366	0.5753	0.4235	0.4181	0.12433
				C	0.8	0.6889	0.7436	0.5	0.663	0.8	0.6111	0.74	0.7551	0.6961	0.5714	0.5	0.537	0.6023	0.6406	0.5385	0.7654	0.5349	0.5769	0.9588	0.9943	0.7135	0.5281	0.634	0.4247	0.5765
	9p21	rs10733376	22114469	C	0.8	0.6889	0.7436	0.5	0.663	0.8	0.6111	0.74	0.7551	0.6961	0.5714	0.5	0.537	0.6023	0.6406	0.5385	0.7654	0.5116	0.5769	0.9588	0.9886	0.6573	0.5225	0.5928	0.4247	0.5714	0.42103	0.12349
				G	0.2	0.3111	0.2564	0.5	0.337	0.2	0.3889	0.26	0.2449	0.3039	0.4286	0.5	0.463	0.3977	0.3594	0.4615	0.2346	0.4884	0.4231	0.0412	0.0114	0.3427	0.4775	0.4072	0.5753	0.4286
	9p21	rs2383206	22115026	A	0.4	0.3222	0.3077	0.5114	0.3587	0.36	0.3889	0.29	0.3571	0.4314	0.449	0.5	0.463	0.3977	0.3906	0.4615	0.3827	0.5	0.4487	0.6186	0.5568	0.5	0.4775	0.5309	0.5753	0.4286	0.48383	0.02419
				G	0.6	0.6778	0.6923	0.4886	0.6413	0.64	0.6111	0.71	0.6429	0.5686	0.551	0.5	0.537	0.6023	0.6094	0.5385	0.6173	0.5	0.5513	0.3814	0.4432	0.5	0.5225	0.4691	0.4247	0.5714
	9p21	rs2383207	22115959	A	0.2	0.3182	0.2564	0.5	0.337	0.2	0.3889	0.26	0.2449	0.3039	0.4286	0.5	0.463	0.3977	0.3594	0.4615	0.2346	0.4884	0.4231	0.0412	0.0114	0.2865	0.4775	0.3711	0.5753	0.4286	0.419	0.12305
				G	0.8	0.6818	0.7436	0.5	0.663	0.8	0.6111	0.74	0.7551	0.6961	0.5714	0.5	0.537	0.6023	0.6406	0.5385	0.7654	0.5116	0.5769	0.9588	0.9886	0.7135	0.5225	0.6289	0.4247	0.5714
	9p21	rs1333045	22119195	C	0.55	0.6667	0.5128	0.4886	0.6413	0.65	0.5417	0.6	0.6633	0.5392	0.5714	0.4634	0.5185	0.5	0.5625	0.5481	0.5741	0.4651	0.5897	0.4588	0.4261	0.5169	0.5506	0.4742	0.4301	0.5408	0.49283	0.01699
				T	0.45	0.3333	0.4872	0.5114	0.3587	0.35	0.4583	0.4	0.3367	0.4608	0.4286	0.5366	0.4815	0.5	0.4375	0.4519	0.4259	0.5349	0.4103	0.5412	0.5739	0.4831	0.4494	0.5258	0.5699	0.4592
	9p21	rs10738610	22123766	A	0.45	0.3222	0.3718	0.5227	0.3696	0.49	0.4444	0.34	0.4286	0.5	0.4592	0.5244	0.5	0.4318	0.4531	0.4608	0.4691	0.5698	0.4487	0.7732	0.8523	0.4831	0.4888	0.5258	0.5914	0.4337	0.47925	0.05625
				C	0.55	0.6778	0.6282	0.4773	0.6304	0.51	0.5556	0.66	0.5714	0.5	0.5408	0.4756	0.5	0.5682	0.5469	0.5392	0.5309	0.4302	0.5513	0.2268	0.1477	0.5169	0.5112	0.4742	0.4086	0.5663
	9p21	rs10757278	22124477	A	0.5	0.3523	0.5385	0.5568	0.3889	0.54	0.4583	0.46	0.449	0.5784	0.4592	0.5732	0.5185	0.5	0.4688	0.4712	0.5432	0.5698	0.4487	0.7835	0.8523	0.4831	0.5056	0.5258	0.5914	0.4643	0.48295	0.05693
				G	0.5	0.6477	0.4615	0.4432	0.6111	0.46	0.5417	0.54	0.551	0.4216	0.5408	0.4268	0.4815	0.5	0.5313	0.5288	0.4568	0.4302	0.5513	0.2165	0.1477	0.5169	0.4944	0.4742	0.4086	0.5357
	9p21	rs1333048	22125347	A	0.4333	0.3333	0.3718	0.5114	0.3778	0.42	0.4306	0.33	0.3878	0.4804	0.449	0.5244	0.5	0.4318	0.4375	0.4615	0.4259	0.5465	0.4615	0.732	0.7443	0.4831	0.4888	0.5258	0.5914	0.4388	0.48449	0.03245
				C	0.5667	0.6667	0.6282	0.4886	0.6222	0.58	0.5694	0.67	0.6122	0.5196	0.551	0.4756	0.5	0.5682	0.5625	0.5385	0.5741	0.4535	0.5385	0.268	0.2557	0.5169	0.5112	0.4742	0.4086	0.5612
	9p21	rs1333049	22125503	C	0.5167	0.6364	0.4487	0.4318	0.5978	0.45	0.5417	0.53	0.551	0.4216	0.5408	0.439	0.4815	0.5114	0.5313	0.5288	0.463	0.4186	0.5513	0.2371	0.2102	0.5112	0.4944	0.4536	0.4086	0.5306	0.48709	0.04177
				G	0.4833	0.3636	0.5513	0.5682	0.4022	0.55	0.4583	0.47	0.449	0.5784	0.4592	0.561	0.5185	0.4886	0.4688	0.4712	0.537	0.5814	0.4487	0.7629	0.7898	0.4888	0.5056	0.5464	0.5914	0.4694
	9p21	rs10757281	22127613	C	0.7241	0.8444	0.7949	0.8409	0.837	0.73	0.8194	0.79	0.7245	0.8137	0.8163	0.8902	0.8889	0.8523	0.7969	0.8462	0.7901	0.8605	0.8846	0.6031	0.5625	0.8034	0.9045	0.8299	0.8602	0.8622	0.30215	0.08208
				T	0.2759	0.1556	0.2051	0.1591	0.163	0.27	0.1806	0.21	0.2755	0.1863	0.1837	0.1098	0.1111	0.1477	0.2031	0.1538	0.2099	0.1395	0.1154	0.3969	0.4375	0.1966	0.0955	0.1701	0.1398	0.1378
	9p21	rs12347779	22128709	C	0.7833	0.9444	0.9872	0.9318	0.9318	0.8163	0.9444	0.9796	0.8776	0.8431	0.9184	0.878	0.9259	0.9524	0.9688	0.91	0.9074	0.9651	0.9103	0.9381	0.9318	1	0.9551	1	0.9301	0.9388	0.13364	0.08498
				G	0.2167	0.0556	0.0128	0.0682	0.0682	0.1837	0.0556	0.0204	0.1224	0.1569	0.0816	0.122	0.0741	0.0476	0.0313	0.09	0.0926	0.0349	0.0897	0.0619	0.0682	0	0.0449	0	0.0699	0.0612
	9p21	rs10965243	22130065	A	0.9167	0.8889	0.9487	0.8409	0.913	0.88	0.8611	0.86	0.898	0.9216	0.898	0.8171	0.9259	0.8864	0.9219	0.9038	0.8765	0.907	0.9231	0.8351	0.8864	0.5899	0.8989	0.6289	0.8925	0.9133	0.21427	0.09061
				G	0.0833	0.1111	0.0513	0.1591	0.087	0.12	0.1389	0.14	0.102	0.0784	0.102	0.1829	0.0741	0.1136	0.0781	0.0962	0.1235	0.093	0.0769	0.1649	0.1136	0.4101	0.1011	0.3711	0.1075	0.0867
	9p21	rs10965245	22130515	A	0.0667	0.1111	0.0513	0.1591	0.087	0.12	0.1389	0.12	0.102	0.0784	0.102	0.1829	0.0741	0.1136	0.0484	0.0962	0.1235	0.093	0.0769	0.1649	0.108	0.4101	0.0955	0.3711	0.1022	0.0867	0.20896	0.09364
				G	0.9333	0.8889	0.9487	0.8409	0.913	0.88	0.8611	0.88	0.898	0.9216	0.898	0.8171	0.9259	0.8864	0.9516	0.9038	0.8765	0.907	0.9231	0.8351	0.892	0.5899	0.9045	0.6289	0.8978	0.9133
	9p21	rs2891169	22131825	A	0.4833	0.5222	0.5256	0.4318	0.6304	0.46	0.5278	0.53	0.4388	0.5	0.4388	0.5122	0.5556	0.5568	0.5156	0.5673	0.5556	0.593	0.5385	0.5722	0.608	0.4045	0.6011	0.3969	0.6452	0.6122	0.49435	0.0126
				G	0.5167	0.4778	0.4744	0.5682	0.3696	0.54	0.4722	0.47	0.5612	0.5	0.5612	0.4878	0.4444	0.4432	0.4844	0.4327	0.4444	0.407	0.4615	0.4278	0.392	0.5955	0.3989	0.6031	0.3548	0.3878
	9p21	rs2383208	22132076	A	0.7667	0.7556	0.7692	0.7273	0.7935	0.8	0.7778	0.79	0.8469	0.8529	0.7959	0.7561	0.8333	0.7045	0.7813	0.8077	0.8086	0.814	0.7949	0.7938	0.8807	0.5674	0.8596	0.6289	0.8495	0.8163	0.33359	0.06557
				G	0.2333	0.2444	0.2308	0.2727	0.2065	0.2	0.2222	0.21	0.1531	0.1471	0.2041	0.2439	0.1667	0.2955	0.2188	0.1923	0.1914	0.186	0.2051	0.2062	0.1193	0.4326	0.1404	0.3711	0.1505	0.1837
	9p21	rs7045889	22133251	A	0.6	0.6222	0.6923	0.7159	0.6087	0.69	0.6667	0.65	0.6531	0.5784	0.7143	0.6585	0.7037	0.7386	0.6719	0.6442	0.5679	0.6628	0.641	0.3969	0.4375	0.691	0.5506	0.7165	0.5806	0.648	0.45565	0.03061
				G	0.4	0.3778	0.3077	0.2841	0.3913	0.31	0.3333	0.35	0.3469	0.4216	0.2857	0.3415	0.2963	0.2614	0.3281	0.3558	0.4321	0.3372	0.359	0.6031	0.5625	0.309	0.4494	0.2835	0.4194	0.352
	9p21	rs10811659	22133716	C	0.1	0.1556	0.2051	0.1705	0.2174	0.18	0.2222	0.22	0.1327	0.1275	0.2245	0.1829	0.2037	0.2614	0.125	0.1923	0.2099	0.3488	0.1795	0.0206	0.0682	0.0843	0.2079	0.0979	0.3065	0.2449	0.28832	0.09576
				T	0.9	0.8444	0.7949	0.8295	0.7826	0.82	0.7778	0.78	0.8673	0.8725	0.7755	0.8171	0.7963	0.7386	0.875	0.8077	0.7901	0.6512	0.8205	0.9794	0.9318	0.9157	0.7921	0.9021	0.6935	0.7551
	9p21	rs10757282	22133984	C	0.4167	0.5222	0.5256	0.5455	0.4565	0.53	0.4722	0.41	0.5	0.4706	0.5417	0.5122	0.537	0.5455	0.5469	0.5096	0.3827	0.3605	0.5128	0.201	0.2159	0.6629	0.4045	0.6289	0.4247	0.4388	0.48223	0.04674
				T	0.5833	0.4778	0.4744	0.4545	0.5435	0.47	0.5278	0.59	0.5	0.5294	0.4583	0.4878	0.463	0.4545	0.4531	0.4904	0.6173	0.6395	0.4872	0.799	0.7841	0.3371	0.5955	0.3711	0.5753	0.5612
	9p21	rs10811661	22134094	C	0.1667	0.2333	0.2051	0.2727	0.2065	0.18	0.2222	0.17	0.1224	0.1471	0.2041	0.2439	0.1667	0.2727	0.2031	0.1827	0.1605	0.1744	0.2051	0.0619	0.0284	0.4607	0.1404	0.4175	0.1452	0.1837	0.30674	0.09404
				T	0.8333	0.7667	0.7949	0.7273	0.7935	0.82	0.7778	0.83	0.8776	0.8529	0.7959	0.7561	0.8333	0.7273	0.7969	0.8173	0.8395	0.8256	0.7949	0.9381	0.9716	0.5393	0.8596	0.5825	0.8548	0.8163
	9p21	rs10757283	22134172	C	0.5	0.4778	0.4359	0.4432	0.5435	0.48	0.5278	0.54	0.5102	0.5098	0.4592	0.4878	0.463	0.4432	0.4375	0.4904	0.5864	0.6395	0.4872	0.5773	0.5795	0.3258	0.5955	0.3711	0.5753	0.5612	0.49519	0.01532
				T	0.5	0.5222	0.5641	0.5568	0.4565	0.52	0.4722	0.46	0.4898	0.4902	0.5408	0.5122	0.537	0.5568	0.5625	0.5096	0.4136	0.3605	0.5128	0.4227	0.4205	0.6742	0.4045	0.6289	0.4247	0.4388
	9p21	rs1333051	22136489	A	0.9	0.8	0.8974	0.8182	0.837	0.81	0.8194	0.91	0.8776	0.9118	0.8469	0.7561	0.8704	0.7386	0.9063	0.8654	0.8704	0.8721	0.8077	0.9021	0.9375	0.8202	0.8652	0.866	0.871	0.8622	0.24546	0.0669
				T	0.1	0.2	0.1026	0.1818	0.163	0.19	0.1806	0.09	0.1224	0.0882	0.1531	0.2439	0.1296	0.2614	0.0938	0.1346	0.1296	0.1279	0.1923	0.0979	0.0625	0.1798	0.1348	0.134	0.129	0.1378
	9p21	rs7018475	22137685	G	0.3167	0.3111	0.3974	0.314	0.2609	0.38	0.2778	0.32	0.4082	0.3824	0.3878	0.2683	0.3704	0.2727	0.4219	0.3462	0.2716	0.2326	0.3205	0.1856	0.2614	0.4326	0.2528	0.3763	0.2204	0.2755	0.42935	0.05074
				T	0.6833	0.6889	0.6026	0.686	0.7391	0.62	0.7222	0.68	0.5918	0.6176	0.6122	0.7317	0.6296	0.7273	0.5781	0.6538	0.7284	0.7674	0.6795	0.8144	0.7386	0.5674	0.7472	0.6237	0.7796	0.7245
	9p21	rs11791416	22138105	A	0.85	0.8	0.7308	0.7045	0.7391	0.8	0.7222	0.77	0.8367	0.8725	0.7143	0.7805	0.7778	0.6136	0.8281	0.7692	0.7593	0.6047	0.7821	0.9175	0.8864	0.9382	0.7472	0.9021	0.586	0.7143	0.33629	0.09991
				G	0.15	0.2	0.2692	0.2955	0.2609	0.2	0.2778	0.23	0.1633	0.1275	0.2857	0.2195	0.2222	0.3864	0.1719	0.2308	0.2407	0.3953	0.2179	0.0825	0.1136	0.0618	0.2528	0.0979	0.414	0.2857
	9p21	rs4977761	22138762	C	0.5833	0.6556	0.7564	0.7159	0.6522	0.67	0.6944	0.65	0.5816	0.549	0.7551	0.6829	0.7222	0.8295	0.6875	0.7019	0.5741	0.6977	0.6795	0.4124	0.4659	0.6517	0.618	0.567	0.7097	0.6786	0.44286	0.04843
				T	0.4167	0.3444	0.2436	0.2841	0.3478	0.33	0.3056	0.35	0.4184	0.451	0.2449	0.3171	0.2778	0.1705	0.3125	0.2981	0.4259	0.3023	0.3205	0.5876	0.5341	0.3483	0.382	0.433	0.2903	0.3214
	9p21	rs2065501	22140224	A	0.3333	0.3111	0.5385	0.25	0.3111	0.27	0.3889	0.36	0.2755	0.2843	0.3673	0.2439	0.3704	0.3636	0.4063	0.3333	0.3395	0.4186	0.3846	0.299	0.3239	0.7191	0.2472	0.799	0.3172	0.3776	0.43782	0.04433
				C	0.6667	0.6889	0.4615	0.75	0.6889	0.73	0.6111	0.64	0.7245	0.7157	0.6327	0.7561	0.6296	0.6364	0.5938	0.6667	0.6605	0.5814	0.6154	0.701	0.6761	0.2809	0.7528	0.201	0.6828	0.6224
	9p21	rs4977577	22141875	C	0.4138	0.3556	0.4231	0.3523	0.3696	0.47	0.2361	0.37	0.3673	0.3824	0.3265	0.4024	0.2963	0.3182	0.2656	0.375	0.3889	0.3372	0.2949	0.1237	0.0739	0.0449	0.3596	0.0412	0.4194	0.3214	0.40768	0.12643
				T	0.5862	0.6444	0.5769	0.6477	0.6304	0.53	0.7639	0.63	0.6327	0.6176	0.6735	0.5976	0.7037	0.6818	0.7344	0.625	0.6111	0.6628	0.7051	0.8763	0.9261	0.9551	0.6404	0.9588	0.5806	0.6786
	9p21	rs7849199	22143293	A	0.15	0.2556	0.2051	0.2955	0.2609	0.1837	0.3333	0.24	0.2857	0.1961	0.3673	0.3049	0.3704	0.3295	0.2188	0.2596	0.2407	0.3023	0.3077	0.232	0.2102	0.3146	0.3764	0.1701	0.3065	0.301	0.39049	0.05977
				T	0.85	0.7444	0.7949	0.7045	0.7391	0.8163	0.6667	0.76	0.7143	0.8039	0.6327	0.6951	0.6296	0.6705	0.7813	0.7404	0.7593	0.6977	0.6923	0.768	0.7898	0.6854	0.6236	0.8299	0.6935	0.699
	9p21	rs2065500	22145694	A	0.85	0.8333	0.7692	0.875	0.75	0.89	0.6944	0.8	0.8673	0.8431	0.8163	0.9024	0.8519	0.8068	0.6875	0.8173	0.8025	0.7558	0.8077	0.9175	0.9148	0.4157	0.882	0.3299	0.8387	0.8214	0.29878	0.08965
				G	0.15	0.1667	0.2308	0.125	0.25	0.11	0.3056	0.2	0.1327	0.1569	0.1837	0.0976	0.1481	0.1932	0.3125	0.1827	0.1975	0.2442	0.1923	0.0825	0.0852	0.5843	0.118	0.6701	0.1613	0.1786
	9p21	rs7022662	22147715	C	0.85	0.8333	0.7692	0.8864	0.7609	0.89	0.6944	0.81	0.8673	0.8431	0.8163	0.9146	0.8519	0.8182	0.7031	0.8173	0.8025	0.7674	0.8077	0.9227	0.9148	0.4157	0.882	0.3351	0.8387	0.8265	0.29446	0.09059
				G	0.15	0.1667	0.2308	0.1136	0.2391	0.11	0.3056	0.19	0.1327	0.1569	0.1837	0.0854	0.1481	0.1818	0.2969	0.1827	0.1975	0.2326	0.1923	0.0773	0.0852	0.5843	0.118	0.6649	0.1613	0.1735
	9p21	rs12341394	22148055	C	0.8	0.7444	0.7949	0.6818	0.6957	0.79	0.6667	0.7551	0.7041	0.7647	0.602	0.7073	0.5556	0.6591	0.7581	0.7115	0.7469	0.7442	0.6923	0.7371	0.7273	0.7022	0.6124	0.8351	0.6559	0.699	0.40527	0.05298
				T	0.2	0.2556	0.2051	0.3182	0.3043	0.21	0.3333	0.2449	0.2959	0.2353	0.398	0.2927	0.4444	0.3409	0.2419	0.2885	0.2531	0.2558	0.3077	0.2629	0.2727	0.2978	0.3876	0.1649	0.3441	0.301
	9p21	rs7856219	22150261	C	0.2	0.2444	0.2179	0.3182	0.2889	0.1633	0.3472	0.25	0.2653	0.2255	0.398	0.2927	0.4074	0.3095	0.2344	0.2981	0.2407	0.2907	0.3077	0.1959	0.2443	0.309	0.3989	0.1753	0.3441	0.3112	0.39871	0.05827
				T	0.8	0.7556	0.7821	0.6818	0.7111	0.8367	0.6528	0.75	0.7347	0.7745	0.602	0.7073	0.5926	0.6905	0.7656	0.7019	0.7593	0.7093	0.6923	0.8041	0.7557	0.691	0.6011	0.8247	0.6559	0.6888
	9p21	rs10965256	22151465	A	0.1207	0.0889	0.141	0.0568	0.0217	0.07	0.0972	0.12	0.051	0.0392	0.0306	0.0854	0.0741	0.0795	0.0781	0.0481	0.0802	0.0698	0.0769	0.134	0.1705	0.0787	0.0787	0.0979	0.0484	0.0663	0.14791	0.0572
				G	0.8793	0.9111	0.859	0.9432	0.9783	0.93	0.9028	0.88	0.949	0.9608	0.9694	0.9146	0.9259	0.9205	0.9219	0.9519	0.9198	0.9302	0.9231	0.866	0.8295	0.9213	0.9213	0.9021	0.9516	0.9337
	9p21	rs7853123	22153360	A	0.5167	0.5556	0.4615	0.5227	0.4457	0.5612	0.2639	0.4184	0.5102	0.5294	0.4796	0.6829	0.4444	0.4091	0.5	0.4808	0.4383	0.4535	0.4744	0.1289	0.1364	0.0506	0.4607	0.0412	0.457	0.4949	0.44213	0.12846
				G	0.4833	0.4444	0.5385	0.4773	0.5543	0.4388	0.7361	0.5816	0.4898	0.4706	0.5204	0.3171	0.5556	0.5909	0.5	0.5192	0.5617	0.5465	0.5256	0.8711	0.8636	0.9494	0.5393	0.9588	0.543	0.5051
	9p21	rs944802	22155709	C	0.8833	0.8444	0.8077	0.9205	0.837	0.94	0.7222	0.83	0.9082	0.8725	0.8776	0.8902	0.8704	0.8523	0.75	0.875	0.8457	0.7791	0.8205	0.8814	0.9261	0.4494	0.9382	0.3557	0.8548	0.8418	0.26014	0.09768
				T	0.1167	0.1556	0.1923	0.0795	0.163	0.06	0.2778	0.17	0.0918	0.1275	0.1224	0.1098	0.1296	0.1477	0.25	0.125	0.1543	0.2209	0.1795	0.1186	0.0739	0.5506	0.0618	0.6443	0.1452	0.1582
	9p21	rs7028213	22157360	G	0.2167	0.2273	0.2308	0.3295	0.2935	0.21	0.3472	0.24	0.3163	0.2745	0.3854	0.2805	0.4074	0.3256	0.2188	0.2981	0.2778	0.3023	0.3077	0.433	0.4432	0.3315	0.3933	0.1907	0.3495	0.3112	0.41916	0.05303
				T	0.7833	0.7727	0.7692	0.6705	0.7065	0.79	0.6528	0.76	0.6837	0.7255	0.6146	0.7195	0.5926	0.6744	0.7813	0.7019	0.7222	0.6977	0.6923	0.567	0.5568	0.6685	0.6067	0.8093	0.6505	0.6888
	9p21	rs12238587	22158168	A	0.15	0.1556	0.1923	0.0909	0.163	0.12	0.2917	0.18	0.102	0.1569	0.1327	0.1098	0.1296	0.1477	0.2656	0.1346	0.179	0.2209	0.1923	0.1031	0.1023	0.5787	0.0674	0.6598	0.1452	0.1735	0.27489	0.08879
				T	0.85	0.8444	0.8077	0.9091	0.837	0.88	0.7083	0.82	0.898	0.8431	0.8673	0.8902	0.8704	0.8523	0.7344	0.8654	0.821	0.7791	0.8077	0.8969	0.8977	0.4213	0.9326	0.3402	0.8548	0.8265
	9p21	rs10757288	22159416	C	0.5	0.5222	0.4231	0.5227	0.5109	0.58	0.2778	0.43	0.4694	0.5294	0.4592	0.6098	0.3889	0.4205	0.4531	0.5192	0.4321	0.4419	0.4487	0.1649	0.1477	0.0506	0.4551	0.0619	0.4516	0.4592	0.44692	0.11946
				T	0.5	0.4778	0.5769	0.4773	0.4891	0.42	0.7222	0.57	0.5306	0.4706	0.5408	0.3902	0.6111	0.5795	0.5469	0.4808	0.5679	0.5581	0.5513	0.8351	0.8523	0.9494	0.5449	0.9381	0.5484	0.5408
	9p21	rs7864275	22161212	C	0.6724	0.7	0.641	0.6136	0.6739	0.7347	0.5556	0.62	0.6122	0.6863	0.5816	0.7195	0.5185	0.5795	0.7188	0.6442	0.6296	0.6628	0.641	0.3969	0.3011	0.6236	0.5281	0.7165	0.5968	0.6276	0.45968	0.03229
				T	0.3276	0.3	0.359	0.3864	0.3261	0.2653	0.4444	0.38	0.3878	0.3137	0.4184	0.2805	0.4815	0.4205	0.2813	0.3558	0.3704	0.3372	0.359	0.6031	0.6989	0.3764	0.4719	0.2835	0.4032	0.3724
	9p21	rs10965266	22161494	G	0.1667	0.1667	0.2179	0.125	0.2174	0.15	0.3056	0.2	0.1429	0.1961	0.1735	0.1829	0.1296	0.1932	0.3125	0.1827	0.2099	0.2442	0.2308	0.1392	0.125	0.573	0.1011	0.6546	0.1613	0.1837	0.31373	0.07683
				T	0.8333	0.8333	0.7821	0.875	0.7826	0.85	0.6944	0.8	0.8571	0.8039	0.8265	0.8171	0.8704	0.8068	0.6875	0.8173	0.7901	0.7558	0.7692	0.8608	0.875	0.427	0.8989	0.3454	0.8387	0.8163
	9p21	rs10965267	22161828	G	0.1333	0.0556	0.141	0.0682	0.0543	0.06	0.0972	0.12	0.0714	0.049	0.0408	0	0.1481	0.0909	0.0781	0.0865	0.0988	0.0698	0.0513	0.1546	0.2443	0.0674	0.1067	0.0876	0.0968	0.0663	0.16093	0.07373
				T	0.8667	0.9444	0.859	0.9318	0.9457	0.94	0.9028	0.88	0.9286	0.951	0.9592	1	0.8519	0.9091	0.9219	0.9135	0.9012	0.9302	0.9487	0.8454	0.7557	0.9326	0.8933	0.9124	0.9032	0.9337
	9p21	rs1333053	22162238	C	1	0.9556	0.9872	0.8977	1	0.99	0.9722	1	1	1	0.898	0.878	0.8889	1	0.9531	0.9423	0.9815	0.9535	0.9487	1	1	1	0.8708	0.9948	0.8387	0.9592	0.07646	0.0864
				T	0	0.0444	0.0128	0.1023	0	0.01	0.0278	0	0	0	0.102	0.122	0.1111	0	0.0469	0.0577	0.0185	0.0465	0.0513	0	0	0	0.1292	0.0052	0.1613	0.0408
	9p21	rs10811668	22164991	A	0.2833	0.2333	0.359	0.1705	0.1957	0.21	0.375	0.34	0.2143	0.1961	0.1531	0.1098	0.2037	0.25	0.3125	0.1827	0.2901	0.2791	0.25	0.3814	0.4034	0.618	0.1573	0.7629	0.1989	0.2245	0.36965	0.07687
				C	0.7167	0.7667	0.641	0.8295	0.8043	0.79	0.625	0.66	0.7857	0.8039	0.8469	0.8902	0.7963	0.75	0.6875	0.8173	0.7099	0.7209	0.75	0.6186	0.5966	0.382	0.8427	0.2371	0.8011	0.7755
	9p21	rs2779748	22166769	C	0.5167	0.5111	0.5897	0.5114	0.4891	0.46	0.7361	0.57	0.5408	0.4902	0.5918	0.4268	0.6667	0.6023	0.5625	0.5288	0.5556	0.593	0.5641	0.8454	0.9148	0.9494	0.6348	0.9588	0.6129	0.5765	0.4365	0.13036
				T	0.4833	0.4889	0.4103	0.4886	0.5109	0.54	0.2639	0.43	0.4592	0.5098	0.4082	0.5732	0.3333	0.3977	0.4375	0.4712	0.4444	0.407	0.4359	0.1546	0.0852	0.0506	0.3652	0.0412	0.3871	0.4235
	9p21	rs7863846	22168128	C	0.8	0.7667	0.7692	0.7045	0.6957	0.8	0.6806	0.7857	0.6837	0.7255	0.6224	0.7195	0.6111	0.6591	0.7656	0.7115	0.7284	0.7326	0.6923	0.5876	0.5739	0.6966	0.6124	0.8196	0.6559	0.699	0.41241	0.05414
				T	0.2	0.2333	0.2308	0.2955	0.3043	0.2	0.3194	0.2143	0.3163	0.2745	0.3776	0.2805	0.3889	0.3409	0.2344	0.2885	0.2716	0.2674	0.3077	0.4124	0.4261	0.3034	0.3876	0.1804	0.3441	0.301
	9p21	rs828580	22168464	A	0.85	0.9444	0.8462	0.9432	0.9783	0.9	0.9028	0.87	0.9388	0.9314	0.9694	1	0.9259	0.9205	0.9375	0.9423	0.9012	0.9419	0.9359	0.7784	0.7386	0.927	0.9157	0.9433	0.9462	0.9286	0.15277	0.08624
				T	0.15	0.0556	0.1538	0.0568	0.0217	0.1	0.0972	0.13	0.0612	0.0686	0.0306	0	0.0741	0.0795	0.0625	0.0577	0.0988	0.0581	0.0641	0.2216	0.2614	0.073	0.0843	0.0567	0.0538	0.0714
	9p21	rs1537377	22169700	C	0.3167	0.2889	0.3846	0.3636	0.3261	0.29	0.4167	0.35	0.3571	0.3333	0.4082	0.2927	0.463	0.4205	0.2813	0.3462	0.3519	0.3372	0.359	0.5567	0.642	0.3933	0.4663	0.2887	0.3978	0.3622	0.46072	0.02867
				T	0.6833	0.7111	0.6154	0.6364	0.6739	0.71	0.5833	0.65	0.6429	0.6667	0.5918	0.7073	0.537	0.5795	0.7188	0.6538	0.6481	0.6628	0.641	0.4433	0.358	0.6067	0.5337	0.7113	0.6022	0.6378
	9p21	rs954399	22170983	A	0.2	0.2333	0.2308	0.2955	0.3043	0.2	0.3194	0.22	0.3163	0.2745	0.3776	0.2805	0.3889	0.3295	0.2188	0.2885	0.2716	0.2674	0.3077	0.4021	0.4318	0.3146	0.3764	0.2216	0.3441	0.2959	0.41349	0.05061
				C	0.8	0.7667	0.7692	0.7045	0.6957	0.8	0.6806	0.78	0.6837	0.7255	0.6224	0.7195	0.6111	0.6705	0.7813	0.7115	0.7284	0.7326	0.6923	0.5979	0.5682	0.6854	0.6236	0.7784	0.6559	0.7041
	9p21	rs828582	22172259	A	0.45	0.3295	0.3974	0.3864	0.337	0.35	0.4444	0.38	0.449	0.3529	0.4184	0.2927	0.4815	0.4205	0.2813	0.3558	0.425	0.3488	0.3718	0.8454	0.8068	0.4045	0.4831	0.3093	0.3978	0.3878	0.45872	0.05685
				T	0.55	0.6705	0.6026	0.6136	0.663	0.65	0.5556	0.62	0.551	0.6471	0.5816	0.7073	0.5185	0.5795	0.7188	0.6442	0.575	0.6512	0.6282	0.1546	0.1932	0.5955	0.5169	0.6907	0.6022	0.6122
	9p21	rs10965278	22174712	A	0.0833	0.2333	0.2308	0.2159	0.25	0.17	0.3611	0.21	0.2449	0.2059	0.2143	0.2073	0.2222	0.3295	0.3281	0.1923	0.1852	0.3372	0.2308	0.1031	0.1818	0.5674	0.1742	0.6907	0.2419	0.2347	0.35258	0.07802
				G	0.9167	0.7667	0.7692	0.7841	0.75	0.83	0.6389	0.79	0.7551	0.7941	0.7857	0.7927	0.7778	0.6705	0.6719	0.8077	0.8148	0.6628	0.7692	0.8969	0.8182	0.4326	0.8258	0.3093	0.7581	0.7653
	9p21	rs10965279	22175188	C	0.0333	0.0667	0.0513	0.0455	0.0326	0.06	0.0556	0.07	0.1122	0.1275	0.0612	0.0122	0.0741	0.0568	0.0156	0.0481	0.1111	0.0349	0.0513	0.3041	0.2159	0.3034	0.0506	0.2371	0.0753	0.0459	0.15294	0.11338
				G	0.9667	0.9333	0.9487	0.9545	0.9674	0.94	0.9444	0.93	0.8878	0.8725	0.9388	0.9878	0.9259	0.9432	0.9844	0.9519	0.8889	0.9651	0.9487	0.6959	0.7841	0.6966	0.9494	0.7629	0.9247	0.9541
	9p21	rs10757292	22176961	C	0.8333	0.9667	0.8974	0.9318	0.9674	0.92	0.9028	0.87	0.898	0.8725	0.9592	1	0.9815	0.9091	0.9688	0.9423	0.8889	0.9884	0.9487	0.6856	0.7159	0.9663	0.9326	0.9794	0.914	0.9439	0.14639	0.10725
				T	0.1667	0.0333	0.1026	0.0682	0.0326	0.08	0.0972	0.13	0.102	0.1275	0.0408	0	0.0185	0.0909	0.0313	0.0577	0.1111	0.0116	0.0513	0.3144	0.2841	0.0337	0.0674	0.0206	0.086	0.0561
	9p21	rs866666	22183781	C	0.5333	0.3556	0.4744	0.4318	0.4022	0.58	0.2917	0.38	0.4388	0.4216	0.449	0.5122	0.4259	0.375	0.375	0.3431	0.4383	0.3837	0.359	0.2629	0.3409	0.073	0.4326	0.0515	0.4462	0.3622	0.45058	0.10195
				T	0.4667	0.6444	0.5256	0.5682	0.5978	0.42	0.7083	0.62	0.5612	0.5784	0.551	0.4878	0.5741	0.625	0.625	0.6569	0.5617	0.6163	0.641	0.7371	0.6591	0.927	0.5674	0.9485	0.5538	0.6378
	9p21	rs1095904	22187074	G	0.6833	0.6222	0.7564	0.7159	0.6848	0.83	0.7083	0.71	0.7857	0.8137	0.7347	0.6463	0.7222	0.7614	0.7188	0.5769	0.7716	0.7326	0.6282	0.8608	0.875	0.9663	0.6573	0.9742	0.7419	0.6378	0.36705	0.11449
				T	0.3167	0.3778	0.2436	0.2841	0.3152	0.17	0.2917	0.29	0.2143	0.1863	0.2653	0.3537	0.2778	0.2386	0.2813	0.4231	0.2284	0.2674	0.3718	0.1392	0.125	0.0337	0.3427	0.0258	0.2581	0.3622
	9p21	rs828576	22191189	C	0.4655	0.6333	0.5256	0.5682	0.5978	0.4286	0.7143	0.62	0.5918	0.598	0.551	0.4878	0.5926	0.625	0.6406	0.6569	0.5949	0.6395	0.641	0.7784	0.7102	0.9888	0.5674	0.9742	0.5645	0.6378	0.43926	0.12367
				T	0.5345	0.3667	0.4744	0.4318	0.4022	0.5714	0.2857	0.38	0.4082	0.402	0.449	0.5122	0.4074	0.375	0.3594	0.3431	0.4051	0.3605	0.359	0.2216	0.2898	0.0112	0.4326	0.0258	0.4355	0.3622
	9p21	rs2219849	22195820	C	0.6	0.5341	0.3333	0.375	0.4022	0.4898	0.4028	0.42	0.5	0.5	0.4388	0.4878	0.463	0.3523	0.3594	0.52	0.5	0.3605	0.4615	0.4794	0.4148	0.4663	0.5337	0.4227	0.4839	0.4847	0.4923	0.01579
				T	0.4	0.4659	0.6667	0.625	0.5978	0.5102	0.5972	0.58	0.5	0.5	0.5612	0.5122	0.537	0.6477	0.6406	0.48	0.5	0.6395	0.5385	0.5206	0.5852	0.5337	0.4663	0.5773	0.5161	0.5153
	9p21	rs1751449	22196863	A	0.6333	0.5556	0.6923	0.6705	0.6413	0.74	0.6528	0.6	0.6429	0.6275	0.6531	0.622	0.6481	0.7045	0.6875	0.5288	0.6111	0.6744	0.5769	0.4175	0.5398	0.5449	0.6011	0.5567	0.6398	0.5816	0.46844	0.02777
				G	0.3667	0.4444	0.3077	0.3295	0.3587	0.26	0.3472	0.4	0.3571	0.3725	0.3469	0.378	0.3519	0.2955	0.3125	0.4712	0.3889	0.3256	0.4231	0.5825	0.4602	0.4551	0.3989	0.4433	0.3602	0.4184
	9p21	rs12375458	22198149	A	0.0833	0.2	0.1282	0.1023	0.1087	0.06	0.0972	0.14	0.0612	0.049	0.0714	0.1585	0.037	0.1136	0.125	0.1635	0.0679	0.0465	0.1538	0	0.0057	0.0337	0.1124	0.0206	0.1344	0.1224	0.16386	0.08625
				G	0.9167	0.8	0.8718	0.8977	0.8913	0.94	0.9028	0.86	0.9388	0.951	0.9286	0.8415	0.963	0.8864	0.875	0.8365	0.9321	0.9535	0.8462	1	0.9943	0.9663	0.8876	0.9794	0.8656	0.8776
	10q11	rs1482472	44682973	C	0.3833	0.3111	0.4231	0.375	0.3804	0.3673	0.3333	0.49	0.3163	0.4608	0.4082	0.2439	0.3148	0.3864	0.4688	0.4135	0.4198	0.4186	0.3718	0.732	0.6477	0.4607	0.3764	0.5052	0.3548	0.3418	0.46908	0.03302
				T	0.6167	0.6889	0.5769	0.625	0.6196	0.6327	0.6667	0.51	0.6837	0.5392	0.5918	0.7561	0.6852	0.6136	0.5313	0.5865	0.5802	0.5814	0.6282	0.268	0.3523	0.5393	0.6236	0.4948	0.6452	0.6582
	10q11	rs12415866	44686664	A	0.8667	0.8556	0.7949	0.8409	0.8804	0.83	0.9028	0.75	0.8367	0.7451	0.8265	0.939	0.8889	0.7727	0.8438	0.8173	0.8086	0.8605	0.9103	0.433	0.483	0.6742	0.8708	0.6546	0.871	0.898	0.29155	0.10181
				G	0.1333	0.1444	0.2051	0.1591	0.1196	0.17	0.0972	0.25	0.1633	0.2549	0.1735	0.061	0.1111	0.2273	0.1563	0.1827	0.1914	0.1395	0.0897	0.567	0.517	0.3258	0.1292	0.3454	0.129	0.102
	10q11	rs7917089	44688587	A	0.1333	0.1444	0.2051	0.1591	0.1196	0.17	0.0972	0.25	0.1633	0.2549	0.1735	0.061	0.1111	0.2273	0.1563	0.1827	0.1914	0.1395	0.0897	0.5567	0.517	0.3258	0.1292	0.3454	0.129	0.102	0.29165	0.10201
				G	0.8667	0.8556	0.7949	0.8409	0.8804	0.83	0.9028	0.75	0.8367	0.7451	0.8265	0.939	0.8889	0.7727	0.8438	0.8173	0.8086	0.8605	0.9103	0.4433	0.483	0.6742	0.8708	0.6546	0.871	0.898
	10q11	rs1623851	44691241	A	0.8167	0.8444	0.7179	0.8182	0.8043	0.81	0.8472	0.71	0.8163	0.7059	0.7449	0.8537	0.8333	0.7614	0.7344	0.7885	0.7593	0.8256	0.8846	0.4433	0.483	0.6742	0.8146	0.6546	0.8065	0.8622	0.34419	0.07939
				G	0.1833	0.1556	0.2821	0.1818	0.1957	0.19	0.1528	0.29	0.1837	0.2941	0.2551	0.1463	0.1667	0.2386	0.2656	0.2115	0.2407	0.1744	0.1154	0.5567	0.517	0.3258	0.1854	0.3454	0.1935	0.1378
	10q11	rs1627329	44691633	C	0.1833	0.1556	0.2821	0.1818	0.1957	0.19	0.1528	0.29	0.1837	0.2941	0.25	0.1463	0.1667	0.2386	0.2656	0.2059	0.2407	0.1667	0.1154	0.5567	0.517	0.3258	0.1854	0.3454	0.1935	0.1378	0.34335	0.07963
				T	0.8167	0.8444	0.7179	0.8182	0.8043	0.81	0.8472	0.71	0.8163	0.7059	0.75	0.8537	0.8333	0.7614	0.7344	0.7941	0.7593	0.8333	0.8846	0.4433	0.483	0.6742	0.8146	0.6546	0.8065	0.8622
	10q11	rs10508883	44693544	A	0.9833	0.9889	0.9615	0.9773	0.9783	0.96	0.9722	0.98	0.949	0.9902	0.9796	1	1	0.9318	0.9688	0.9615	0.9321	0.9651	1	0.8557	0.8807	0.7584	0.9719	0.7423	0.9731	0.9898	0.09034	0.10276
				C	0.0167	0.0111	0.0385	0.0227	0.0217	0.04	0.0278	0.02	0.051	0.0098	0.0204	0	0	0.0682	0.0313	0.0385	0.0679	0.0349	0	0.1443	0.1193	0.2416	0.0281	0.2577	0.0269	0.0102
	10q11	rs7900182	44693742	G	0.1724	0.1444	0.1026	0.1818	0.163	0.102	0.1528	0.16	0.102	0.0784	0.1531	0.1098	0.1296	0.1364	0.1563	0.2115	0.1063	0.2326	0.2564	0.134	0.0739	0.4157	0.1854	0.4381	0.1828	0.1684	0.27173	0.08908
				T	0.8276	0.8556	0.8974	0.8182	0.837	0.898	0.8472	0.84	0.898	0.9216	0.8469	0.8902	0.8704	0.8636	0.8438	0.7885	0.8938	0.7674	0.7436	0.866	0.9261	0.5843	0.8146	0.5619	0.8172	0.8316
	10q11	rs11597731	44694201	C	0.7833	0.8556	0.8077	0.8068	0.837	0.84	0.8611	0.79	0.898	0.8039	0.8469	0.8659	0.8704	0.8523	0.8438	0.7788	0.8519	0.8023	0.7436	0.7629	0.8011	0.7921	0.8202	0.8093	0.828	0.8061	0.29366	0.04703
				T	0.2167	0.1444	0.1923	0.1932	0.163	0.16	0.1389	0.21	0.102	0.1961	0.1531	0.1341	0.1296	0.1477	0.1563	0.2212	0.1481	0.1977	0.2564	0.2371	0.1989	0.2079	0.1798	0.1907	0.172	0.1939
	10q11	rs7902040	44695308	A	0.85	0.8778	0.9231	0.875	0.9022	0.9	0.9306	0.8	0.9082	0.8627	0.8673	0.9634	0.8889	0.8523	0.8906	0.875	0.9259	0.907	0.9103	0.7371	0.8523	0.9157	0.8989	0.9381	0.9086	0.9337	0.19637	0.06695
				G	0.15	0.1222	0.0769	0.125	0.0978	0.1	0.0694	0.2	0.0918	0.1373	0.1327	0.0366	0.1111	0.1477	0.1094	0.125	0.0741	0.093	0.0897	0.2629	0.1477	0.0843	0.1011	0.0619	0.0914	0.0663
	10q11	rs11238911	44695862	A	0.1333	0.1222	0.0769	0.125	0.0978	0.09	0.0694	0.2	0.0918	0.1275	0.1327	0.0366	0.1111	0.1477	0.1094	0.125	0.0741	0.093	0.0897	0.2216	0.1307	0.0843	0.1011	0.0619	0.0914	0.0663	0.19165	0.06061
				G	0.8667	0.8778	0.9231	0.875	0.9022	0.91	0.9306	0.8	0.9082	0.8725	0.8673	0.9634	0.8889	0.8523	0.8906	0.875	0.9259	0.907	0.9103	0.7784	0.8693	0.9157	0.8989	0.9381	0.9086	0.9337
	10q11	rs11238913	44695973	C	0.4333	0.2778	0.3077	0.3295	0.337	0.27	0.2778	0.41	0.2245	0.2843	0.3776	0.2439	0.2963	0.3068	0.375	0.3846	0.2654	0.3605	0.3718	0.4588	0.375	0.4888	0.3427	0.5103	0.3495	0.2959	0.44562	0.04195
				T	0.5667	0.7222	0.6923	0.6705	0.663	0.73	0.7222	0.59	0.7755	0.7157	0.6224	0.7561	0.7037	0.6932	0.625	0.6154	0.7346	0.6395	0.6282	0.5412	0.625	0.5112	0.6573	0.4897	0.6505	0.7041
	10q11	rs2802477	44696034	A	0.7333	0.5111	0.5641	0.5795	0.6522	0.5714	0.625	0.69	0.5714	0.6373	0.6327	0.6098	0.537	0.6364	0.6094	0.5962	0.5926	0.593	0.5769	0.9742	0.9886	0.5281	0.6404	0.5979	0.6398	0.5306	0.44487	0.12259
				G	0.2667	0.4889	0.4359	0.4205	0.3478	0.4286	0.375	0.31	0.4286	0.3627	0.3673	0.3902	0.463	0.3636	0.3906	0.4038	0.4074	0.407	0.4231	0.0258	0.0114	0.4719	0.3596	0.4021	0.3602	0.4694
	10q11	rs11594522	44696352	A	0.1667	0.1364	0.1026	0.1818	0.1667	0.11	0.1389	0.15	0.0816	0.0784	0.1429	0.0976	0.1296	0.1364	0.1406	0.2059	0.1111	0.1977	0.2564	0.0309	0.0057	0.1517	0.1798	0.1237	0.1613	0.1684	0.23302	0.08018
				G	0.8333	0.8636	0.8974	0.8182	0.8333	0.89	0.8611	0.85	0.9184	0.9216	0.8571	0.9024	0.8704	0.8636	0.8594	0.7941	0.8889	0.8023	0.7436	0.9691	0.9943	0.8483	0.8202	0.8763	0.8387	0.8316
	10q11	rs2054620	44698075	C	0.4333	0.2778	0.359	0.3409	0.337	0.27	0.2778	0.44	0.2347	0.3529	0.3776	0.2439	0.2963	0.3068	0.3906	0.3846	0.284	0.3605	0.3718	0.4433	0.3864	0.4888	0.3427	0.5103	0.3495	0.2959	0.45098	0.04024
				T	0.5667	0.7222	0.641	0.6591	0.663	0.73	0.7222	0.56	0.7653	0.6471	0.6224	0.7561	0.7037	0.6932	0.6094	0.6154	0.716	0.6395	0.6282	0.5567	0.6136	0.5112	0.6573	0.4897	0.6505	0.7041
	10q11	rs11238921	44699910	G	0.5667	0.7159	0.6923	0.6705	0.663	0.73	0.7222	0.59	0.7755	0.7157	0.6327	0.7561	0.7037	0.6818	0.625	0.6176	0.7346	0.6744	0.6282	0.5515	0.6193	0.764	0.6629	0.8093	0.6828	0.7041	0.43137	0.0473
				T	0.4333	0.2841	0.3077	0.3295	0.337	0.27	0.2778	0.41	0.2245	0.2843	0.3673	0.2439	0.2963	0.3182	0.375	0.3824	0.2654	0.3256	0.3718	0.4485	0.3807	0.236	0.3371	0.1907	0.3172	0.2959
	10q11	rs768676	44702681	A	0.0333	0.1111	0.0641	0.1023	0.0978	0.09	0.0972	0.06	0.102	0.0392	0.0714	0.1341	0.0556	0.1477	0.0625	0.0673	0.0988	0.0465	0.0385	0.2371	0.2841	0	0.0393	0	0.0108	0.0255	0.1427	0.09836
				T	0.9667	0.8889	0.9359	0.8977	0.9022	0.91	0.9028	0.94	0.898	0.9608	0.9286	0.8659	0.9444	0.8523	0.9375	0.9327	0.9012	0.9535	0.9615	0.7629	0.7159	1	0.9607	1	0.9892	0.9745
	10q11	rs3865770	44705969	A	0.1667	0.1333	0.1026	0.1818	0.163	0.11	0.1389	0.15	0.0816	0.0784	0.1531	0.0976	0.1296	0.1477	0.1406	0.2019	0.1111	0.1977	0.2564	0.0155	0.0057	0.1517	0.1798	0.1237	0.1613	0.1684	0.23252	0.08283
				G	0.8333	0.8667	0.8974	0.8182	0.837	0.89	0.8611	0.85	0.9184	0.9216	0.8469	0.9024	0.8704	0.8523	0.8594	0.7981	0.8889	0.8023	0.7436	0.9845	0.9943	0.8483	0.8202	0.8763	0.8387	0.8316
	10q11	rs1482473	44707598	C	0.2167	0.1444	0.1795	0.1477	0.1739	0.14	0.1389	0.24	0.1327	0.1961	0.2245	0.122	0.1667	0.1591	0.2344	0.1635	0.1481	0.1628	0.1154	0.3557	0.2614	0.3315	0.1629	0.3814	0.1774	0.102	0.30248	0.07717
				G	0.7833	0.8556	0.8205	0.8523	0.8261	0.86	0.8611	0.76	0.8673	0.8039	0.7755	0.878	0.8333	0.8409	0.7656	0.8365	0.8519	0.8372	0.8846	0.6443	0.7386	0.6685	0.8371	0.6186	0.8226	0.898
	10q11	rs3851257	44709171	G	0.724	0.811	0.684	0.767	0.767	0.837	0.847	0.67	0.837	0.696	0.733	0.862	0.833	0.795	0.672	0.775	0.809	0.805	0.819	0.51	0.562	0.511	0.657	0.49	0.661	0.704	0.307	0.115
				T	0.276	0.189	0.316	0.233	0.233	0.163	0.153	0.33	0.163	0.304	0.267	0.138	0.167	0.205	0.328	0.225	0.191	0.195	0.181	0.49	0.438	0.489	0.343	0.51	0.339	0.296
	10q11	rs12573558	44712128	A	0.1667	0.1364	0.1026	0.1818	0.163	0.11	0.1389	0.15	0.0816	0.0784	0.1531	0.0976	0.1296	0.1477	0.1406	0.2019	0.1111	0.1977	0.2564	0.0206	0.0114	0.1517	0.1798	0.1289	0.1613	0.199	0.2353	0.08191
				C	0.8333	0.8636	0.8974	0.8182	0.837	0.89	0.8611	0.85	0.9184	0.9216	0.8469	0.9024	0.8704	0.8523	0.8594	0.7981	0.8889	0.8023	0.7436	0.9794	0.9886	0.8483	0.8202	0.8711	0.8387	0.801
	10q11	rs11238935	44714402	C	0.85	0.8667	0.8974	0.875	0.9022	0.88	0.9306	0.8	0.9082	0.8431	0.8673	0.9634	0.8889	0.8523	0.8906	0.875	0.9074	0.907	0.9103	0.6649	0.7955	0.8989	0.8989	0.9381	0.9086	0.9337	0.20828	0.07632
				T	0.15	0.1333	0.1026	0.125	0.0978	0.12	0.0694	0.2	0.0918	0.1569	0.1327	0.0366	0.1111	0.1477	0.1094	0.125	0.0926	0.093	0.0897	0.3351	0.2045	0.1011	0.1011	0.0619	0.0914	0.0663
	10q11	rs2209067	44716469	A	0.1964	0.1477	0.1184	0.1818	0.163	0.15	0.1389	0.17	0.0833	0.1	0.1633	0.122	0.1296	0.1591	0.1034	0.2212	0.142	0.1905	0.2564	0.1392	0.1648	0.1517	0.1798	0.1289	0.1613	0.199	0.26349	0.05205
				G	0.8036	0.8523	0.8816	0.8182	0.837	0.85	0.8611	0.83	0.9167	0.9	0.8367	0.878	0.8704	0.8409	0.8966	0.7788	0.858	0.8095	0.7436	0.8608	0.8352	0.8483	0.8202	0.8711	0.8387	0.801
	10q11	rs1704219	44729958	C	0.35	0.2778	0.2949	0.2955	0.3152	0.26	0.25	0.41	0.2143	0.3039	0.3673	0.2317	0.2963	0.2727	0.3594	0.3654	0.2778	0.3605	0.359	0.5	0.4375	0.5	0.3258	0.5103	0.3333	0.2653	0.43786	0.04532
				G	0.65	0.7222	0.7051	0.7045	0.6848	0.74	0.75	0.59	0.7857	0.6961	0.6327	0.7683	0.7037	0.7273	0.6406	0.6346	0.7222	0.6395	0.641	0.5	0.5625	0.5	0.6742	0.4897	0.6667	0.7347
	10q11	rs7907961	44730995	C	0.2	0.1477	0.1923	0.1705	0.2174	0.14	0.1806	0.21	0.1224	0.1471	0.2347	0.1951	0.1852	0.125	0.25	0.2451	0.1852	0.2674	0.2692	0.1598	0.2216	0.4157	0.2247	0.4485	0.2419	0.199	0.32996	0.06986
				T	0.8	0.8523	0.8077	0.8295	0.7826	0.86	0.8194	0.79	0.8776	0.8529	0.7653	0.8049	0.8148	0.875	0.75	0.7549	0.8148	0.7326	0.7308	0.8402	0.7784	0.5843	0.7753	0.5515	0.7581	0.801
	10q11	rs1746043	44732825	C	0.35	0.2778	0.2949	0.2955	0.3152	0.26	0.2571	0.41	0.2143	0.3039	0.3673	0.2317	0.2963	0.2727	0.3594	0.3654	0.2778	0.3605	0.359	0.5	0.4375	0.5	0.3258	0.5103	0.3333	0.2653	0.43814	0.04497
				T	0.65	0.7222	0.7051	0.7045	0.6848	0.74	0.7429	0.59	0.7857	0.6961	0.6327	0.7683	0.7037	0.7273	0.6406	0.6346	0.7222	0.6395	0.641	0.5	0.5625	0.5	0.6742	0.4897	0.6667	0.7347
	10q11	rs647419	44734995	A	0.3833	0.3778	0.2821	0.3409	0.3778	0.28	0.25	0.42	0.2551	0.2941	0.4184	0.3537	0.3519	0.3452	0.3548	0.3942	0.2531	0.3953	0.3718	0.4021	0.4034	0.5056	0.3371	0.5103	0.3333	0.2755	0.45428	0.03862
				G	0.6167	0.6222	0.7179	0.6591	0.6222	0.72	0.75	0.58	0.7449	0.7059	0.5816	0.6463	0.6481	0.6548	0.6452	0.6058	0.7469	0.6047	0.6282	0.5979	0.5966	0.4944	0.6629	0.4897	0.6667	0.7245
	10q11	rs88796	44737036	C	0.3	0.2667	0.2692	0.2955	0.2391	0.26	0.1944	0.41	0.1837	0.3333	0.2857	0.1463	0.2407	0.2614	0.2813	0.3365	0.2407	0.3256	0.3158	0.5103	0.4716	0.4888	0.2697	0.5052	0.2688	0.2296	0.40972	0.06321
				T	0.7	0.7333	0.7308	0.7045	0.7609	0.74	0.8056	0.59	0.8163	0.6667	0.7143	0.8537	0.7593	0.7386	0.7188	0.6635	0.7593	0.6744	0.6842	0.4897	0.5284	0.5112	0.7303	0.4948	0.7312	0.7704
	10q11	rs617019	44737246	A	0.15	0.1222	0.1538	0.1477	0.0978	0.11	0.0694	0.23	0.0816	0.2059	0.1327	0.0366	0.1111	0.1477	0.125	0.125	0.0988	0.093	0.0897	0.2784	0.1705	0.0618	0.1011	0.0567	0.0968	0.0663	0.20982	0.07812
				G	0.85	0.8778	0.8462	0.8523	0.9022	0.89	0.9306	0.77	0.9184	0.7941	0.8673	0.9634	0.8889	0.8523	0.875	0.875	0.9012	0.907	0.9103	0.7216	0.8295	0.9382	0.8989	0.9433	0.9032	0.9337
	10q11	rs17155733	44737433	A	0.8833	0.8667	0.8846	0.8523	0.8587	0.87	0.8889	0.82	0.9184	0.8824	0.8571	0.8902	0.8704	0.8864	0.8594	0.7941	0.858	0.8023	0.7564	0.866	0.8125	0.8427	0.8371	0.8763	0.8495	0.8367	0.24857	0.04831
				G	0.1167	0.1333	0.1154	0.1477	0.1413	0.13	0.1111	0.18	0.0816	0.1176	0.1429	0.1098	0.1296	0.1136	0.1406	0.2059	0.142	0.1977	0.2436	0.134	0.1875	0.1573	0.1629	0.1237	0.1505	0.1633
	10q11	rs583489	44738688	C	0.7833	0.8556	0.8205	0.8523	0.9022	0.82	0.9167	0.74	0.8878	0.7451	0.8469	0.939	0.8889	0.8409	0.8594	0.8462	0.8704	0.8721	0.9103	0.5052	0.5341	0.6685	0.8933	0.6134	0.8817	0.9082	0.27787	0.11037
				G	0.2167	0.1444	0.1795	0.1477	0.0978	0.18	0.0833	0.26	0.1122	0.2549	0.1531	0.061	0.1111	0.1591	0.1406	0.1538	0.1296	0.1279	0.0897	0.4948	0.4659	0.3315	0.1067	0.3866	0.1183	0.0918
	10q11	rs676966	44739594	C	0.85	0.8667	0.8462	0.8523	0.9022	0.87	0.9306	0.77	0.9184	0.7745	0.8673	0.9634	0.8889	0.8523	0.875	0.875	0.8889	0.907	0.9103	0.6649	0.7727	0.9382	0.8989	0.9433	0.9032	0.9337	0.2176	0.08737
				T	0.15	0.1333	0.1538	0.1477	0.0978	0.13	0.0694	0.23	0.0816	0.2255	0.1327	0.0366	0.1111	0.1477	0.125	0.125	0.1111	0.093	0.0897	0.3351	0.2273	0.0618	0.1011	0.0567	0.0968	0.0663
	10q11	rs494207	44741256	A	0.2167	0.1932	0.1795	0.1477	0.0978	0.18	0.0833	0.26	0.1122	0.2549	0.1531	0.0854	0.1111	0.1591	0.1406	0.1538	0.1296	0.1279	0.1026	0.4897	0.4659	0.3315	0.1067	0.3866	0.1183	0.0969	0.28312	0.10705
				G	0.7833	0.8068	0.8205	0.8523	0.9022	0.82	0.9167	0.74	0.8878	0.7451	0.8469	0.9146	0.8889	0.8409	0.8594	0.8462	0.8704	0.8721	0.8974	0.5103	0.5341	0.6685	0.8933	0.6134	0.8817	0.9031
	10q11	rs541483	44746395	A	0.7167	0.8222	0.7692	0.8068	0.8587	0.77	0.8889	0.7	0.8673	0.7059	0.8061	0.9024	0.8148	0.7841	0.7969	0.7981	0.8333	0.8256	0.8846	0.6443	0.6989	0.6685	0.8652	0.6134	0.8602	0.8316	0.32321	0.08536
				G	0.2833	0.1778	0.2308	0.1932	0.1413	0.23	0.1111	0.3	0.1327	0.2941	0.1939	0.0976	0.1852	0.2159	0.2031	0.2019	0.1667	0.1744	0.1154	0.3557	0.3011	0.3315	0.1348	0.3866	0.1398	0.1684
	10q11	rs535176	44747059	C	0.6833	0.8	0.7692	0.8068	0.8587	0.73	0.875	0.7	0.8469	0.69	0.8061	0.9024	0.8148	0.7841	0.7813	0.7981	0.821	0.8256	0.8846	0.5052	0.5341	0.6685	0.8539	0.6134	0.8602	0.8316	0.33587	0.09209
				T	0.3167	0.2	0.2308	0.1932	0.1413	0.27	0.125	0.3	0.1531	0.31	0.1939	0.0976	0.1852	0.2159	0.2188	0.2019	0.179	0.1744	0.1154	0.4948	0.4659	0.3315	0.1461	0.3866	0.1398	0.1684
	10q11	rs622472	44749211	A	0.6833	0.8	0.7692	0.8068	0.8587	0.73	0.875	0.7	0.8469	0.6765	0.8021	0.9024	0.8148	0.7841	0.7813	0.7981	0.821	0.8256	0.8846	0.5052	0.5341	0.6685	0.8539	0.6134	0.8602	0.8316	0.33644	0.09249
				C	0.3167	0.2	0.2308	0.1932	0.1413	0.27	0.125	0.3	0.1531	0.3235	0.1979	0.0976	0.1852	0.2159	0.2188	0.2019	0.179	0.1744	0.1154	0.4948	0.4659	0.3315	0.1461	0.3866	0.1398	0.1684
	10q11	rs513391	44749708	A	0.6833	0.8	0.7692	0.8068	0.8587	0.73	0.875	0.7	0.8469	0.6765	0.8061	0.9024	0.8148	0.7841	0.7813	0.7981	0.821	0.8256	0.8846	0.5052	0.5341	0.6685	0.8539	0.6134	0.8602	0.8316	0.33625	0.09253
				C	0.3167	0.2	0.2308	0.1932	0.1413	0.27	0.125	0.3	0.1531	0.3235	0.1939	0.0976	0.1852	0.2159	0.2188	0.2019	0.179	0.1744	0.1154	0.4948	0.4659	0.3315	0.1461	0.3866	0.1398	0.1684
	10q11	rs11238956	44749854	C	0.1833	0.3667	0.3846	0.3068	0.2935	0.33	0.3472	0.23	0.3571	0.3039	0.2857	0.2927	0.3148	0.3523	0.3125	0.3333	0.3333	0.2907	0.3718	0.0103	0	0.2921	0.3146	0.1804	0.2581	0.3571	0.39339	0.1217
				T	0.8167	0.6333	0.6154	0.6932	0.7065	0.67	0.6528	0.77	0.6429	0.6961	0.7143	0.7073	0.6852	0.6477	0.6875	0.6667	0.6667	0.7093	0.6282	0.9897	1	0.7079	0.6854	0.8196	0.7419	0.6429
	10q11	rs687175	44751910	C	0.3167	0.2	0.2308	0.1932	0.1413	0.27	0.125	0.29	0.1531	0.3235	0.1939	0.0976	0.1852	0.2159	0.2188	0.2019	0.179	0.1744	0.1154	0.5052	0.4659	0.3315	0.1461	0.3814	0.1398	0.1684	0.33584	0.09208
				T	0.6833	0.8	0.7692	0.8068	0.8587	0.73	0.875	0.71	0.8469	0.6765	0.8061	0.9024	0.8148	0.7841	0.7813	0.7981	0.821	0.8256	0.8846	0.4948	0.5341	0.6685	0.8539	0.6186	0.8602	0.8316
	10q11	rs559580	44752078	C	0.2759	0.1778	0.2308	0.1932	0.1413	0.23	0.1111	0.29	0.1327	0.2941	0.1939	0.0976	0.1852	0.2159	0.2031	0.2019	0.1667	0.1744	0.1154	0.3557	0.2898	0.3315	0.1461	0.3763	0.1398	0.1684	0.32272	0.08332
				T	0.7241	0.8222	0.7692	0.8068	0.8587	0.77	0.8889	0.71	0.8673	0.7059	0.8061	0.9024	0.8148	0.7841	0.7969	0.7981	0.8333	0.8256	0.8846	0.6443	0.7102	0.6685	0.8539	0.6237	0.8602	0.8316
	10q11	rs559469	44752118	C	0.3167	0.2	0.2308	0.1932	0.1413	0.27	0.125	0.29	0.1531	0.3235	0.1939	0.0976	0.1852	0.2159	0.2188	0.2115	0.179	0.1744	0.1154	0.5052	0.4659	0.3315	0.1461	0.3763	0.1398	0.1684	0.33618	0.09191
				T	0.6833	0.8	0.7692	0.8068	0.8587	0.73	0.875	0.71	0.8469	0.6765	0.8061	0.9024	0.8148	0.7841	0.7813	0.7885	0.821	0.8256	0.8846	0.4948	0.5341	0.6685	0.8539	0.6237	0.8602	0.8316
	10q11	rs2437935	44752268	A	0.5667	0.5667	0.6154	0.5568	0.587	0.55	0.6667	0.5	0.6429	0.5392	0.5816	0.6829	0.6111	0.5568	0.5625	0.5673	0.5741	0.5814	0.6026	0.2165	0.2443	0.5112	0.6236	0.5052	0.6882	0.6786	0.47404	0.04115
				G	0.4333	0.4333	0.3846	0.4432	0.413	0.45	0.3333	0.5	0.3571	0.4608	0.4184	0.3171	0.3889	0.4432	0.4375	0.4327	0.4259	0.4186	0.3974	0.7835	0.7557	0.4888	0.3764	0.4948	0.3118	0.3214
	10q11	rs535949	44752330	G	0.6833	0.8	0.7692	0.8068	0.8587	0.7347	0.8611	0.7	0.8333	0.6765	0.8061	0.9024	0.8148	0.7841	0.7813	0.7981	0.8062	0.8256	0.8846	0.4948	0.5341	0.6685	0.8539	0.6237	0.8602	0.8316	0.33813	0.09037
				T	0.3167	0.2	0.2308	0.1932	0.1413	0.2653	0.1389	0.3	0.1667	0.3235	0.1939	0.0976	0.1852	0.2159	0.2188	0.2019	0.1937	0.1744	0.1154	0.5052	0.4659	0.3315	0.1461	0.3763	0.1398	0.1684
	10q11	rs671765	44752976	A	0.6833	0.8	0.7692	0.8068	0.8587	0.74	0.875	0.71	0.8469	0.6765	0.8061	0.9024	0.8148	0.7841	0.7813	0.7981	0.821	0.8256	0.8846	0.4948	0.5341	0.6685	0.8539	0.6237	0.8602	0.8316	0.33538	0.09169
				G	0.3167	0.2	0.2308	0.1932	0.1413	0.26	0.125	0.29	0.1531	0.3235	0.1939	0.0976	0.1852	0.2159	0.2188	0.2019	0.179	0.1744	0.1154	0.5052	0.4659	0.3315	0.1461	0.3763	0.1398	0.1684
	10q11	rs501120	44753867	C	0.3167	0.2	0.2308	0.1932	0.1512	0.27	0.125	0.29	0.1531	0.3235	0.1979	0.0976	0.1852	0.2159	0.2188	0.2019	0.179	0.1744	0.1154	0.5052	0.4659	0.3315	0.1461	0.3763	0.1398	0.1684	0.33648	0.09137
				T	0.6833	0.8	0.7692	0.8068	0.8488	0.73	0.875	0.71	0.8469	0.6765	0.8021	0.9024	0.8148	0.7841	0.7813	0.7981	0.821	0.8256	0.8846	0.4948	0.5341	0.6685	0.8539	0.6237	0.8602	0.8316
	10q11	rs579058	44755104	A	0.6833	0.8	0.7692	0.8068	0.8587	0.73	0.875	0.71	0.8469	0.6765	0.8061	0.9024	0.8148	0.7841	0.7813	0.7981	0.8148	0.8256	0.8846	0.4948	0.5341	0.6685	0.8539	0.6237	0.8602	0.8316	0.33605	0.09181
				G	0.3167	0.2	0.2308	0.1932	0.1413	0.27	0.125	0.29	0.1531	0.3235	0.1939	0.0976	0.1852	0.2159	0.2188	0.2019	0.1852	0.1744	0.1154	0.5052	0.4659	0.3315	0.1461	0.3763	0.1398	0.1684
	10q11	rs604674	44756894	G	0.6833	0.8	0.7692	0.8068	0.8587	0.73	0.875	0.71	0.8367	0.6765	0.8061	0.9024	0.8148	0.7841	0.7813	0.7981	0.8148	0.8256	0.8846	0.4691	0.4602	0.6685	0.8539	0.6237	0.8602	0.8316	0.33648	0.0912
				T	0.3167	0.2	0.2308	0.1932	0.1413	0.27	0.125	0.29	0.1633	0.3235	0.1939	0.0976	0.1852	0.2159	0.2188	0.2019	0.1852	0.1744	0.1154	0.5309	0.5398	0.3315	0.1461	0.3763	0.1398	0.1684
	10q11	rs487465	44758197	A	0.6833	0.8	0.7692	0.8068	0.8587	0.73	0.875	0.71	0.8469	0.6765	0.8061	0.9024	0.8148	0.7727	0.7969	0.7981	0.8148	0.8256	0.8846	0.4691	0.4773	0.6685	0.8539	0.6237	0.8602	0.8316	0.33581	0.09182
				C	0.3167	0.2	0.2308	0.1932	0.1413	0.27	0.125	0.29	0.1531	0.3235	0.1939	0.0976	0.1852	0.2273	0.2031	0.2019	0.1852	0.1744	0.1154	0.5309	0.5227	0.3315	0.1461	0.3763	0.1398	0.1684
	10q11	rs475926	44760887	G	0.4	0.3111	0.3205	0.3523	0.3043	0.3571	0.2361	0.4592	0.2245	0.4118	0.3367	0.1951	0.3148	0.3182	0.3594	0.3725	0.2875	0.3488	0.359	0.5464	0.5284	0.4888	0.3371	0.5	0.3011	0.2908	0.44779	0.04739
				T	0.6	0.6889	0.6795	0.6477	0.6957	0.6429	0.7639	0.5408	0.7755	0.5882	0.6633	0.8049	0.6852	0.6818	0.6406	0.6275	0.7125	0.6512	0.641	0.4536	0.4716	0.5112	0.6629	0.5	0.6989	0.7092
	10q11	rs1632484	44773984	C	0.7167	0.8222	0.7692	0.8068	0.8696	0.75	0.875	0.7	0.8571	0.6863	0.8163	0.9024	0.8148	0.7841	0.7969	0.8077	0.821	0.8721	0.8846	0.5773	0.5682	0.9382	0.8596	0.9381	0.8817	0.8265	0.29924	0.10095
				T	0.2833	0.1778	0.2308	0.1932	0.1304	0.25	0.125	0.3	0.1429	0.3137	0.1837	0.0976	0.1852	0.2159	0.2031	0.1923	0.179	0.1279	0.1154	0.4227	0.4318	0.0618	0.1404	0.0619	0.1183	0.1735
	10q11	rs1746048	44775824	C	0.6833	0.8111	0.7692	0.8068	0.8696	0.73	0.8611	0.7	0.8469	0.6765	0.8061	0.9024	0.8148	0.7841	0.8125	0.7981	0.821	0.8256	0.8846	0.4794	0.4602	0.6966	0.8596	0.6495	0.8602	0.8316	0.33255	0.09066
				T	0.3167	0.1889	0.2308	0.1932	0.1304	0.27	0.1389	0.3	0.1531	0.3235	0.1939	0.0976	0.1852	0.2159	0.1875	0.2019	0.179	0.1744	0.1154	0.5206	0.5398	0.3034	0.1404	0.3505	0.1398	0.1684
	10q11	rs1746049	44776310	C	0.6833	0.8111	0.7692	0.8068	0.8696	0.73	0.8611	0.7	0.8469	0.6765	0.8163	0.9024	0.8148	0.7841	0.8125	0.8077	0.821	0.8605	0.8846	0.4794	0.4659	0.9663	0.8652	0.9742	0.8817	0.8316	0.29874	0.11284
				T	0.3167	0.1889	0.2308	0.1932	0.1304	0.27	0.1389	0.3	0.1531	0.3235	0.1837	0.0976	0.1852	0.2159	0.1875	0.1923	0.179	0.1395	0.1154	0.5206	0.5341	0.0337	0.1348	0.0258	0.1183	0.1684
	10q11	rs1746052	44778546	A	0.7333	0.8111	0.8205	0.8182	0.8696	0.78	0.8611	0.73	0.8673	0.7157	0.8163	0.9268	0.8148	0.7955	0.8226	0.8173	0.8519	0.8256	0.8846	0.6392	0.7216	0.6685	0.8596	0.6186	0.8602	0.8571	0.31203	0.08484
				C	0.2667	0.1889	0.1795	0.1818	0.1304	0.22	0.1389	0.27	0.1327	0.2843	0.1837	0.0732	0.1852	0.2045	0.1774	0.1827	0.1481	0.1744	0.1154	0.3608	0.2784	0.3315	0.1404	0.3814	0.1398	0.1429
	10q11	rs800314	44786364	A	0.8667	0.8889	0.9359	0.9432	0.9348	0.89	0.9444	0.86	0.949	0.8824	0.9082	0.9512	0.9444	0.875	0.9375	0.9135	0.9198	0.9302	0.9359	0.6959	0.7841	0.927	0.9382	0.9433	0.9301	0.949	0.16415	0.07949
				G	0.1333	0.1111	0.0641	0.0568	0.0652	0.11	0.0556	0.14	0.051	0.1176	0.0918	0.0488	0.0556	0.125	0.0625	0.0865	0.0802	0.0698	0.0641	0.3041	0.2159	0.073	0.0618	0.0567	0.0699	0.051
	10q11	rs11598523	44791433	A	0.1	0.1333	0.0897	0.1705	0.1522	0.11	0.1111	0.16	0.0918	0.1275	0.1633	0.0854	0.2037	0.1023	0.1719	0.1827	0.1173	0.186	0.2436	0.0103	0.0057	0.118	0.2079	0.1237	0.1828	0.1429	0.22915	0.08496
				T	0.9	0.8667	0.9103	0.8295	0.8478	0.89	0.8889	0.84	0.9082	0.8725	0.8367	0.9146	0.7963	0.8977	0.8281	0.8173	0.8827	0.814	0.7564	0.9897	0.9943	0.882	0.7921	0.8763	0.8172	0.8571
	10q11	rs2505734	44793299	C	0.4167	0.3222	0.3718	0.4318	0.337	0.4184	0.3472	0.51	0.3265	0.45	0.3776	0.2073	0.3519	0.4091	0.4063	0.3846	0.4383	0.3837	0.3378	0.7938	0.8125	0.4719	0.3652	0.5	0.3226	0.3163	0.45748	0.05414
				T	0.5833	0.6778	0.6282	0.5682	0.663	0.5816	0.6528	0.49	0.6735	0.55	0.6224	0.7927	0.6481	0.5909	0.5938	0.6154	0.5617	0.6163	0.6622	0.2062	0.1875	0.5281	0.6348	0.5	0.6774	0.6837
	10q11	rs2862116	44795943	A	0.9667	0.9659	0.9487	0.9432	0.9783	0.9592	0.9722	0.89	0.9796	0.9608	0.949	0.9756	0.963	0.9773	0.9688	0.94	0.9753	0.9767	0.9615	0.9433	0.858	0.9944	0.9663	0.9639	0.9731	0.9541	0.07995	0.04865
				G	0.0333	0.0341	0.0513	0.0568	0.0217	0.0408	0.0278	0.11	0.0204	0.0392	0.051	0.0244	0.037	0.0227	0.0313	0.06	0.0247	0.0233	0.0385	0.0567	0.142	0.0056	0.0337	0.0361	0.0269	0.0459
	10q11	rs754713	44797087	C	0.7167	0.7889	0.7436	0.6477	0.7283	0.6837	0.7361	0.65	0.7347	0.7255	0.7245	0.8415	0.7037	0.7159	0.6719	0.7019	0.6667	0.686	0.6923	0.5	0.4034	0.5618	0.6966	0.5155	0.7473	0.7347	0.42153	0.05068
				T	0.2833	0.2111	0.2564	0.3523	0.2717	0.3163	0.2639	0.35	0.2653	0.2745	0.2755	0.1585	0.2963	0.2841	0.3281	0.2981	0.3333	0.314	0.3077	0.5	0.5966	0.4382	0.3034	0.4845	0.2527	0.2653
	10q11	rs800320	44798482	C	0.9833	0.9778	0.9359	0.9205	0.9457	0.91	0.9306	0.95	0.8776	0.951	0.9694	0.9634	0.963	0.9091	0.9375	0.9712	0.858	0.9651	0.9872	0.732	0.6818	1	0.9719	1	0.9892	0.9847	0.11453	0.10851
				T	0.0167	0.0222	0.0641	0.0795	0.0543	0.09	0.0694	0.05	0.1224	0.049	0.0306	0.0366	0.037	0.0909	0.0625	0.0288	0.142	0.0349	0.0128	0.268	0.3182	0	0.0281	0	0.0108	0.0153
	10q11	rs800323	44801673	A	0.75	0.7841	0.6923	0.6364	0.7283	0.68	0.75	0.62	0.7347	0.6667	0.7292	0.8415	0.7037	0.7159	0.6563	0.7059	0.6358	0.7209	0.6923	0.5464	0.4943	0.8764	0.7022	0.8402	0.7688	0.7347	0.40418	0.06882
				G	0.25	0.2159	0.3077	0.3636	0.2717	0.32	0.25	0.38	0.2653	0.3333	0.2708	0.1585	0.2963	0.2841	0.3438	0.2941	0.3642	0.2791	0.3077	0.4536	0.5057	0.1236	0.2978	0.1598	0.2312	0.2653
	10q11	rs2437934	44803925	C	0.5833	0.6778	0.6282	0.5682	0.663	0.57	0.6806	0.49	0.6735	0.5392	0.6327	0.7927	0.6481	0.5909	0.5938	0.6154	0.5617	0.6279	0.6282	0.2062	0.1875	0.4888	0.6236	0.4588	0.672	0.6786	0.45773	0.05422
				G	0.4167	0.3222	0.3718	0.4318	0.337	0.43	0.3194	0.51	0.3265	0.4608	0.3673	0.2073	0.3519	0.4091	0.4063	0.3846	0.4383	0.3721	0.3718	0.7938	0.8125	0.5112	0.3764	0.5412	0.328	0.3214
	10q11	rs11238983	44810205	A	0.2586	0.2	0.1923	0.1932	0.1667	0.1875	0.1528	0.2551	0.1327	0.2255	0.1489	0.1585	0.1111	0.2024	0.2188	0.18	0.1667	0.1628	0.2436	0.3918	0.3182	0.0506	0.1124	0.067	0.0645	0.2092	0.29172	0.09181
				G	0.7414	0.8	0.8077	0.8068	0.8333	0.8125	0.8472	0.7449	0.8673	0.7745	0.8511	0.8415	0.8889	0.7976	0.7813	0.82	0.8333	0.8372	0.7564	0.6082	0.6818	0.9494	0.8876	0.933	0.9355	0.7908
	10q11	rs2146807	44813738	C	0.2167	0.1778	0.141	0.1818	0.163	0.16	0.1389	0.22	0.0918	0.1373	0.1429	0.1585	0.1111	0.1932	0.1875	0.1731	0.1296	0.1628	0.2436	0.2835	0.2216	0.0899	0.1124	0.1031	0.0645	0.2092	0.26925	0.06975
				T	0.7833	0.8222	0.859	0.8182	0.837	0.84	0.8611	0.78	0.9082	0.8627	0.8571	0.8415	0.8889	0.8068	0.8125	0.8269	0.8704	0.8372	0.7564	0.7165	0.7784	0.9101	0.8876	0.8969	0.9355	0.7908
	10q11	rs2146808	44813777	A	0.9833	0.9778	0.9342	0.9205	0.9457	0.91	0.9306	0.95	0.8776	0.951	0.9896	0.9634	0.9808	0.907	0.9375	0.9712	0.8704	0.9762	1	0.799	0.6761	1	0.9831	1	0.9839	0.9796	0.10683	0.10462
				C	0.0167	0.0222	0.0658	0.0795	0.0543	0.09	0.0694	0.05	0.1224	0.049	0.0104	0.0366	0.0192	0.093	0.0625	0.0288	0.1296	0.0238	0	0.201	0.3239	0	0.0169	0	0.0161	0.0204
	10q11	rs7082209	44814336	A	0.75	0.8	0.8077	0.8068	0.837	0.82	0.8472	0.75	0.8673	0.7745	0.8469	0.8415	0.8889	0.8068	0.7813	0.8173	0.8333	0.8023	0.7564	0.6082	0.6818	0.5955	0.8708	0.5722	0.914	0.7908	0.32368	0.08428
				G	0.25	0.2	0.1923	0.1932	0.163	0.18	0.1528	0.25	0.1327	0.2255	0.1531	0.1585	0.1111	0.1932	0.2188	0.1827	0.1667	0.1977	0.2436	0.3918	0.3182	0.4045	0.1292	0.4278	0.086	0.2092
	10q11	rs800310	44815048	A	0.3833	0.2111	0.3333	0.2841	0.2283	0.29	0.25	0.33	0.2347	0.2843	0.2143	0.1585	0.1667	0.2614	0.2031	0.2404	0.2901	0.2674	0.2821	0.4227	0.4148	0.0618	0.1404	0.0722	0.129	0.2755	0.35981	0.09792
				T	0.6167	0.7889	0.6667	0.7159	0.7717	0.71	0.75	0.67	0.7653	0.7157	0.7857	0.8415	0.8333	0.7386	0.7969	0.7596	0.7099	0.7326	0.7179	0.5773	0.5852	0.9382	0.8596	0.9278	0.871	0.7245
	10q11	rs2505735	44815709	A	0.3621	0.2	0.2895	0.2159	0.2	0.28	0.2083	0.3061	0.2347	0.29	0.1939	0.1585	0.1296	0.2442	0.2188	0.2404	0.2813	0.2093	0.2564	0.4897	0.4716	0.0618	0.1292	0.0722	0.129	0.2449	0.34379	0.09786
				C	0.6379	0.8	0.7105	0.7841	0.8	0.72	0.7917	0.6939	0.7653	0.71	0.8061	0.8415	0.8704	0.7558	0.7813	0.7596	0.7188	0.7907	0.7436	0.5103	0.5284	0.9382	0.8708	0.9278	0.871	0.7551
	10q11	rs977754	44817419	G	0.2667	0.1667	0.2821	0.2045	0.1739	0.22	0.2083	0.28	0.2041	0.2647	0.1939	0.1463	0.1296	0.2273	0.1875	0.2404	0.2469	0.186	0.2308	0.3711	0.4318	0.0169	0.1236	0.0567	0.1129	0.2398	0.31846	0.10158
				T	0.7333	0.8333	0.7179	0.7955	0.8261	0.78	0.7917	0.72	0.7959	0.7353	0.8061	0.8537	0.8704	0.7727	0.8125	0.7596	0.7531	0.814	0.7692	0.6289	0.5682	0.9831	0.8764	0.9433	0.8871	0.7602
	10q11	rs812889	44818563	C	0.9	0.9667	0.9103	0.9205	0.9239	0.93	0.9028	0.92	0.949	0.951	0.9286	0.9756	0.963	0.9205	0.9375	0.9231	0.9198	0.9186	0.9744	0.9536	0.9261	1	0.9551	1	0.9301	0.9031	0.11499	0.05105
				G	0.1	0.0333	0.0897	0.0795	0.0761	0.07	0.0972	0.08	0.051	0.049	0.0714	0.0244	0.037	0.0795	0.0625	0.0769	0.0802	0.0814	0.0256	0.0464	0.0739	0	0.0449	0	0.0699	0.0969
	10q11	rs2476351	44820157	C	0.25	0.1705	0.1795	0.1932	0.1739	0.19	0.2083	0.24	0.1531	0.1863	0.1979	0.1463	0.1522	0.2273	0.1406	0.25	0.1975	0.186	0.2308	0.3505	0.4318	0.0169	0.1236	0.0567	0.1129	0.2398	0.30129	0.0951
				T	0.75	0.8295	0.8205	0.8068	0.8261	0.81	0.7917	0.76	0.8469	0.8137	0.8021	0.8537	0.8478	0.7727	0.8594	0.75	0.8025	0.814	0.7692	0.6495	0.5682	0.9831	0.8764	0.9433	0.8871	0.7602
	10q11	rs11238987	44821220	A	0.0167	0.0444	0.0385	0.0227	0.0326	0.1	0.0417	0.07	0.051	0.1078	0.0408	0.0366	0.037	0.0114	0.0313	0.0385	0.0812	0	0.0256	0.2423	0.1875	0	0.0449	0	0.0215	0.0102	0.09218	0.0883
				G	0.9833	0.9556	0.9615	0.9773	0.9674	0.9	0.9583	0.93	0.949	0.8922	0.9592	0.9634	0.963	0.9886	0.9688	0.9615	0.9187	1	0.9744	0.7577	0.8125	1	0.9551	1	0.9785	0.9898
	10q11	rs10508884	44821387	C	0.85	0.7558	0.7564	0.6705	0.75	0.71	0.7429	0.66	0.7347	0.67	0.7653	0.8049	0.7037	0.7614	0.625	0.7115	0.6296	0.7907	0.6923	0.6856	0.7159	0.8933	0.6854	0.8454	0.7151	0.7857	0.38493	0.0686
				T	0.15	0.2442	0.2436	0.3295	0.25	0.29	0.2571	0.34	0.2653	0.33	0.2347	0.1951	0.2963	0.2386	0.375	0.2885	0.3704	0.2093	0.3077	0.3144	0.2841	0.1067	0.3146	0.1546	0.2849	0.2143
	10q11	rs1111259	44821772	C	0.8667	0.8778	0.9103	0.8864	0.9022	0.9	0.9028	0.86	0.9388	0.8824	0.8673	0.8902	0.9074	0.8636	0.9219	0.8365	0.8765	0.8953	0.7821	0.8814	0.8636	0.9831	0.9157	0.9433	0.9462	0.852	0.19393	0.06255
				T	0.1333	0.1222	0.0897	0.1136	0.0978	0.1	0.0972	0.14	0.0612	0.1176	0.1327	0.1098	0.0926	0.1364	0.0781	0.1635	0.1235	0.1047	0.2179	0.1186	0.1364	0.0169	0.0843	0.0567	0.0538	0.148
	10q11	rs2505741	44823136	A	0.55	0.5778	0.5641	0.4659	0.5435	0.44	0.5417	0.39	0.5408	0.4314	0.5408	0.6463	0.5741	0.5227	0.4375	0.47	0.3827	0.5465	0.4231	0.1649	0.0909	0.5843	0.5449	0.5309	0.5699	0.5357	0.47482	0.07679
				G	0.45	0.4222	0.4359	0.5341	0.4565	0.56	0.4583	0.61	0.4592	0.5686	0.4592	0.3537	0.4259	0.4773	0.5625	0.53	0.6173	0.4535	0.5769	0.8351	0.9091	0.4157	0.4551	0.4691	0.4301	0.4643
	10q11	rs11238990	44825147	A	0.9833	0.9222	0.9744	0.9205	0.9348	0.94	0.9306	0.93	0.949	0.9118	0.9388	0.9268	0.9444	0.9318	0.9375	0.8942	0.9383	0.9884	0.9231	0.9175	0.9091	1	0.9045	1	0.9355	0.9745	0.1109	0.05272
				G	0.0167	0.0778	0.0256	0.0795	0.0652	0.06	0.0694	0.07	0.051	0.0882	0.0612	0.0732	0.0556	0.0682	0.0625	0.1058	0.0617	0.0116	0.0769	0.0825	0.0909	0	0.0955	0	0.0645	0.0255
	10q11	rs2028100	44826376	A	0.1333	0.2222	0.1667	0.2442	0.2111	0.27	0.2083	0.29	0.2143	0.2353	0.2347	0.1829	0.2593	0.2386	0.3125	0.2981	0.3148	0.2093	0.2949	0.3093	0.2273	0.2865	0.3146	0.3557	0.2903	0.199	0.37405	0.05466
				G	0.8667	0.7778	0.8333	0.7558	0.7889	0.73	0.7917	0.71	0.7857	0.7647	0.7653	0.8171	0.7407	0.7614	0.6875	0.7019	0.6852	0.7907	0.7051	0.6907	0.7727	0.7135	0.6854	0.6443	0.7097	0.801
	10q11	rs1836982	44827164	C	0.75	0.8222	0.7949	0.7386	0.8	0.77	0.75	0.74	0.8061	0.7745	0.7857	0.8415	0.8333	0.7841	0.8438	0.7596	0.7593	0.7791	0.7436	0.6031	0.483	0.9831	0.8708	0.9433	0.8763	0.7398	0.32489	0.09945
				G	0.25	0.1778	0.2051	0.2614	0.2	0.23	0.25	0.26	0.1939	0.2255	0.2143	0.1585	0.1667	0.2159	0.1563	0.2404	0.2407	0.2209	0.2564	0.3969	0.517	0.0169	0.1292	0.0567	0.1237	0.2602
	10q11	rs982097	44828234	A	0.6167	0.6	0.6282	0.4884	0.5761	0.5	0.5417	0.45	0.5918	0.5392	0.551	0.6585	0.5741	0.5455	0.5313	0.4615	0.4444	0.5698	0.4487	0.2938	0.2557	0.6966	0.5562	0.5876	0.586	0.5408	0.48423	0.03079
				G	0.3833	0.4	0.3718	0.5116	0.4239	0.5	0.4583	0.55	0.4082	0.4608	0.449	0.3415	0.4259	0.4545	0.4688	0.5385	0.5556	0.4302	0.5513	0.7062	0.7443	0.3034	0.4438	0.4124	0.414	0.4592
	10q11	rs7918046	44830727	C	0.75	0.7444	0.7821	0.7159	0.75	0.73	0.7639	0.65	0.7755	0.7647	0.7143	0.7805	0.7037	0.6932	0.6719	0.6635	0.6543	0.7326	0.5641	0.8299	0.8182	0.8764	0.7022	0.7887	0.7312	0.6786	0.38823	0.06131
				T	0.25	0.2556	0.2179	0.2841	0.25	0.27	0.2361	0.35	0.2245	0.2353	0.2857	0.2195	0.2963	0.3068	0.3281	0.3365	0.3457	0.2674	0.4359	0.1701	0.1818	0.1236	0.2978	0.2113	0.2688	0.3214
	10q11	rs11815919	44831379	C	0.8833	0.8667	0.8718	0.8295	0.8478	0.83	0.8611	0.79	0.8367	0.8824	0.8469	0.8902	0.7963	0.8295	0.75	0.8269	0.7778	0.8372	0.7821	0.9536	0.9659	0.8933	0.7865	0.8454	0.7849	0.8265	0.26367	0.07454
				T	0.1167	0.1333	0.1282	0.1705	0.1522	0.17	0.1389	0.21	0.1633	0.1176	0.1531	0.1098	0.2037	0.1705	0.25	0.1731	0.2222	0.1628	0.2179	0.0464	0.0341	0.1067	0.2135	0.1546	0.2151	0.1735
	10q11	rs928565	44832884	A	0.6167	0.6	0.3974	0.4205	0.5326	0.44	0.5139	0.41	0.5521	0.4412	0.5313	0.6463	0.4815	0.5	0.4844	0.4327	0.3704	0.5349	0.4359	0.2835	0.2557	0.6966	0.5225	0.5876	0.5538	0.5102	0.48452	0.0318
				G	0.3833	0.4	0.6026	0.5795	0.4674	0.56	0.4861	0.59	0.4479	0.5588	0.4688	0.3537	0.5185	0.5	0.5156	0.5673	0.6296	0.4651	0.5641	0.7165	0.7443	0.3034	0.4775	0.4124	0.4462	0.4898
	10q11	rs11599561	44833031	C	0.0167	0.0778	0.2051	0.125	0.1087	0.11	0.0972	0.09	0.0612	0.1078	0.102	0.0854	0.1481	0.1136	0.0781	0.1346	0.1049	0.0349	0.0897	0.0876	0.0909	0	0.1292	0	0.0968	0.0561	0.16237	0.07509
				T	0.9833	0.9222	0.7949	0.875	0.8913	0.89	0.9028	0.91	0.9388	0.8922	0.898	0.9146	0.8519	0.8864	0.9219	0.8654	0.8951	0.9651	0.9103	0.9124	0.9091	1	0.8708	1	0.9032	0.9439
	10q11	rs266080	44833894	A	0.9667	0.9778	0.9744	0.9318	0.9674	0.94	0.9444	0.96	0.9184	0.9412	0.9898	0.9756	0.963	1	0.9844	1	0.9691	0.9651	0.9872	0.7784	0.7273	1	1	1	0.9946	0.9847	0.07796	0.09707
				G	0.0333	0.0222	0.0256	0.0682	0.0326	0.06	0.0556	0.04	0.0816	0.0588	0.0102	0.0244	0.037	0	0.0156	0	0.0309	0.0349	0.0128	0.2216	0.2727	0	0	0	0.0054	0.0153
	10q11	rs1144482	44835963	C	0.45	0.4222	0.6154	0.5909	0.5	0.61	0.4861	0.62	0.4694	0.5882	0.4898	0.3659	0.5185	0.5227	0.5469	0.5769	0.6605	0.5	0.5897	0.8608	0.858	0.3596	0.4775	0.4278	0.4731	0.4898	0.47327	0.06938
				T	0.55	0.5778	0.3846	0.4091	0.5	0.39	0.5139	0.38	0.5306	0.4118	0.5102	0.6341	0.4815	0.4773	0.4531	0.4231	0.3395	0.5	0.4103	0.1392	0.142	0.6404	0.5225	0.5722	0.5269	0.5102
	10q11	rs1360724	44837267	A	0.75	0.7444	0.7821	0.7159	0.75	0.72	0.7639	0.65	0.7755	0.7647	0.7188	0.7805	0.7037	0.6932	0.6719	0.6635	0.6543	0.7326	0.5641	0.8299	0.8182	0.8764	0.7079	0.7887	0.7312	0.6786	0.38826	0.06125
				G	0.25	0.2556	0.2179	0.2841	0.25	0.28	0.2361	0.35	0.2245	0.2353	0.2813	0.2195	0.2963	0.3068	0.3281	0.3365	0.3457	0.2674	0.4359	0.1701	0.1818	0.1236	0.2921	0.2113	0.2688	0.3214
	10q11	rs10900025	44838019	A	0.7333	0.6556	0.5641	0.5909	0.6413	0.57	0.6857	0.56	0.7143	0.6275	0.602	0.6951	0.5556	0.5795	0.5938	0.5096	0.5185	0.686	0.4744	0.567	0.625	0.8764	0.5787	0.7887	0.6344	0.6224	0.45831	0.06329
				G	0.2667	0.3444	0.4359	0.4091	0.3587	0.43	0.3143	0.44	0.2857	0.3725	0.398	0.3049	0.4444	0.4205	0.4063	0.4904	0.4815	0.314	0.5256	0.433	0.375	0.1236	0.4213	0.2113	0.3656	0.3776
	10q11	rs7069891	44838464	C	0.9833	0.9222	0.7949	0.875	0.8913	0.89	0.9167	0.91	0.9388	0.8824	0.898	0.9146	0.8519	0.8864	0.9219	0.8558	0.8889	0.9535	0.9103	0.8918	0.8977	1	0.8708	1	0.9032	0.9439	0.1658	0.07548
				T	0.0167	0.0778	0.2051	0.125	0.1087	0.11	0.0833	0.09	0.0612	0.1176	0.102	0.0854	0.1481	0.1136	0.0781	0.1442	0.1111	0.0465	0.0897	0.1082	0.1023	0	0.1292	0	0.0968	0.0561
	10q11	rs77839	44838530	A	0.7	0.6333	0.5385	0.5227	0.6087	0.51	0.6111	0.52	0.6327	0.5686	0.5918	0.6707	0.5185	0.5795	0.5781	0.5096	0.4877	0.6512	0.4615	0.3454	0.3523	0.8764	0.5787	0.7887	0.629	0.6071	0.46736	0.06228
				G	0.3	0.3667	0.4615	0.4773	0.3913	0.49	0.3889	0.48	0.3673	0.4314	0.4082	0.3293	0.4815	0.4205	0.4219	0.4904	0.5123	0.3488	0.5385	0.6546	0.6477	0.1236	0.4213	0.2113	0.371	0.3929
	10q11	rs17390084	44839865	A	0.0333	0.0778	0.0513	0.0227	0.0111	0.0816	0.0278	0.04	0.1146	0.0588	0.0306	0.0366	0.0185	0.0795	0.0484	0.0096	0.0679	0.0238	0.0513	0.0052	0.0114	0	0.0281	0.0155	0.0215	0.0306	0.07307	0.05078
				G	0.9667	0.9222	0.9487	0.9773	0.9889	0.9184	0.9722	0.96	0.8854	0.9412	0.9694	0.9634	0.9815	0.9205	0.9516	0.9904	0.9321	0.9762	0.9487	0.9948	0.9886	1	0.9719	0.9845	0.9785	0.9694
	10q11	rs11238999	44840479	C	0	0.0114	0.0256	0.0682	0.0333	0	0.0556	0.0612	0.0306	0.0196	0.0408	0.0976	0	0.0227	0.0161	0.0096	0.0309	0.0233	0.0769	0	0	0	0.1011	0.0052	0.0591	0.0306	0.05988	0.05587
				G	1	0.9886	0.9744	0.9318	0.9667	1	0.9444	0.9388	0.9694	0.9804	0.9592	0.9024	1	0.9773	0.9839	0.9904	0.9691	0.9767	0.9231	1	1	1	0.8989	0.9948	0.9409	0.9694
	10q11	rs10793536	44842048	C	0.3167	0.3667	0.4474	0.4205	0.3913	0.48	0.3333	0.47	0.3061	0.402	0.398	0.3171	0.463	0.4432	0.4375	0.4904	0.5123	0.3372	0.5513	0.5619	0.4943	0.1798	0.427	0.2268	0.3817	0.3827	0.47061	0.0494
				G	0.6833	0.6333	0.5526	0.5795	0.6087	0.52	0.6667	0.53	0.6939	0.598	0.602	0.6829	0.537	0.5568	0.5625	0.5096	0.4877	0.6628	0.4487	0.4381	0.5057	0.8202	0.573	0.7732	0.6183	0.6173
	10q11	rs266076	44844381	A	0.65	0.6111	0.5256	0.5114	0.5761	0.46	0.6111	0.4898	0.6122	0.5392	0.5918	0.6585	0.5185	0.5568	0.5469	0.5096	0.4568	0.631	0.4359	0.2216	0.233	0.8202	0.573	0.7732	0.6129	0.602	0.46741	0.05843
				G	0.35	0.3889	0.4744	0.4886	0.4239	0.54	0.3889	0.5102	0.3878	0.4608	0.4082	0.3415	0.4815	0.4432	0.4531	0.4904	0.5432	0.369	0.5641	0.7784	0.767	0.1798	0.427	0.2268	0.3871	0.398
	10q11	rs17156150	44846369	A	0	0.0111	0.0256	0.0682	0.0326	0.02	0.0417	0.04	0.0204	0.0196	0.0102	0	0.037	0	0	0	0.0247	0.0349	0.0128	0.0309	0.0795	0	0	0	0.0054	0.0153	0.03948	0.04005
				C	1	0.9889	0.9744	0.9318	0.9674	0.98	0.9583	0.96	0.9796	0.9804	0.9898	1	0.963	1	1	1	0.9753	0.9651	0.9872	0.9691	0.9205	1	1	1	0.9946	0.9847
	10q11	rs4948874	44846451	A	0.95	0.9778	0.9872	0.9886	0.9674	0.95	1	0.97	0.9796	0.9706	0.9898	0.9878	1	0.9773	0.9688	1	0.9691	0.9767	0.9744	0.8969	0.9034	0.9326	0.9944	0.9845	0.9785	0.9949	0.05368	0.04842
				G	0.05	0.0222	0.0128	0.0114	0.0326	0.05	0	0.03	0.0204	0.0294	0.0102	0.0122	0	0.0227	0.0313	0	0.0309	0.0233	0.0256	0.1031	0.0966	0.0674	0.0056	0.0155	0.0215	0.0051
	10q11	rs1144480	44848921	A	0.5667	0.5778	0.3784	0.4302	0.5	0.42	0.5278	0.38	0.5	0.4118	0.449	0.6098	0.5	0.4659	0.4194	0.4231	0.3333	0.5	0.4103	0.1649	0.1477	0.618	0.5393	0.5773	0.5108	0.4847	0.47557	0.06348
				T	0.4333	0.4222	0.6216	0.5698	0.5	0.58	0.4722	0.62	0.5	0.5882	0.551	0.3902	0.5	0.5341	0.5806	0.5769	0.6667	0.5	0.5897	0.8351	0.8523	0.382	0.4607	0.4227	0.4892	0.5153
	10q11	rs17156166	44849429	A	0.95	0.9778	0.9872	0.9886	0.9565	0.93	1	0.97	0.9796	0.9608	0.9796	0.9878	1	0.9773	0.9688	1	0.9506	0.9767	0.9744	0.8711	0.858	0.9382	0.9944	0.9845	0.9839	0.9898	0.06245	0.06166
				G	0.05	0.0222	0.0128	0.0114	0.0435	0.07	0	0.03	0.0204	0.0392	0.0204	0.0122	0	0.0227	0.0313	0	0.0494	0.0233	0.0256	0.1289	0.142	0.0618	0.0056	0.0155	0.0161	0.0102
	10q11	rs266109	44850424	A	0.8667	0.8556	0.9103	0.8864	0.8913	0.87	0.8889	0.86	0.898	0.8431	0.8571	0.8902	0.9074	0.875	0.9063	0.8269	0.858	0.907	0.7821	0.732	0.7273	0.9831	0.9157	0.9536	0.9462	0.852	0.21775	0.08301
				G	0.1333	0.1444	0.0897	0.1136	0.1087	0.13	0.1111	0.14	0.102	0.1569	0.1429	0.1098	0.0926	0.125	0.0938	0.1731	0.142	0.093	0.2179	0.268	0.2727	0.0169	0.0843	0.0464	0.0538	0.148
	10q11	rs1144477	44851737	C	0.4333	0.4111	0.6026	0.5227	0.5109	0.56	0.4306	0.61	0.4898	0.5882	0.5306	0.378	0.463	0.5568	0.6094	0.5769	0.6481	0.5	0.6026	0.8763	0.892	0.3764	0.4607	0.4124	0.4677	0.5102	0.47074	0.07896
				T	0.5667	0.5889	0.3974	0.4773	0.4891	0.44	0.5694	0.39	0.5102	0.4118	0.4694	0.622	0.537	0.4432	0.3906	0.4231	0.3519	0.5	0.3974	0.1237	0.108	0.6236	0.5393	0.5876	0.5323	0.4898
	10q11	rs266105	44855663	A	0.1833	0.1222	0.1282	0.1705	0.1848	0.1	0.0833	0.11	0.1224	0.1373	0.1224	0.061	0.0926	0.125	0.1094	0.125	0.1173	0.1279	0.1154	0.1649	0.2443	0.1292	0.1517	0.1289	0.0591	0.1173	0.22284	0.0561
				G	0.8167	0.8778	0.8718	0.8295	0.8152	0.9	0.9167	0.89	0.8776	0.8627	0.8776	0.939	0.9074	0.875	0.8906	0.875	0.8827	0.8721	0.8846	0.8351	0.7557	0.8708	0.8483	0.8711	0.9409	0.8827
	10q11	rs11595588	44855740	C	0.5	0.4111	0.3974	0.4286	0.4457	0.4082	0.3889	0.4	0.4167	0.4314	0.3673	0.5244	0.3704	0.3409	0.25	0.4135	0.4177	0.4146	0.3846	0.6289	0.733	0.4157	0.4888	0.4381	0.3602	0.4184	0.47913	0.02985
				T	0.5	0.5889	0.6026	0.5714	0.5543	0.5918	0.6111	0.6	0.5833	0.5686	0.6327	0.4756	0.6296	0.6591	0.75	0.5865	0.5823	0.5854	0.6154	0.3711	0.267	0.5843	0.5112	0.5619	0.6398	0.5816
	10q11	rs17391002	44855927	A	0.7167	0.7556	0.9103	0.8409	0.7826	0.75	0.7361	0.79	0.7653	0.8039	0.8163	0.561	0.7778	0.8523	0.875	0.7788	0.7654	0.8488	0.7821	0.7371	0.7045	0.8315	0.7472	0.8454	0.7742	0.801	0.33483	0.06969
				G	0.2833	0.2444	0.0897	0.1591	0.2174	0.25	0.2639	0.21	0.2347	0.1961	0.1837	0.439	0.2222	0.1477	0.125	0.2212	0.2346	0.1512	0.2179	0.2629	0.2955	0.1685	0.2528	0.1546	0.2258	0.199
	10q11	rs266103	44856370	C	0.8167	0.8667	0.7564	0.8068	0.837	0.87	0.9167	0.84	0.8673	0.7941	0.8776	0.939	0.9074	0.8636	0.8906	0.875	0.8333	0.8488	0.8462	0.732	0.6705	0.8258	0.8596	0.8814	0.957	0.8724	0.25277	0.08013
				T	0.1833	0.1333	0.2436	0.1932	0.163	0.13	0.0833	0.16	0.1327	0.2059	0.1224	0.061	0.0926	0.1364	0.1094	0.125	0.1667	0.1512	0.1538	0.268	0.3295	0.1742	0.1404	0.1186	0.043	0.1276
	10q11	rs185545	44858840	C	0.1667	0.2111	0.141	0.2727	0.2609	0.22	0.2083	0.17	0.2143	0.1569	0.2143	0.2805	0.2222	0.2273	0.1406	0.2788	0.1975	0.1512	0.2051	0.2629	0.3636	0.3146	0.2135	0.232	0.1667	0.1582	0.33761	0.05945
				G	0.8333	0.7889	0.859	0.7273	0.7391	0.78	0.7917	0.83	0.7857	0.8431	0.7857	0.7195	0.7778	0.7727	0.8594	0.7212	0.8025	0.8488	0.7949	0.7371	0.6364	0.6854	0.7865	0.768	0.8333	0.8418
	10q11	rs7918568	44861220	C	0.8333	0.8556	0.9103	0.7614	0.8261	0.77	0.8194	0.86	0.7041	0.8039	0.8469	0.8537	0.7963	0.8182	0.8438	0.8173	0.8086	0.8953	0.8718	0.6753	0.6761	1	0.7697	1	0.7957	0.8622	0.27858	0.10691
				T	0.1667	0.1444	0.0897	0.2386	0.1739	0.23	0.1806	0.14	0.2959	0.1961	0.1531	0.1463	0.2037	0.1818	0.1563	0.1827	0.1914	0.1047	0.1282	0.3247	0.3239	0	0.2303	0	0.2043	0.1378
	10q11	rs11239016	44861363	A	0.0893	0.0556	0.0513	0.0341	0.0217	0.0408	0.0694	0.1	0.0204	0.08	0.0106	0.0732	0.037	0.0114	0	0.0096	0.0617	0.0233	0.0641	0.0412	0.0341	0.0449	0.0281	0.0619	0.0323	0.0357	0.08284	0.04731
				G	0.9107	0.9444	0.9487	0.9659	0.9783	0.9592	0.9306	0.9	0.9796	0.92	0.9894	0.9268	0.963	0.9886	1	0.9904	0.9383	0.9767	0.9359	0.9588	0.9659	0.9551	0.9719	0.9381	0.9677	0.9643
	10q11	rs7915848	44863434	C	0.15	0.1444	0.0897	0.2386	0.1739	0.23	0.1806	0.13	0.2959	0.1667	0.1531	0.1463	0.2037	0.1818	0.1406	0.1827	0.1852	0.1047	0.1282	0.2165	0.1648	0	0.2303	0	0.2043	0.1378	0.26438	0.09643
				T	0.85	0.8556	0.9103	0.7614	0.8261	0.77	0.8194	0.87	0.7041	0.8333	0.8469	0.8537	0.7963	0.8182	0.8594	0.8173	0.8148	0.8953	0.8718	0.7835	0.8352	1	0.7697	1	0.7957	0.8622
	10q11	rs266094	44864300	C	0.8333	0.8778	0.8718	0.8636	0.8152	0.87	0.9028	0.89	0.898	0.8824	0.8673	0.9024	0.8519	0.8636	0.9375	0.8654	0.8951	0.8605	0.8462	0.7577	0.6818	0.882	0.8652	0.8763	0.9462	0.8929	0.23023	0.06747
				T	0.1667	0.1222	0.1282	0.1364	0.1848	0.13	0.0972	0.11	0.102	0.1176	0.1327	0.0976	0.1481	0.1364	0.0625	0.1346	0.1049	0.1395	0.1538	0.2423	0.3182	0.118	0.1348	0.1237	0.0538	0.1071
	10q11	rs266093	44866208	C	0.45	0.3222	0.3077	0.4205	0.3804	0.42	0.3472	0.4	0.4286	0.4216	0.2959	0.3171	0.3889	0.3295	0.2188	0.3269	0.3889	0.2791	0.359	0.5928	0.5739	0.1573	0.3933	0.1753	0.2903	0.2806	0.44379	0.06116
				G	0.55	0.6778	0.6923	0.5795	0.6196	0.58	0.6528	0.6	0.5714	0.5784	0.7041	0.6829	0.6111	0.6705	0.7813	0.6731	0.6111	0.7209	0.641	0.4072	0.4261	0.8427	0.6067	0.8247	0.7097	0.7194
	10q11	rs1029153	44867146	A	0.6667	0.7111	0.6795	0.7727	0.7826	0.74	0.6944	0.64	0.7755	0.6765	0.6735	0.6951	0.6667	0.8068	0.7097	0.7115	0.716	0.6628	0.6026	0.8711	0.8977	0.8315	0.764	0.7526	0.6667	0.7092	0.39225	0.07382
				G	0.3333	0.2889	0.3205	0.2273	0.2174	0.26	0.3056	0.36	0.2245	0.3235	0.3265	0.3049	0.3333	0.1932	0.2903	0.2885	0.284	0.3372	0.3974	0.1289	0.1023	0.1685	0.236	0.2474	0.3333	0.2908
	10q11	rs2522	44867304	A	0.8833	0.9444	0.9359	0.9659	0.9783	0.95	0.9306	0.9082	0.9796	0.9118	0.9898	0.9268	0.963	0.9886	1	0.9904	0.9383	0.9767	0.9359	0.9433	0.9091	0.9551	0.9719	0.9381	0.9677	0.9643	0.09098	0.05359
				G	0.1167	0.0556	0.0641	0.0341	0.0217	0.05	0.0694	0.0918	0.0204	0.0882	0.0102	0.0732	0.037	0.0114	0	0.0096	0.0617	0.0233	0.0641	0.0567	0.0909	0.0449	0.0281	0.0619	0.0323	0.0357
	10q11	rs1801157	44868257	C	0.8103	0.7222	0.7308	0.7955	0.7778	0.8	0.7639	0.77	0.8571	0.7451	0.7653	0.8415	0.8889	0.6591	0.6563	0.7788	0.7654	0.7558	0.8077	0.9433	0.9659	0.7135	0.7978	0.7371	0.7742	0.6939	0.33445	0.09341
				T	0.1897	0.2778	0.2692	0.2045	0.2222	0.2	0.2361	0.23	0.1429	0.2549	0.2347	0.1585	0.1111	0.3409	0.3438	0.2212	0.2346	0.2442	0.1923	0.0567	0.0341	0.2865	0.2022	0.2629	0.2258	0.3061
	10q11	rs266089	44869427	A	0.1667	0.1222	0.1538	0.1591	0.1848	0.13	0.0972	0.17	0.1122	0.1667	0.1327	0.0976	0.1481	0.1364	0.0781	0.1346	0.142	0.1395	0.1538	0.3247	0.3239	0.1517	0.1348	0.1443	0.0538	0.1071	0.24881	0.07236
				G	0.8333	0.8778	0.8462	0.8409	0.8152	0.87	0.9028	0.83	0.8878	0.8333	0.8673	0.9024	0.8519	0.8636	0.9219	0.8654	0.858	0.8605	0.8462	0.6753	0.6761	0.8483	0.8652	0.8557	0.9462	0.8929
	10q11	rs266088	44870015	C	0.9167	0.8333	0.8205	0.8409	0.8043	0.88	0.8333	0.88	0.8061	0.9118	0.8469	0.7073	0.7963	0.8523	0.875	0.8462	0.858	0.8488	0.8718	0.9021	0.9034	0.7978	0.8258	0.8969	0.8441	0.8418	0.25684	0.06039
				T	0.0833	0.1667	0.1795	0.1591	0.1957	0.12	0.1667	0.12	0.1939	0.0882	0.1531	0.2927	0.2037	0.1477	0.125	0.1538	0.142	0.1512	0.1282	0.0979	0.0966	0.2022	0.1742	0.1031	0.1559	0.1582
	10q11	rs266087	44871062	A	0.3333	0.4444	0.4359	0.3864	0.4239	0.36	0.4167	0.39	0.3571	0.3529	0.3776	0.4512	0.3148	0.4886	0.4688	0.3846	0.4074	0.407	0.3205	0.2474	0.2102	0.5955	0.3933	0.4742	0.4032	0.4592	0.47172	0.03964
				G	0.6667	0.5556	0.5641	0.6136	0.5761	0.64	0.5833	0.61	0.6429	0.6471	0.6224	0.5488	0.6852	0.5114	0.5313	0.6154	0.5926	0.593	0.6795	0.7526	0.7898	0.4045	0.6067	0.5258	0.5968	0.5408
	10q11	rs2297630	44871548	A	0.2167	0.2333	0.2308	0.1818	0.1957	0.2	0.2361	0.2	0.1939	0.1863	0.3125	0.2317	0.2963	0.1818	0.2742	0.2788	0.1852	0.3023	0.3333	0.0052	0.0114	0.1348	0.2079	0.1856	0.3011	0.2551	0.32844	0.10593
				G	0.7833	0.7667	0.7692	0.8182	0.8043	0.8	0.7639	0.8	0.8061	0.8137	0.6875	0.7683	0.7037	0.8182	0.7258	0.7212	0.8148	0.6977	0.6667	0.9948	0.9886	0.8652	0.7921	0.8144	0.6989	0.7449
	10q11	rs2839690	44875166	A	0.85	0.8556	0.8846	0.75	0.8261	0.77	0.8429	0.82	0.6939	0.7843	0.8469	0.8625	0.7963	0.8182	0.8438	0.8173	0.8025	0.8953	0.8718	0.7784	0.8352	1	0.7697	1	0.7957	0.8622	0.27174	0.09728
				G	0.15	0.1444	0.1154	0.25	0.1739	0.23	0.1571	0.18	0.3061	0.2157	0.1531	0.1375	0.2037	0.1818	0.1563	0.1827	0.1975	0.1047	0.1282	0.2216	0.1648	0	0.2303	0	0.2043	0.1378
	10q11	rs3780891	44878713	A	0.05	0.1556	0.0513	0.0909	0.1196	0.06	0.125	0.09	0.1122	0.049	0.0816	0.2805	0.1111	0.1136	0.0625	0.1154	0.0926	0.0581	0.0769	0.0052	0.0114	0.1404	0.1124	0.1031	0.086	0.0816	0.16626	0.07885
				G	0.95	0.8444	0.9487	0.9091	0.8804	0.94	0.875	0.91	0.8878	0.951	0.9184	0.7195	0.8889	0.8864	0.9375	0.8846	0.9074	0.9419	0.9231	0.9948	0.9886	0.8596	0.8876	0.8969	0.914	0.9184
		Heterozygozities		Mean	0.34573	0.32231	0.31537	0.32807	0.32307	0.32316	0.30866	0.32649	0.32832	0.3399	0.3312	0.29863	0.33486	0.32213	0.33274	0.32799	0.32558	0.3088	0.32732	0.30916	0.29558	0.25943	0.3258	0.25968	0.31656	0.31593	0.3174	0.02055
		per population		SD	0.14714	0.13016	0.13558	0.13896	0.14097	0.132	0.13868	0.13173	0.1416	0.13501	0.14529	0.14968	0.14823	0.14026	0.14544	0.13784	0.12959	0.1488	0.14725	0.16638	0.16873	0.19682	0.1449	0.19202	0.14577	0.14494	0.14707	0.01677
