# Supplementary material for: Potential Signals of Natural Selection in the Top Risk Loci for Coronary Artery Disease: 9p21 and 10q11
Source: PLoS One. 2015 Aug 7;10(8):e0134840. doi: 10.1371/journal.pone.0134840 (PMC4529309; doi:10.1371/journal.pone.0134840)
Supplement: S3 Table — (XLSX) [file pone.0134840.s014.xlsx]

## Sheet: Hoja1
		ALG	AND	BED	BOS	CAT	CWM	CRT	JOR	NMA	LIB	NFR	BSC	POL	SAR	SIC	SFR	TUN	TUR	ACV	GBR	FIN
	AND	0.195981
	BED	0.212491	0.135821
	BOS	0.221174	0.12703	0.130936
	CAT	0.207311	0.0982453	0.116211	0.111942
	CWM	0.163334	0.143182	0.144055	0.14253	0.149441
	CRT	0.222427	0.129899	0.122243	0.12834	0.109163	0.166932
	JOR	0.199437	0.139349	0.103162	0.135088	0.121246	0.142869	0.139944
	NMA	0.139928	0.158977	0.175392	0.173744	0.161973	0.109118	0.173164	0.178555
	LIB	0.153497	0.142592	0.143994	0.136851	0.144272	0.0967551	0.163088	0.129193	0.118293
	NFR	0.218424	0.123549	0.136444	0.095858	0.116814	0.155683	0.136609	0.144525	0.177413	0.149812
	BSC	0.253158	0.150054	0.191449	0.134217	0.149511	0.190019	0.163292	0.207436	0.199901	0.197332	0.142588
	POL	0.208773	0.126835	0.145985	0.102756	0.126362	0.15368	0.13293	0.161065	0.164771	0.15472	0.0916354	0.15232
	SAR	0.223926	0.129771	0.123243	0.107117	0.119121	0.158221	0.113734	0.143123	0.182854	0.159435	0.107566	0.155453	0.126221
	SIC	0.202714	0.125708	0.119473	0.128471	0.11885	0.144709	0.133964	0.12512	0.161719	0.13367	0.121766	0.179861	0.130843	0.12005
	SFR	0.207706	0.107528	0.116762	0.0881037	0.0882977	0.142681	0.113435	0.106224	0.170831	0.130893	0.0988992	0.149073	0.116381	0.111932	0.113514
	TUN	0.160976	0.143223	0.123655	0.140179	0.135825	0.0921314	0.141782	0.116956	0.118542	0.0941639	0.148048	0.199163	0.144846	0.145813	0.124572	0.123199
	TUR	0.243405	0.146699	0.139161	0.113721	0.119098	0.185287	0.117993	0.151089	0.208815	0.173024	0.117141	0.155193	0.133128	0.125974	0.149765	0.116263	0.173358
	ACV	0.211488	0.115146	0.132275	0.104396	0.106724	0.155926	0.12671	0.129028	0.176693	0.150301	0.103492	0.15355	0.110421	0.118505	0.110419	0.0856682	0.139935	0.11816
	GBR	0.215016	0.115572	0.150262	0.0997716	0.100435	0.161947	0.129122	0.154178	0.173434	0.155372	0.106392	0.129637	0.0952752	0.125197	0.136129	0.103286	0.149062	0.122046	0.104164
	FIN	0.248591	0.155218	0.177018	0.122596	0.143843	0.198619	0.153901	0.190391	0.211748	0.186218	0.116126	0.13515	0.118503	0.142761	0.159948	0.139501	0.187445	0.107848	0.134144	0.0978838
	TSI	0.211946	0.111231	0.11823	0.110244	0.096297	0.157678	0.0998934	0.137534	0.17048	0.156552	0.10249	0.136026	0.113109	0.102072	0.115051	0.0894995	0.133417	0.111513	0.0929457	0.0927818	0.125486
