# Supplementary material for: Potential Signals of Natural Selection in the Top Risk Loci for Coronary Artery Disease: 9p21 and 10q11
Source: PLoS One. 2015 Aug 7;10(8):e0134840. doi: 10.1371/journal.pone.0134840 (PMC4529309; doi:10.1371/journal.pone.0134840)
Supplement: S4 Table — Risk SNPs in the same haplotype are highlighted in red. Risk SNPs in the same haplotype block in LD (D’ = 1) are highlighted in grey. (XLSX) [file pone.0134840.s015.xlsx]

## Sheet: Hoja1
				ACV		AND		BSC		CAT		SAR		SIC		TSI		SFR		NFR		POL		BOS		FIN		GBR		CRT		TUR		JOR		BED		ALG		CWM		LIB		NMA		TUN		YRI
		SNP1	SNP2	D'	r^2	D'	r^2	D'	r^2	D'	r^2	D'	r^2	D'	r^2	D'	r^2	D'	r^2	D'	r^2	D'	r^2	D'	r^2	D'	r^2	D'	r^2	D'	r^2	D'	r^2	D'	r^2	D'	r^2	D'	r^2	D'	r^2	D'	r^2	D'	r^2	D'	r^2	D'	r^2
	1p13	rs646776	rs599839	1	0.854	1	0.874	1	0.92	1	0.658	0.946	0.894	1	0.852	1	1	1	1	1	0.915	1	0.919	0.93	0.864	1	0.964	1	0.962	1	1	0.888	0.65	1	0.773	1	0.909	1	0.683	1	0.417	1	0.784	1	0.513	0.963	0.672	1	0.077
	9p21	rs7865618	rs9632884	0.934	0.668	0.883	0.671	0.94	0.691	0.727	0.459	0.822	0.533	0.705	0.375	0.778	0.47	0.833	0.48	1	0.748	0.892	0.543	0.934	0.549	0.833	0.422	0.86	0.576	0.826	0.423	0.934	0.572	0.84	0.432	1	0.814	0.816	0.37	1	0.778	0.881	0.634	0.933	0.663	0.951	0.638	MAF=0	MAF=0
	9p21	rs7865618	rs6475606	0.866	0.574	0.774	0.57	0.94	0.691	0.676	0.416	0.797	0.416	0.791	0.412	0.748	0.433	0.882	0.478	0.898	0.626	0.772	0.406	0.868	0.474	0.787	0.352	0.699	0.364	0.8	0.336	0.927	0.489	0.764	0.376	1	0.636	0.825	0.418	0.866	0.665	0.874	0.568	0.737	0.46	0.948	0.554	MAF=0	MAF=0
	9p21	rs7865618	rs4977574	0.788	0.451	0.648	0.399	0.768	0.509	0.674	0.413	0.667	0.305	0.596	0.193	0.71	0.383	0.68	0.274	0.743	0.431	0.746	0.328	0.858	0.423	0.738	0.346	0.705	0.379	0.711	0.281	0.832	0.326	0.574	0.147	0.799	0.323	0.221	0.008	0.839	0.199	0.655	0.145	0.571	0.121	0.882	0.179	MAF=0	MAF=0
	9p21	rs7865618	rs1537371	0.804	0.521	0.66	0.436	0.768	0.509	0.735	0.515	0.662	0.3	0.71	0.38	0.688	0.375	0.68	0.274	0.764	0.515	0.772	0.406	0.867	0.473	0.724	0.311	0.709	0.392	0.753	0.395	0.867	0.493	0.615	0.269	0.922	0.74	0.816	0.37	0.797	0.563	0.813	0.514	0.677	0.409	0.846	0.471	MAF=0	MAF=0
	9p21	rs7865618	rs1333042	0.804	0.521	0.66	0.436	0.768	0.509	0.735	0.515	0.674	0.327	0.71	0.38	0.688	0.375	0.669	0.255	0.764	0.515	0.772	0.406	0.867	0.473	0.724	0.311	0.709	0.392	0.76	0.426	0.867	0.493	0.615	0.269	0.92	0.689	0.816	0.37	0.797	0.563	0.874	0.568	0.677	0.409	0.848	0.49	MAF=0	MAF=0
	9p21	rs7865618	rs1333049	0.788	0.451	0.722	0.383	0.75	0.44	0.64	0.325	0.616	0.227	0.511	0.125	0.71	0.338	0.608	0.211	0.697	0.394	0.734	0.295	0.917	0.402	0.722	0.309	0.693	0.35	0.809	0.363	0.753	0.28	0.708	0.141	1	0.244	1	0.144	0.817	0.154	0.846	0.17	0.555	0.11	1	0.18	MAF=0	MAF=0
	9p21	rs7865618	rs1333051	0.289	0.034	0.258	0.037	0	0	0.389	0.055	0.135	0.011	0.36	0.032	0.1	0.003	0.372	0.011	0.071	0.001	0.077	0.001	0.589	0.122	0.225	0.009	0.132	0.002	0.109	0.001	0.323	0.01	0.087	0.003	0.204	0.016	1	0.017	0.467	0.182	0.39	0.045	0.476	0.109	0.187	0.025	MAF=0	MAF=0
	9p21	rs7865618	rs828576	0.259	0.064	0.204	0.032	0.054	0.003	0.01	0	0.283	0.076	0.064	0.001	0.134	0.006	0.028	0.001	0.042	0.001	0.193	0.032	0.374	0.116	0.082	0.006	0.175	0.03	0.046	0.002	0.187	0.029	0.467	0.033	0.4	0.053	0.107	0.002	0.222	0.01	0.538	0.063	0.604	0.073	0.205	0.013	MAF=0	MAF=0
	9p21	rs9632884	rs6475606	0.947	0.897	1	0.905	1	1	1	0.955	1	0.832	1	0.875	0.979	0.959	1	0.889	0.915	0.837	0.924	0.853	0.954	0.91	0.976	0.892	0.856	0.701	1	0.845	1	0.869	0.949	0.857	1	0.781	1	0.904	1	0.878	1	0.91	0.943	0.801	1	0.874	MAF=0	MAF=0
	9p21	rs9632884	rs4977574	0.889	0.75	0.889	0.715	0.946	0.811	0.851	0.692	0.893	0.695	0.913	0.601	0.868	0.739	0.866	0.641	0.78	0.584	0.914	0.72	0.951	0.826	0.954	0.871	0.834	0.68	0.875	0.684	0.815	0.478	0.757	0.416	0.831	0.43	0.731	0.158	0.801	0.141	0.912	0.343	0.757	0.279	0.926	0.28	MAF=0	MAF=0
	9p21	rs9632884	rs1537371	0.945	0.847	0.943	0.764	0.946	0.811	1	0.828	0.893	0.694	0.931	0.866	0.891	0.777	0.866	0.641	0.906	0.697	0.924	0.853	0.954	0.91	0.908	0.806	0.836	0.7	0.937	0.784	0.855	0.732	0.887	0.676	1	0.936	0.9	0.809	0.928	0.757	0.95	0.861	0.94	0.754	0.927	0.802	MAF=0	MAF=0
	9p21	rs9632884	rs1333042	0.945	0.847	0.943	0.764	0.946	0.811	1	0.828	0.897	0.733	0.931	0.866	0.891	0.777	0.862	0.612	0.906	0.697	0.924	0.853	0.954	0.91	0.908	0.806	0.836	0.7	0.934	0.734	0.855	0.732	0.887	0.676	0.934	0.872	0.9	0.809	0.928	0.757	1	0.91	0.94	0.754	0.928	0.832	MAF=0	MAF=0
	9p21	rs9632884	rs1333049	0.889	0.75	0.833	0.627	0.791	0.625	0.795	0.577	0.746	0.422	0.903	0.518	0.854	0.632	0.816	0.548	0.726	0.485	0.908	0.66	0.943	0.676	0.884	0.765	0.802	0.601	0.875	0.684	0.76	0.435	0.746	0.256	1	0.3	0.239	0.017	0.794	0.113	1	0.29	0.748	0.261	1	0.255	MAF=0	MAF=0
	9p21	rs9632884	rs1333051	0.158	0.008	0.078	0.003	0.06	0.001	0.09	0.001	0.135	0.005	0.123	0.001	0.035	0	0.179	0.004	0.051	0.001	0.222	0.006	0.388	0.034	0.067	0	0.333	0.017	0.033	0	0.722	0.08	0.249	0.015	0.115	0.004	0.85	0.022	0.476	0.212	0.27	0.018	0.375	0.052	0.115	0.007	MAF=0	MAF=0
	9p21	rs9632884	rs828576	0.244	0.043	0.067	0.004	0.008	0	0.062	0.002	0.303	0.076	0.147	0.007	0.073	0.002	0.026	0	0.103	0.008	0.254	0.052	0.302	0.069	0.328	0.059	0.051	0.002	0.022	0	0.434	0.101	0.159	0.006	0.357	0.052	0.042	0	0.311	0.016	0.512	0.07	0.331	0.029	0.147	0.01	MAF=0	MAF=0
	9p21	rs6475606	rs4977574	0.945	0.848	0.896	0.802	0.946	0.811	0.855	0.732	0.952	0.866	0.923	0.703	0.891	0.778	0.878	0.741	0.872	0.76	1	0.862	1	0.913	0.951	0.81	1	0.978	0.881	0.734	0.831	0.571	0.812	0.455	0.793	0.501	1	0.267	0.821	0.168	0.92	0.384	0.912	0.364	0.937	0.328	0.153	0.003
	9p21	rs6475606	rs1537371	1	0.949	0.946	0.85	0.946	0.811	1	0.867	0.952	0.866	1	0.875	0.913	0.817	0.878	0.741	0.954	0.803	1	1	0.954	0.91	0.977	0.913	1	0.956	1	0.754	0.893	0.694	0.889	0.715	1	0.731	1	0.904	0.937	0.878	1	0.954	1	0.947	0.965	0.872	1	0.663
	9p21	rs6475606	rs1333042	1	0.949	0.946	0.85	0.946	0.811	1	0.867	1	0.912	1	0.875	0.913	0.817	0.874	0.707	0.954	0.803	1	1	0.954	0.91	0.977	0.913	1	0.956	1	0.711	0.893	0.694	0.889	0.715	1	0.781	1	0.904	0.937	0.878	1	1	1	0.947	0.964	0.84	1	0.663
	9p21	rs6475606	rs1333049	0.945	0.848	0.94	0.722	0.791	0.625	0.841	0.617	0.79	0.569	0.915	0.608	0.879	0.67	0.831	0.64	0.822	0.648	1	0.8	0.943	0.676	0.953	0.869	0.954	0.89	0.881	0.734	0.78	0.528	0.826	0.299	0.887	0.302	0.658	0.116	0.805	0.132	1	0.318	0.909	0.347	0.921	0.248	1	0.065
	9p21	rs6475606	rs1333051	0.158	0.008	0.12	0.002	0.06	0.001	0.344	0.014	0.127	0.005	0.245	0.004	0.035	0	0.318	0.013	0.043	0	0.332	0.019	0.388	0.034	0.044	0	0.317	0.016	0.197	0.008	0.76	0.102	0.034	0	0.191	0.009	0.566	0.009	0.417	0.163	0.759	0.128	0.383	0.06	0.138	0.008	0.242	0.015
	9p21	rs6475606	rs828576	0.204	0.03	0.035	0.001	0.008	0	0.081	0.003	0.261	0.047	0.002	0	0.073	0.002	0.056	0.002	0.051	0.002	0.254	0.052	0.321	0.078	0.343	0.06	0.12	0.011	0.148	0.009	0.695	0.226	0.206	0.01	0.368	0.071	0.06	0.001	0.015	0	0.525	0.081	0.269	0.017	0.122	0.008	1	0.043
	9p21	rs4977574	rs1537371	1	0.901	1	0.95	1	1	1	0.867	0.954	0.909	1	0.721	1	0.959	1	1	1	0.884	1	0.862	1	0.913	0.977	0.893	1	0.978	1	0.797	1	0.719	1	0.625	0.912	0.484	1	0.296	1	0.25	1	0.433	1	0.415	1	0.35	0.366	0.013
	9p21	rs4977574	rs1333042	1	0.901	1	0.95	1	1	1	0.867	1	0.955	1	0.721	1	0.959	1	0.962	1	0.884	1	0.862	1	0.913	0.977	0.893	1	0.978	1	0.752	1	0.719	1	0.625	0.831	0.43	1	0.296	1	0.25	0.92	0.384	1	0.415	1	0.338	0.366	0.013
	9p21	rs4977574	rs1333049	1	1	1	0.86	0.946	0.811	1	0.871	0.839	0.614	1	0.881	0.977	0.844	0.96	0.887	0.957	0.88	1	0.929	0.947	0.746	0.977	0.893	0.977	0.912	0.943	0.89	1	0.953	1	0.634	1	0.482	0.861	0.742	1	0.818	0.947	0.628	0.957	0.879	0.938	0.688	1	0.455
	9p21	rs4977574	rs1333051	0.096	0.003	0.276	0.009	0.206	0.012	0.02	0	0.196	0.011	0.386	0.012	0.057	0	0.012	0	0.063	0.001	0.398	0.024	0.317	0.02	0.09	0.001	0.3	0.014	0.009	0	0.571	0.07	0.123	0.003	0.007	0	0.548	0.036	0.645	0.098	1	0.101	0.476	0.04	0.651	0.07	0.395	0.001
	9p21	rs4977574	rs828576	0.203	0.028	0.02	0	0.004	0	0.023	0	0.167	0.02	0.204	0.03	0.01	0	0.035	0.001	0.066	0.004	0.321	0.071	0.329	0.075	0.298	0.051	0.095	0.007	0.093	0.004	0.634	0.156	0.339	0.04	0.121	0.01	0.006	0	0.238	0.042	0.241	0.037	0.078	0.003	0.339	0.073	0.174	0.009
	9p21	rs1537371	rs1333042	1	1	1	1	1	1	1	1	1	0.955	1	1	1	1	1	0.962	1	1	1	1	1	1	1	1	1	1	1	0.944	1	1	1	1	1	0.936	1	1	1	1	1	0.954	1	1	1	0.967	1	1
	9p21	rs1537371	rs1333049	1	0.901	1	0.817	0.946	0.811	1	0.755	0.838	0.613	1	0.636	0.976	0.808	0.96	0.887	0.911	0.765	1	0.8	0.943	0.676	0.978	0.956	0.976	0.891	0.932	0.693	0.941	0.668	1	0.396	1	0.281	0.697	0.143	1	0.205	1	0.304	1	0.398	0.917	0.23	1	0.043
	9p21	rs1537371	rs1333051	0.214	0.015	0.217	0.005	0.206	0.012	0.038	0	0.107	0.003	0.123	0.001	0.012	0	0.012	0	0.013	0	0.332	0.019	0.388	0.034	0.042	0	0.283	0.012	0.065	0.001	0.683	0.072	0.602	0.013	0.04	0	0.85	0.022	0.417	0.163	0.769	0.137	0.409	0.072	0.205	0.02	0.432	0.032
	9p21	rs1537371	rs828576	0.16	0.019	0.022	0	0.004	0	0.063	0.001	0.221	0.035	0.147	0.007	0.003	0	0.035	0.001	0.05	0.002	0.254	0.052	0.302	0.069	0.311	0.052	0.106	0.008	0.061	0.001	0.519	0.145	0.283	0.017	0.229	0.02	0.042	0	0.015	0	0.469	0.062	0.193	0.008	0.02	0	1	0.028
	9p21	rs1333042	rs1333049	1	0.901	1	0.817	0.946	0.811	1	0.755	0.831	0.576	1	0.636	0.976	0.808	0.961	0.924	0.911	0.765	1	0.8	0.943	0.676	0.978	0.956	0.976	0.891	0.929	0.648	0.941	0.668	1	0.396	0.867	0.226	0.697	0.143	1	0.205	1	0.318	1	0.398	1	0.264	1	0.043
	9p21	rs1333042	rs1333051	0.214	0.015	0.217	0.005	0.206	0.012	0.038	0	0.147	0.006	0.123	0.001	0.012	0	0.035	0	0.013	0	0.332	0.019	0.388	0.034	0.042	0	0.283	0.012	0.027	0	0.683	0.072	0.602	0.013	0.113	0.001	0.85	0.022	0.417	0.163	0.759	0.128	0.409	0.072	0.22	0.024	0.432	0.032
	9p21	rs1333042	rs828576	0.16	0.019	0.022	0	0.004	0	0.063	0.001	0.167	0.021	0.147	0.007	0.003	0	0.035	0.001	0.05	0.002	0.254	0.052	0.302	0.069	0.311	0.052	0.106	0.008	0	0	0.519	0.145	0.283	0.017	0.268	0.029	0.042	0	0.015	0	0.525	0.081	0.193	0.008	0.01	0	1	0.028
	9p21	rs1333049	rs1333051	0.096	0.003	0.377	0.019	0.193	0.009	0.217	0.006	0.347	0.041	0.251	0.006	0.111	0.002	0.108	0.002	0.016	0	0.318	0.014	0.356	0.021	0.042	0	0.282	0.013	0.009	0	0.553	0.062	0.449	0.018	0.345	0.017	1	0.119	0.609	0.071	1	0.071	0.446	0.034	1	0.128	0.288	0.021
	9p21	rs1333049	rs828576	0.203	0.028	0.057	0.001	0.111	0.01	0.044	0.001	0.382	0.091	0.21	0.028	0.116	0.009	0.035	0.001	0.066	0.004	0.3	0.057	0.43	0.107	0.259	0.036	0.059	0.003	0.093	0.004	0.642	0.167	0.056	0.002	0.33	0.08	0.088	0.007	0.199	0.024	0.324	0.097	0.067	0.004	0.347	0.093	0.062	0.003
	9p21	rs1333051	rs828576	0.022	0	0.047	0	0.176	0.01	0.464	0.062	0.148	0.005	0.123	0.001	0.024	0	1	0.083	0.061	0.001	0.632	0.087	0.019	0	0.005	0	0.188	0.004	0.168	0.002	0.045	0.001	0.167	0.002	0.11	0.002	0.455	0.021	0.382	0.026	0.091	0.001	0.495	0.05	0.337	0.012	0.179	0.005
	10q11	rs7907961	rs501120	0.914	0.04	1	0.042	0.11	0.005	1	0.054	0.625	0.015	1	0.093	0.383	0.007	1	0.079	0.464	0.017	1	0.052	0.178	0.027	0.646	0.022	0.479	0.011	1	0.031	0.324	0.008	1	0.109	0.176	0.002	0.129	0.009	0.529	0.017	0.474	0.019	0.158	0.019	1	0.05	1	0.326
	10q11	rs7907961	rs1746048	0.914	0.04	1	0.039	0.11	0.005	0.995	0.041	0.625	0.015	1	0.077	0.383	0.007	1	0.079	0.435	0.014	1	0.052	0.178	0.027	0.646	0.022	0.543	0.014	1	0.036	0.425	0.014	1	0.114	0.176	0.002	0.129	0.009	0.529	0.017	0.474	0.019	0.025	0	1	0.05	0.821	0.164
	10q11	rs7907961	rs800314	1	0.025	1	0.02	1	0.012	0.762	0.011	0.812	0.013	1	0.022	0.734	0.007	1	0.031	1	0.031	1	0.013	0.098	0.003	1	0.024	0.193	0.008	0.887	0.01	1	0.027	1	0.043	0.028	0	1	0.038	1	0.02	1	0.023	1	0.008	1	0.02	1	0.078
	10q11	rs7907961	rs266105	0.05	0.001	1	0.025	1	0.016	1	0.063	0.812	0.013	0.178	0.012	1	0.033	1	0.047	0.041	0.001	0.055	0.001	1	0.042	1	0.02	0.682	0.024	0.233	0.001	0.263	0.004	1	0.033	1	0.035	1	0.056	0.831	0.012	1	0.027	0.117	0.014	0.259	0.002	0.335	0.099
	10q11	rs7907961	rs266103	0.427	0.012	1	0.027	1	0.016	1	0.054	0	0	0.178	0.012	0.74	0.02	1	0.047	0.17	0.013	0.055	0.001	1	0.049	1	0.014	0.63	0.019	0.233	0.001	0.012	0	1	0.051	0.179	0.002	1	0.056	1	0.024	1	0.045	0.188	0.032	0.53	0.013	0.304	0.054
	10q11	rs7907961	rs7918568	0.272	0.029	1	0.03	0.142	0.014	0.191	0.028	0.31	0.003	0	0	0.484	0.009	0.203	0.029	1	0.055	1	0.058	1	0.064	0.276	0.061	0.133	0.017	1	0.049	1	0.043	0.614	0.016	1	0.023	1	0.05	0.058	0.002	0.01	0	0.591	0.02	0.193	0.036	0.347	0.016
	10q11	rs501120	rs1746048	1	1	1	0.932	1	1	1	0.911	0.932	0.869	1	0.824	1	1	1	1	1	1	1	1	1	1	1	1	1	0.955	1	0.886	0.918	0.843	1	0.953	1	1	1	1	1	1	1	1	0.92	0.847	0.958	0.917	0.882	0.579
	10q11	rs501120	rs800314	1	0.525	1	0.5	1	0.474	1	0.421	1	0.519	1	0.238	1	0.266	1	0.374	1	0.419	1	0.259	1	0.252	1	0.462	1	0.385	1	0.412	0.772	0.211	0.878	0.307	1	0.228	1	0.332	0.846	0.239	1	0.279	1	0.297	0.896	0.321	0.571	0.103
	10q11	rs501120	rs266105	0.155	0.024	0.114	0.007	0.27	0.044	0.075	0.004	0.625	0.015	1	0.034	0.132	0.011	0.226	0.029	0.211	0.026	0.713	0.228	1	0.049	0.389	0.059	0.11	0.012	0.902	0.011	1	0.031	1	0.05	1	0.044	0.006	0	0.26	0.02	0.078	0.002	0.226	0.04	0.547	0.009	0.527	0.103
	10q11	rs501120	rs266103	0.27	0.052	0.037	0.001	0.27	0.044	0.042	0.002	0.995	0.043	0.073	0	0.018	0	0.226	0.029	0.211	0.026	0.713	0.228	0.405	0.009	0.666	0.123	0.153	0.022	0.124	0.01	1	0.038	0.421	0.083	0.148	0.02	0.006	0	0.132	0.007	0.178	0.017	0.289	0.071	0.011	0	0.162	0.015
	10q11	rs501120	rs7918568	0.122	0.013	0.286	0.055	1	0.019	0.173	0.001	1	0.061	0.379	0.007	0.129	0.013	0.628	0.022	0.141	0.014	0.029	0	0.097	0.007	0.023	0	0.001	0	0.224	0.032	0.139	0	0.301	0.006	0.117	0.005	0.38	0.013	0.101	0.008	0.185	0.017	1	0.076	0.173	0.002	0.04	0.001
	10q11	rs1746048	rs800314	1	0.525	1	0.537	1	0.474	1	0.465	1	0.519	1	0.289	1	0.266	1	0.374	1	0.42	1	0.259	1	0.252	1	0.462	1	0.403	1	0.365	1	0.355	1	0.38	1	0.228	1	0.332	0.846	0.239	1	0.279	1	0.297	0.896	0.321	0.589	0.081
	10q11	rs1746048	rs266105	0.155	0.024	0.127	0.001	0.27	0.044	0.11	0.008	1	0.039	0.814	0.019	0.132	0.011	0.226	0.029	0.221	0.028	0.713	0.228	1	0.049	0.389	0.059	0.126	0.014	1	0.015	1	0.031	1	0.053	1	0.044	0.006	0	0.26	0.02	0.078	0.002	0.117	0.011	0.641	0.012	0.323	0.029
	10q11	rs1746048	rs266103	0.27	0.052	0.424	0.006	0.27	0.044	0.064	0.003	1	0.043	0.104	0.006	0.018	0	0.226	0.029	0.221	0.028	0.713	0.228	0.405	0.009	0.666	0.123	0.161	0.026	0.087	0.004	1	0.038	0.399	0.071	0.148	0.02	0.006	0	0.132	0.007	0.178	0.017	0.182	0.028	0.009	0	0.056	0.002
	10q11	rs1746048	rs7918568	0.122	0.013	0.314	0.071	1	0.019	0.346	0.004	1	0.061	0.82	0.029	0.129	0.013	0.628	0.022	0.115	0.01	0.029	0	0.097	0.007	0.023	0	0.085	0	0.16	0.019	0.139	0	0.122	0.001	0.117	0.005	0.38	0.013	0.101	0.008	0.185	0.017	1	0.076	0.173	0.002	0.149	0.012
	10q11	rs800314	rs266105	0.339	0.001	1	0.017	0.153	0.019	0.288	0.001	0.812	0.013	1	0.008	0.091	0.003	1	0.014	1	0.014	1	0.006	1	0.012	1	0.005	1	0.012	1	0.005	0.923	0.009	1	0.02	0.574	0.003	1	0.035	1	0.014	1	0.021	0.088	0.003	1	0.012	0.069	0.004
	10q11	rs800314	rs266103	0.145	0.008	1	0.019	0.153	0.019	1	0.014	1	0.023	1	0.008	1	0.008	1	0.014	1	0.014	1	0.006	1	0.014	1	0.003	1	0.011	0.107	0.007	1	0.013	0.357	0.004	1	0.022	1	0.035	0.876	0.014	1	0.035	0.078	0.002	1	0.017	0.003	0
	10q11	rs800314	rs7918568	0.484	0.109	0.334	0.083	1	0.009	0.042	0	0.89	0.025	0.551	0.004	0.712	0.004	1	0.021	0.323	0.058	0.461	0.049	0.109	0.002	0.168	0.008	0.043	0	0.887	0.01	0.17	0.019	0.01	0	0.317	0.07	0.867	0.023	0.85	0.027	0.259	0.037	0.023	0	0.002	0	0.181	0.019
	10q11	rs266105	rs266103	1	0.717	1	0.905	1	1	1	0.859	1	0.905	0.837	0.7	0.794	0.573	0.911	0.83	0.904	0.817	1	1	1	0.858	1	0.715	0.904	0.746	0.815	0.665	0.774	0.494	0.883	0.506	1	0.457	1	1	1	0.744	0.904	0.502	1	0.912	1	0.664	1	0.658
	10q11	rs266105	rs7918568	1	0.019	0.169	0.001	1	0.011	1	0.048	1	0.032	1	0.023	0.119	0.012	1	0.032	1	0.025	0.06	0	1	0.064	0.335	0.002	1	0.054	0.233	0.001	1	0.017	1	0.02	0.045	0.001	1	0.045	0.047	0.001	0.331	0.004	0.142	0.007	0.076	0.003	0.411	0.026
	10q11	rs266103	rs7918568	1	0.027	0.423	0.005	1	0.011	1	0.041	1	0.035	1	0.023	0.852	0.017	1	0.032	1	0.025	0.06	0	1	0.075	0.241	0.001	1	0.049	0.233	0.001	1	0.021	1	0.031	0.458	0.007	1	0.045	0.276	0.003	1	0.063	0.044	0.001	0.046	0	0.731	0.126
[truncated: 6 more columns]
