# Supplementary material for: Potential Signals of Natural Selection in the Top Risk Loci for Coronary Artery Disease: 9p21 and 10q11
Source: PLoS One. 2015 Aug 7;10(8):e0134840. doi: 10.1371/journal.pone.0134840 (PMC4529309; doi:10.1371/journal.pone.0134840)
Supplement: S5 Table — CAD risk SNPs are highlighted in grey and their number corresponds to the risk markers in S9 Fig. (XLSX) [file pone.0134840.s016.xlsx]

## Sheet: 1p13selectedBlockInfo
														1p13
	FIN	BLOCK1:	8	9	10	11	13	14	15	16
		BLOCK2:	19	20
		BLOCK3:	24	25	27	28	29	30	31	32	33	34	35	36	37	38	39	40	41	42	43	44	45	46	47	49	50	51
	GBR	BLOCK1:	8	9	10	11	13	14	15	16	17
		BLOCK2:	19	20
		BLOCK3:	24	25	26	27	28	29	30	31	32	33	34	35	36	37	38	39	40	41	42	43	44	45	46	47	49	51
	NFR	BLOCK1:	7	8	9	10	11	12	13	14	15
		BLOCK2:	24	25	26	27	28	29	30	31
		BLOCK3:	33	34	35	36	37	38	39	40	41	42	43	44	45	46	47	48	49	50	51
	POL	BLOCK1:	7	8	9	10	11	13	14	15
		BLOCK2:	24	25	26	27	28	29	30
		BLOCK3:	33	34	35	36	37	38	39	40	41	42	43	44	45	46	47	48	49
	BOS	BLOCK1:	7	8	9	10	11	13	14	15
		BLOCK2:	24	25	27	28	29	30
		BLOCK3:	33	34	35	36	37	38	39	40	41	42	43	44	45	46	47	49
	SFR	BLOCK1:	7	8	9	10	11	13	14	15
		BLOCK2:	18	21
		BLOCK3:	25	27	28	29	30	31
		BLOCK4:	33	34	35	36	37	38	39	40	41	42	43	44	45	46	47	48	49	51
	BSC	BLOCK1:	6	7	8	9	10	11	13	14
		BLOCK2:	18	21
		BLOCK3:	25	27	28	29	30	31	32	33	34	35	36	37	38	39	40	41	42	43	44	45	46	47	48	49
	CAT	BLOCK1:	9	10	11	13
		BLOCK2:	18	21
		BLOCK3:	25	26	27	28	29	30	31
		BLOCK4:	33	34	35	36	37	38	39	40	41	42	43	44	45	46	47	49
	ACV	BLOCK1:	7	8	9	10	11	12	13	14	15
		BLOCK2:	18	21
		BLOCK3:	24	25	26	27	28	29	30
		BLOCK4:	33	34	35	36	37	38	39	40	41	42	43	44	45	46	47	48	49	51
	TSI	BLOCK1:	7	8	9	10	11	12	13	14	15
		BLOCK2:	19	20
		BLOCK3:	24	25	27	28	29	30	31	33	34	35	36	37	38	39	40	41	42	43	44	45	46	47	49	51
	SAR	BLOCK1:	9	10	11	12	13	14	15
		BLOCK2:	18	21
		BLOCK3:	25	26	27	28	29	30	31
		BLOCK4:	33	34	35	36	37	38	39	40	41	42	43	44	45	46	47	48	49	51
	SIC	BLOCK1:	9	10	11	12	13	14	15
		BLOCK2:	25	26	27	28	29	30
		BLOCK3:	33	34	35	36	37	38	39	40	41	42	43	44	45	46	47	49
	TUR	BLOCK1:	9	10	11	13
		BLOCK2:	18	21
		BLOCK3:	24	25	27	28	29	30	31	32	33	34	35	36	37	38	39	40	41	42	43	44	45	46	47	49
	CRT	BLOCK1:	2	4
		BLOCK2:	8	9	10	11	13	14	15
		BLOCK3:	25	27	28	29	30
		BLOCK4:	33	34	35	36	37	38	39	40	41	42	43	44	45	46	47	49
	JOR	BLOCK1:	7	8	9	10
		BLOCK2:	13	14	15
		BLOCK3:	18	21
		BLOCK4:	25	27	28	29	30	31
		BLOCK5:	33	34	35	36	37	38	39	40	41	42	43	44	45	46	47	49	51
	BED	BLOCK1:	9	10	11	12	13	14	15
		BLOCK2:	24	25
		BLOCK3:	27	28	29	30	31
		BLOCK4:	33	34	35	36	37	38	39	40	41	42	43	44	45	46	47	49
	CWM	BLOCK1:	9	10	11	12	13	14	15
		BLOCK2:	25	26	27	28	29	30
		BLOCK3:	33	34	35	36	37	38	39	40	41	42	43	44	45	46	47	48	49
	NMA	BLOCK1:	9	10	11
		BLOCK2:	12	13	14	15
		BLOCK3:	24	25	26	27	28	29	30	31	33	34	35	36	37	38	39	40	41	42	43	44	45	46	47	49
	LIB	BLOCK1:	9	10	11
		BLOCK2:	13	14	15
		BLOCK3:	25	27	28	29	30
		BLOCK4:	33	34	35	36	37	38	39	40	41	42	43	44	45	46	48	49
	ALG	BLOCK1:	10	11	12	13	14	15
		BLOCK2:	24	25	26	27	28	29	30	31
		BLOCK3:	33	34	35	36	37	38	39	40	41	42	43	45	46	47	49
	TUN	BLOCK1:	8	9
		BLOCK2:	10	11
		BLOCK3:	12	13	14	15
		BLOCK4:	17	18
		BLOCK5:	19	20
		BLOCK6:	25	27	28	29	30	31
		BLOCK7:	33	34	35	36	37	38	39	40	41	42	43	44	45	46	47	49	51
	LWK	BLOCK1:	8	9
		BLOCK2:	10	11
		BLOCK3:	13	14	15
		BLOCK4:	19	20
		BLOCK5:	24	25	26	27	28	29	30	31	33	34	35	36	37	38	39	40	41	43	44	45	46	48	49
	YRI	BLOCK1:	9	10	11
		BLOCK2:	13	14	15
		BLOCK3:	19	20
		BLOCK4:	24	25	26	27	28	29	30	31	33	34	35	36	37	38	39	40	41	43	44	45	46	48	49
	JPT	BLOCK1:	1	5
		BLOCK2:	7	8	9	10	11	13	14	15
		BLOCK3:	18	21
		BLOCK4:	42	44
	CHB	BLOCK1:	1	5
		BLOCK2:	18	21
		BLOCK3:	31	42	44	52
