# Supplementary material for: Potential Signals of Natural Selection in the Top Risk Loci for Coronary Artery Disease: 9p21 and 10q11
Source: PLoS One. 2015 Aug 7;10(8):e0134840. doi: 10.1371/journal.pone.0134840 (PMC4529309; doi:10.1371/journal.pone.0134840)
Supplement: S6 Table — CAD risk SNPs are highlighted in grey and their number corresponds to the risk markers in Fig 3. (XLSX) [file pone.0134840.s017.xlsx]

## Sheet: 9p21BlocksInfo
																9p21
	FIN	BLOCK1:	2	3	4	5
		BLOCK2:	9	10	11	12	13	14	15	16
		BLOCK3:	18	19	20	21	22	23	25
		BLOCK4:	26	28	29	30	31	32	33	34	35	36	37	38	39	40	41	42	43	44	45	46	47	48
		BLOCK5:	51	52
		BLOCK6:	57	58	59	60
		BLOCK7:	62	63
		BLOCK8:	65	66	67	68	69	70	72	73	74	75	76	77
		BLOCK9:	82	83	84	85	86	87
		BLOCK10:	91	92	93
		BLOCK11:	94	95
	GBR	BLOCK1:	2	3	4	5
		BLOCK2:	10	11	12	13	14	15	16
		BLOCK3:	18	19	20	22	23	25
		BLOCK4:	26	28	29	30	31	32	33	34	35	36	37	38	39	40	41	42	43	44	45	46	47	48
		BLOCK5:	51	52	53	54	55	56	57	58	59	60
		BLOCK6:	61	62	63
		BLOCK7:	65	66	67	68	69	70	71	72
		BLOCK8:	76	77
		BLOCK9:	82	83	84	85	86	87
		BLOCK10:	91	92	93
		BLOCK11:	94	95
	NFR	BLOCK1:	2	3	4	5
		BLOCK2:	9	10	11
		BLOCK3:	12	13	14
		BLOCK4:	16	17	18	19	20
		BLOCK5:	22	23	25
		BLOCK6:	31	32	33	34	35	36	37	38	39	40	41	42	43	44	45	46	47	48
		BLOCK7:	51	52
		BLOCK8:	66	67	68	69
		BLOCK9:	76	77
		BLOCK10:	82	83	85	86	87
		BLOCK11:	91	92	93
	POL	BLOCK1:	2	3	4	5	6	7	9	10	11	12	13	14	15	16
		BLOCK2:	18	19	20
		BLOCK3:	22	23	25	26	28	29	30	31	32	33	34	35	36	37	38	39	40	41	42	43
		BLOCK4:	44	45	46	47	48
		BLOCK5:	69	70
		BLOCK6:	83	84	85	86	87
	BOS	BLOCK1:	2	3	4	5
		BLOCK2:	9	10	11	12	13	14	15	16
		BLOCK3:	18	19	20	22	23	25	26	28	29	30	31	32	33	34	35	36	37	38	39	40	41	42	43	44	45	46	47
		BLOCK4:	51	52
		BLOCK5:	58	59	60
		BLOCK6:	69	70
		BLOCK7:	85	86
		BLOCK8:	91	92	93
		BLOCK9:	94	95
	SFR	BLOCK1:	2	3	4	5
		BLOCK2:	9	10	11
		BLOCK3:	12	13	14
		BLOCK4:	15	16
		BLOCK5:	18	19	20	21	22	23	25	26
		BLOCK6:	31	32	33	34	35	36	37	38	39	40	41	42	43	44	45
		BLOCK7:	46	47	48
		BLOCK8:	51	52
		BLOCK9:	57	58	59
		BLOCK10:	66	67	68	69	70	72	73	74
		BLOCK11:	76	77
		BLOCK12:	82	83	84	85	86	87
		BLOCK13:	91	92	93
		BLOCK14:	94	95
	BSC	BLOCK1:	2	3	4	5
		BLOCK2:	9	10	11	12	13	14	15	16
		BLOCK3:	18	19	20	22	23	25	26
		BLOCK4:	31	32	33	34	35	36	37	38	39	40	41	42	43	44	45	46	47	48
		BLOCK5:	51	52
		BLOCK6:	58	59	60
		BLOCK7:	69	70
		BLOCK8:	76	77
		BLOCK9:	82	83	85	86	87
		BLOCK10:	91	92	93
		BLOCK11:	94	95
	CAT	BLOCK1:	2	3
		BLOCK2:	4	5
		BLOCK3:	10	11
		BLOCK4:	12	13	14
		BLOCK5:	19	20	21	22	23	25	26
		BLOCK6:	31	32	33	34	35	36	37	38	39	40	41	42	43	44	45	46	47	48
		BLOCK7:	58	59	60
		BLOCK8:	66	67	68	69	70	72	73	74
		BLOCK9:	83	85	86	87
		BLOCK10:	91	92	93
	ACV	BLOCK1:	2	3	4	5
		BLOCK2:	9	10	11	12	13	14	15	16
		BLOCK3:	19	20	21	22	23	25	26	29	30	31	32	33	34	35	36	37	38	39	40	41	42	43	44	45	46	47	48
		BLOCK4:	57	58	59
		BLOCK5:	67	68
		BLOCK6:	69	70
		BLOCK7:	85	86	87
		BLOCK8:	91	92	93
		BLOCK9:	94	95
	TSI	BLOCK1:	2	3	4	5	6
		BLOCK2:	10	11	12	13	14	15
		BLOCK3:	18	19	20	21	22	23	25	26	28	29	30	31	32	33	34	35	36	37	38	39	40	41	42	43	44	45	46	47	48
		BLOCK4:	51	52
		BLOCK5:	57	58	59	60
		BLOCK6:	61	62	63
		BLOCK7:	65	66	67	68	69	70
		BLOCK8:	73	74	75	76	77	78
		BLOCK9:	82	83
		BLOCK10:	85	86	87
		BLOCK11:	91	92	93
		BLOCK12:	94	95
	SAR	BLOCK1:	4	5
		BLOCK2:	9	10	11	12	13	14	15	16
		BLOCK3:	20	22	23
		BLOCK4:	29	30
		BLOCK5:	31	32	33	34	35	36	37	38	39	40	41	42	43	44	45	46	47
		BLOCK6:	51	52
		BLOCK7:	58	59	60
		BLOCK8:	66	67	68	69	70	71	72	73	74
		BLOCK9:	76	77
		BLOCK10:	82	83	84	85	86	87
		BLOCK11:	94	95
	SIC	BLOCK1:	2	3	4	5	6	7	8	9	10	11	12	13	14	15	16
		BLOCK2:	26	28	29	30	31	32	33	34	35	36	37	38	39	40	41	42	43	44	45	46	47
		BLOCK3:	67	68
		BLOCK4:	69	70
		BLOCK5:	85	86	87
	TUR	BLOCK1:	2	3	4	5	6	7	8	9	10	11	15	16	17	18	19
		BLOCK2:	22	23	25
		BLOCK3:	31	32	33	34	35	36	37	38	39	40	41	42	43	44	45	46	47	48
		BLOCK4:	58	59	60
		BLOCK5:	67	68
		BLOCK6:	69	70
		BLOCK7:	82	83	84	85	86	87
		BLOCK8:	94	95
	CRT	BLOCK1:	2	3	4	5
		BLOCK2:	19	20	21	22	23
		BLOCK3:	31	32	33	34	35	36	37	38	39	40	41	42	43	44	45	46	47	48
		BLOCK4:	51	52
		BLOCK5:	57	58	59
		BLOCK6:	66	67	68	69	70	71	72	73	74	75	76	77	78	79	81	82	83	84	85	86
		BLOCK7:	94	95
	JOR	BLOCK1:	2	3	4	5	6	7	8	9	10	11
		BLOCK2:	12	13	14
		BLOCK3:	22	23
		BLOCK4:	31	32	33	34	35	36	37	38	39	40	41	42	43	44	45	46	47	48
		BLOCK5:	57	58	59
		BLOCK6:	66	67	68	69	70	71	72	73	74	75	76	77
		BLOCK7:	82	83	84	85	86	87
		BLOCK8:	91	92	93
	BED	BLOCK1:	2	3	4	5
		BLOCK2:	9	10	11
		BLOCK3:	18	19	20
		BLOCK4:	31	32	33	34	35	36	37	38	39	40	41	42	43	44	45	46	47
		BLOCK5:	57	58	59
		BLOCK6:	67	68
		BLOCK7:	69	70
		BLOCK8:	85	86	87
		BLOCK9:	91	92	93
		BLOCK10:	94	95
	CWM	BLOCK1:	2	3	4	5	6	7	9
		BLOCK2:	10	11	13	14	15	16	17	18	19	20	22
		BLOCK3:	31	32	33	34	35	36	37	38	39	40	41	42
		BLOCK4:	45	46	47	48
		BLOCK5:	51	52
		BLOCK6:	67	68
		BLOCK7:	69	70
		BLOCK8:	82	83	84	85	86	87
		BLOCK9:	91	92	93
	NMA	BLOCK1:	4	5
		BLOCK2:	9	10
		BLOCK3:	13	14
		BLOCK4:	31	32	33	34	35	36	37	38	39	40	41	42	43	44	45	46	47	48
		BLOCK5:	51	52
		BLOCK6:	67	68
		BLOCK7:	69	70
		BLOCK8:	76	77
		BLOCK9:	85	86	87
	LIB	BLOCK1:	2	3	4	5	6	7	8	9	10
		BLOCK2:	13	14
		BLOCK3:	31	32
		BLOCK4:	33	34	35	36	37	38	39	40	41	42	43	44	45	46	47	48
		BLOCK5:	51	52
		BLOCK6:	67	68
		BLOCK7:	69	70
		BLOCK8:	76	77
		BLOCK9:	85	86	87
	ALG	BLOCK1:	11	13	14	15
		BLOCK2:	31	32	33	34	35	36	37	38	39	40	41	42	43	44	45	46	47
		BLOCK3:	67	68
		BLOCK4:	69	70
		BLOCK5:	85	86	87
		BLOCK6:	91	92	93
	TUN	BLOCK1:	1	2	3	4	5	6	7
		BLOCK2:	9	10	11	13	14	15	16
		BLOCK3:	31	32	33	34	35	36	37	38	39	40	41	42	43	44	45	46	47	48
		BLOCK4:	51	52
		BLOCK5:	66	67	68	69	70	71	72	73	74
		BLOCK6:	76	77
		BLOCK7:	81	82
		BLOCK8:	85	86	87
		BLOCK9:	91	92	93
	LWK	BLOCK1:	13	14
		BLOCK2:	31	32	33
		BLOCK3:	44	45	46	47	48
		BLOCK4:	51	52	53
		BLOCK5:	55	57
		BLOCK6:	67	68	69	70	71	72	73	74	75	76	77	78
		BLOCK7:	85	86	87
	YRI	BLOCK1:	13	14
		BLOCK2:	31	32
		BLOCK3:	44	45	46	47
		BLOCK4:	51	52
		BLOCK5:	57	59
		BLOCK6:	67	68
		BLOCK7:	69	70
		BLOCK8:	72	73	74	75	76	77
		BLOCK9:	85	86	87
	JPT	BLOCK1:	2	3	4	5	8	9	10	11	15
		BLOCK2:	20	21	22	23	25	26	29
		BLOCK3:	30	31	32	33	34	35	36	37	38	39	40	41	42	43	44	45	46	47	48
		BLOCK4:	51	52	53	54	55	56	57	58	59
		BLOCK5:	66	67	68	69	70	71	72	73	74	75	76	77	78
		BLOCK6:	83	84	85	86	87
		BLOCK7:	88	89
		BLOCK8:	94	95
	CHB	BLOCK1:	2	3	4	5	8	9	10	11	15	16	17	18
		BLOCK2:	19	20
		BLOCK3:	22	23
		BLOCK4:	25	26	29	30	31	32	33	34	35	36	37	38	39	40	41	42	43
		BLOCK5:	44	45	46	47	48
		BLOCK6:	51	52	53	54	55	56	57	58	59	60
		BLOCK7:	66	67	68	69	70	71	73	74	75	76	77	78
		BLOCK8:	83	84	85	86	87
		BLOCK9:	88	89
		BLOCK10:	94	95
