# Supplementary material for: Potential Signals of Natural Selection in the Top Risk Loci for Coronary Artery Disease: 9p21 and 10q11
Source: PLoS One. 2015 Aug 7;10(8):e0134840. doi: 10.1371/journal.pone.0134840 (PMC4529309; doi:10.1371/journal.pone.0134840)
Supplement: S7 Table — CAD risk SNPs are highlighted in grey and their number corresponds to the risk markers in Fig 4. (XLSX) [file pone.0134840.s018.xlsx]

## Sheet: 10q11BlocksInfo
														10q11
	FIN	BLOCK1:	1	2
		BLOCK2:	3	4	5	6	7	9	10	11	12	13	14	15	16	17	18
		BLOCK3:	19	20	21	22	23	24	25	26	27	28	29	30	31	32	33	34	35	36	37	38	39	40	41	42	43	44	45	46	47
		BLOCK4:	49	51	52
		BLOCK5:	53	54	56
		BLOCK6:	59	60	61	63	64	65	66	67	68
		BLOCK7:	70	71	72	73	75	76	77	78	79	81	82	83	86
		BLOCK8:	91	92
		BLOCK9:	95	97
	GBR	BLOCK1:	1	2	3	4	5	6	7	9	10	11	12	13	14	15	16	17	18	19
		BLOCK2:	20	21	22	23	24	25	26	27	28	29	30	31	32	33	34	35	36	37	38	39	40	41	42	43	44	45	46	47
		BLOCK3:	49	51	52
		BLOCK4:	53	54	56
		BLOCK5:	57	58	59	61	63	64	65	66	67	68
		BLOCK6:	70	71	72	73	75	76	77	78	79	81	82	83
		BLOCK7:	91	92
		BLOCK8:	95	97
	NFR	BLOCK1:	1	2	3	4	5	6	7	8	9	10
		BLOCK2:	15	16	17	18
		BLOCK3:	22	23	24	25	26	27	28	29	30	31	32	33	34	35	36	37	38	39	40	41	42	43	44	45
		BLOCK4:	47	48	49	51	52
		BLOCK5:	54	56	57	58	59	60	61	63	64	65	66	67	68
		BLOCK6:	72	73	75	76	77	78	79	82	83	86
		BLOCK7:	95	97
	POL	BLOCK1:	6	7
		BLOCK2:	10	11
		BLOCK3:	15	16	17	18
		BLOCK4:	20	21	22	23	24
		BLOCK5:	25	26	27	28	29	30	31	32	33	34	35	36	37	38	39	40	41	42	43	44
		BLOCK6:	47	49	51	52
		BLOCK7:	53	54	56
		BLOCK8:	58	59	61
		BLOCK9:	72	73	75	76	77	78	79	82	83
		BLOCK10:	95	97
	BOS	BLOCK1:	1	2
		BLOCK2:	3	4	5	6	7	8	9
		BLOCK3:	15	16	17	18
		BLOCK4:	22	23	24	25	26	27	28	29	30	31	32	33	34	35	36	37	38	39	40	41	42	43
		BLOCK5:	47	48	49	50	51	52
		BLOCK6:	53	54
		BLOCK7:	57	58	59	60	61
		BLOCK8:	70	71	72	73	74	75	76	77	78	79	81	82	83
		BLOCK9:	95	97
	SFR	BLOCK1:	1	2	3	4	5	6	7	8	9	10
		BLOCK2:	14	15	16	17	18	19
		BLOCK3:	20	21	22	23	24	25	26	27	28	29	30	31	32	33	34	35	36	37	38	39	40	41	42	43	44	45
		BLOCK4:	46	47	48	49	51	52
		BLOCK5:	53	54	56
		BLOCK6:	57	58	59	60	61	63	64	65	66	67	68	69
		BLOCK7:	70	71	72	73	75	76	77	78	79	82	83
		BLOCK8:	86	88	89
		BLOCK9:	95	97
	BSC	BLOCK1:	6	7
		BLOCK2:	15	16	17	18
		BLOCK3:	25	26	27	28	29	30	31	32	33	34	35	36	37	38	39	40	41	42	43
		BLOCK4:	47	49	51	52
		BLOCK5:	53	54	56
		BLOCK6:	58	59	61	63	64
		BLOCK7:	68	69	70	71	72	73	75	76	77	78	79	81	82	83	86	88
		BLOCK8:	91	92
	CAT	BLOCK1:	1	2
		BLOCK2:	3	4	5	6	7	8	9	10
		BLOCK3:	15	16	17	18
		BLOCK4:	20	21	22	23	24	25	26	27	28	29	30	31	32	33	34	35	36	37	38	39	40	41	42	43	44
		BLOCK5:	47	49	50	51	52
		BLOCK6:	53	54
		BLOCK7:	58	59	60	61
		BLOCK8:	70	71	72	73	75	76	77	78	79	82	83
		BLOCK9:	95	97
	ACV	BLOCK1:	3	4	5	6	7	9	10	12
		BLOCK2:	14	15	16
		BLOCK3:	17	18	19
		BLOCK4:	21	22	23	24	25	26	27	28	29	30	31	32	33	34	35	36	37	38	39	40	41	42	43	44	45	46	47
		BLOCK5:	49	51	52
		BLOCK6:	53	54	56
		BLOCK7:	57	58	59	61	63	64	65	66	67	68
		BLOCK8:	69	70	71	72	73	75	76	77	78	79	80	81	82	83	86	88	89
	TSI	BLOCK1:	1	2
		BLOCK2:	3	4	5	6	7	9	10	11	12	13	14
		BLOCK3:	15	16	17	18
		BLOCK4:	22	23	24	25	26	27	28	29	30	31	32	33	34	35	36	37	38	39	40	41	42	43	44	45	46	47
		BLOCK5:	49	51	52
		BLOCK6:	53	54	56	57
		BLOCK7:	58	59	60	61	63	64	65	67	68	69
		BLOCK8:	70	71	72	73	75	76	77	78	79	82	83	86	88	89	90
		BLOCK9:	91	92
		BLOCK10:	95	97
	SAR	BLOCK1:	1	2	3	4	5	6	7	8	9	10
		BLOCK2:	15	16	17	18	19	20
		BLOCK3:	21	22	23	24	25	26	27	28	29	30	31	32	33	34	35	36	37	38	39	40	41	42	43	44	45	46
		BLOCK4:	47	49	50	51	52
		BLOCK5:	53	54
		BLOCK6:	57	58	59
		BLOCK7:	61	63	64	65	66	67	68
		BLOCK8:	69	70
		BLOCK9:	72	73	75	76	77	78	79	80	82	83	86	88	89
		BLOCK10:	95	97
	SIC	BLOCK1:	3	4	5	6	7	8	9	10
		BLOCK2:	15	16	17	18
		BLOCK3:	20	21	22	23	24
		BLOCK4:	25	26	27	28	29	30	31	32	33	34	35	36	37	38	39	40	41	42	43	44
		BLOCK5:	47	49	50	51	52
		BLOCK6:	56	57
		BLOCK7:	70	71	72	73	75	76	77	78	79	82	83
	TUR	BLOCK1:	3	4	5	6	7	9
		BLOCK2:	10	11
		BLOCK3:	12	13	14	15	16	17	18	19
		BLOCK4:	21	22	23	24	25	26	27	28	29	30	31	32	33	34	35	36	37	38	39	40	41	42	43	44	45	46	47
		BLOCK5:	49	51	52
		BLOCK6:	53	54	56
		BLOCK7:	57	58	59	60	61
		BLOCK8:	70	71	72	75	76	77	79	82	83
		BLOCK9:	95	97
	CRT	BLOCK1:	6	7
		BLOCK2:	17	18	19
		BLOCK3:	22	23	24
		BLOCK4:	25	26	27	28	29	30	31	32
		BLOCK5:	33	34	35	36	37	38	39	40	41	42	43	44	45	46	47
		BLOCK6:	58	59	60	61
		BLOCK7:	69	70	71	72	73	74	75	76	77	78	79
		BLOCK8:	82	83
	JOR	BLOCK1:	1	2	3	4	5	6	7	8	9	10
		BLOCK2:	13	14	15	16	17	18
		BLOCK3:	22	23	24	25	26	27	28
		BLOCK4:	30	31	32	33	34	35	36	37	38	39	40	41	42	43	44	45	46	47
		BLOCK5:	51	52
		BLOCK6:	53	54
		BLOCK7:	57	58	59	60	61
		BLOCK8:	70	71	72	73	75	76	77	78	79	81	82	83	86
	BED	BLOCK1:	3	4	5	6	7
		BLOCK2:	15	16	17	18
		BLOCK3:	22	23	24	25	26	27	28
		BLOCK4:	29	30	31	32	33	34	35	36	37	38	39	40	41	42	43	44	45	46	47
		BLOCK5:	51	52
		BLOCK6:	57	58	59
		BLOCK7:	69	70	71	72	73	75	76
		BLOCK8:	79	80	82	83	86
	CWM	BLOCK1:	1	2	3	4	5	6	7	8	9	10
		BLOCK2:	15	16	17	18
		BLOCK3:	22	23	24	25	26	27	28	29	30	31	32	33	34	35	36	37	38	39	40	41	42	43
		BLOCK4:	47	49	50	51	52
		BLOCK5:	53	54
		BLOCK6:	59	60	61
		BLOCK7:	70	71	72	73	74	75	76	77	78	79
		BLOCK8:	82	83
		BLOCK9:	95	97
	NMA	BLOCK1:	1	2	3	4	5	6	7	8	9	10
		BLOCK2:	14	15	16	17	18	19	20	21
		BLOCK3:	22	23	24
		BLOCK4:	26	27	28	29	30	31	32	33	34	35	36	37	38	39	40	41	42	43	44
		BLOCK5:	47	49	50	51	52
		BLOCK6:	58	59
		BLOCK7:	69	70	71	72	73	74	75	76	77	78	79	80	82	83	86
		BLOCK8:	95	97
	LIB	BLOCK1:	1	2	3	4	5	6	7	9	10
		BLOCK2:	13	14	15	16	17
		BLOCK3:	23	24	25	26	27	28	29	30	31	32	33	34	35	36	37	38	39	40	41	42	43	44	45
		BLOCK4:	47	49	51	52
		BLOCK5:	53	54	56	57	58
		BLOCK6:	59	61
		BLOCK7:	70	71	72	73	74	75	76	77	78	79	80	82	83
	ALG	BLOCK1:	6	7
		BLOCK2:	15	16	17	18
		BLOCK3:	22	23	24
		BLOCK4:	25	26	27	28	29	30	31	32	33	34	35	36	37	38	39	40	41	42	43	44	45	46	47
		BLOCK5:	49	51	52
		BLOCK6:	53	54	56
		BLOCK7:	69	70	71	72	75	76	77	79
		BLOCK8:	82	83
	TUN	BLOCK1:	1	2	3	4	5	6	7	8	9	10
		BLOCK2:	12	13	14	15	16	17
		BLOCK3:	22	23	24	25	26	27	28	29	30	31	32	33	34	35	36	37	38	39	40	41	42	43
		BLOCK4:	47	49	50	51	52
		BLOCK5:	53	54
		BLOCK6:	58	59	60	61
		BLOCK7:	67	68	69
		BLOCK8:	70	71	72	73	75	76	77	78	79	80	82	83	86
	LWK	BLOCK1:	1	2	3	6	7
		BLOCK2:	8	10	11	13	14	15
		BLOCK3:	16	17	18	19
		BLOCK4:	22	23	24	25	26	27	28	30	31	32	33	34	35	36	37	38	39	40	41	42	43	44
		BLOCK5:	47	48	49	50	51	52
		BLOCK6:	53	54	55	56
		BLOCK7:	58	59	61
		BLOCK8:	62	63	64	65	66	67	68
		BLOCK9:	76	77
		BLOCK10:	82	83
		BLOCK11:	97	98	99
	YRI	BLOCK1:	1	2	3	6	7
		BLOCK2:	8	10	11	13	14	15	16	17	18
		BLOCK3:	20	21	22	23	24	25	26	27	28	30	31	32	34	35	36	37	38	39	40
		BLOCK4:	42	43	44
		BLOCK5:	45	47	48	49	50	51
		BLOCK6:	53	54	55	56
		BLOCK7:	58	59	60	61	62	63	64	65	66	67
		BLOCK8:	69	70	72	73	74	75	76	77	78	79
		BLOCK9:	82	83
		BLOCK10:	98	99
	JPT	BLOCK1:	1	2
		BLOCK2:	3	4	5	6	7	9	10	11	12	13	14	15
		BLOCK3:	17	18	19	20	21	22	23	24	25	26	27	28	29	30	31	32	33	34	35	36	37	38	39	40	41	42	44
		BLOCK4:	47	49	51	52
		BLOCK5:	57	58
		BLOCK6:	63	65	67	69	70	71	72	75	76	77	79
		BLOCK7:	82	83
		BLOCK8:	98	99
	CHB	BLOCK1:	1	2
		BLOCK2:	3	4	5	6	7	9	10	11	12	13	14	15
		BLOCK3:	16	17	18	19
		BLOCK4:	20	21	22	23	24	25	26	27	28	29	30	31	32	33	34	35	36	37	38	39	40	41	42	44	45
		BLOCK5:	47	49	51	52
		BLOCK6:	57	58	59	61	63	64	65	67	68
		BLOCK7:	69	70
		BLOCK8:	71	72	75	76	77	79	82	83	86
		BLOCK9:	91	92
