# Supplementary material for: Potential Signals of Natural Selection in the Top Risk Loci for Coronary Artery Disease: 9p21 and 10q11
Source: PLoS One. 2015 Aug 7;10(8):e0134840. doi: 10.1371/journal.pone.0134840 (PMC4529309; doi:10.1371/journal.pone.0134840)
Supplement: S8 Table — Observed (Obs) FST with selection significance (highlighted P value<0.01) for the three continents (Africa, Asia and Europe) and for Europe and North Africa. Global cross-continental FST scores in the CEU, CHB, and YRI samples from the 1000 Genomes Selection Browser. Significant high and low FST values (extreme top 5% values of the distribution of FST values across the genome) are highlighted in grey. P values were calculated on the basis of higher rank scores in the genomic distribution. SPA scores for continental European, and North African allele gradients (highlighted in grey SPA scores above 99th percentile). Tajima’s D test results in the CEU, CHB, and YRI samples of the 1000 Genomes Project. Signals of potential balancing selection (P value≤0.05) are highlighted in grey. P-values were calculated on the basis of higher rank scores in the genomic distribution of Tajima’s D values. (XLSX) [file pone.0134840.s019.xlsx]

## Sheet: Hoja1
	Genomic					Three Continents		Europe and North Africa		1000 Genomes Browser		Europe	North Africa	CEU		CHB		YRI
	region	chromStart	chromEnd	Position	SNP_ID	Obs FST	FST P-value	Obs FST	FST P-value	FST	P_values	SPA scores	SPA scores	TajimaD	P_values	TajimaD	P_values	TajimaD	P_values
	1p13	109802500	109805500	109804646	rs4970833	0.0993345	0.297976	0.00618651	0.119706	0.2329	0.0505243	0.737005	0.175786	-0.47981	0.754881	-1.20275	0.899748	0.105709	0.188131
	1p13	109805500	109808500	109806313	rs653635	0.0438294	0.235455	0.0102579	0.21566	0.142472	0.119322	0.289661	0.740842	-0.284868	0.692572	-1.23641	0.904518	0.082765	0.197559
	1p13			109807283	rs6657811	0.039138	0.193586	0.0120855	0.260206	0.0674276	0.255922	1.04667	0.243669
	1p13			109808117	rs608196	0.0255488	0.10764	0.00261649	0.0482239	0.0928	0.194134	0.32552	0.240266
	1p13	109808500	109811500	109810981	rs17035630	0.125445	0.194399	0.0179098	0.396801	0.2944	0.0284282	0.462588	0.0757477	-0.179108	0.655019	-1.20132	0.899527	0.0708262	0.2025
	1p13	109811500	109814500	109813719	rs17035665	0.0299503	0.102435	0.00865993	0.177427	0.0679	0.25606	0.310997	0.912489	-0.116542	0.631779	-1.04748	0.875708	-0.00912311	0.238395
	1p13	109814500	109817500	109814880	rs4970834	0.0555656	0.347267	0.0131178	0.284244	0.1753	0.0864669	0.873838	0.225567	-0.0874945	0.620854	-0.888223	0.847262	-0.300745	0.40379
	1p13			109815252	rs611917	0.0551821	0.301189	0.00634017	0.120392	0.169691	0.0915946	1.15009	0.147879
	1p13	109817500	109820500	109817590	rs12740374	0.0428653	0.192461	0.0104375	0.218161	0.0992795	0.183695	0.732233	0.177017	-0.143656	0.642018	-0.699889	0.807303	-0.430778	0.489972
	1p13			109818306	rs629301	0.0733376	0.49341	0.0138463	0.301341	0.1172	0.150714	0.633716	0.42424
	1p13			109818530	rs646776	0.0718467	0.487945	0.0143047	0.312642	0.1172	0.150714	0.630451	0.42424
	1p13	109820500	109823500	109820919	rs17035949	0.168073	0.0650876	0.0386853	0.104621	0.299438	0.0270234	0.380043	0.505097	0.186681	0.510317	-0.208014	0.674452	-0.537353	0.562486
	1p13			109821307	rs583104	0.281997	0.00408816	0.0351014	0.135837	0.594	0.00104616	0.655233	0.30049
	1p13			109821511	rs602633	0.292979	0.00198935	0.0335206	0.151212	0.592499	0.00105339	0.595723	0.312118
	1p13			109822166	rs599839	0.275707	0.00455048	0.0331512	0.160349	0.578397	0.00123421	0.65057	0.278057
	1p13			109822509	rs14000	0.0256403	0.0882568	0.00531457	0.103342	0.0801134	0.230038	0.478134	0.503552
	1p13	109823500	109826500											0.0650272	0.560413	-0.251171	0.687911	-0.344435	0.432297
	1p13	109826500	109829500	109827253	rs672569	0.181471	0.049866	0.0443939	0.0600968	0.306	0.0254624	0.940579	0.224749	0.146932	0.526983	-0.538439	0.768427	-0.205155	0.344234
	1p13	109829500	109832500	109832283	rs655246	0.0750393	0.494064	0.00621893	0.120292	0.151479	0.108816	0.900852	0.0925954	0.0896652	0.550384	-0.465354	0.749241	-0.272821	0.385829
	1p13	109832500	109835500	109833187	rs17584208	0.0220346	0.0920622	0.0247167	0.290175	0.0158567	0.511611	0.808291	0.1434	-0.00411679	0.588146	-0.293084	0.70074	-0.291002	0.397483
	1p13			109834938	rs17645031	0.02337	0.103075	0.0279302	0.230827	0.020885	0.492149	0.800653	0.205308
	1p13	109835500	109838500	109835757	rs17645143	0.0752588	0.473084	0.00966046	0.200653	0.201441	0.0690478	0.584679	0.35151	0.156016	0.523223	-0.285205	0.698377	-0.25397	0.374049
	1p13	109838500	109841500	109838918	rs629001	0.0975724	0.293106	0.0337726	0.142696	0.170268	0.0893203	0.0887851	0.108489	0.140236	0.529697	-0.134465	0.651035	-0.329531	0.422529
	1p13			109839738	rs3850615	0.0917832	0.334509	0.00685707	0.136929	0.225862	0.0538357	0.34119	0.399319
	1p13			109840629	rs600806	0.154969	0.0731269	0.0189884	0.418009	0.3885	0.0112135	0.754579	0.402707
	1p13	109841500	109844500	109842271	rs680434	0.149559	0.0829203	0.0168163	0.368246	0.3836	0.0118105	0.762403	0.580084	0.115531	0.539844	-0.337036	0.713509	-0.355891	0.439867
	1p13			109843775	rs11583969	0.0157291	0.0525868	0.0029082	0.0532306	0.0614331	0.274239	0.59218	0.282165
	1p13	109844500	109847500	109844532	rs652651	0.158118	0.0676421	0.0155644	0.335899	0.393507	0.0107004	0.775369	0.539003	0.101684	0.545557	-0.727322	0.813499	-0.27375	0.386406
	1p13			109846278	rs407102	0.0667351	0.426124	0.0160918	0.351741	0.1535	0.10655	0.933651	0.46619
	1p13	109847500	109850500	109848726	rs592107	0.0939514	0.327027	0.0172017	0.37656	0.2326	0.0506512	0.765642	0.343516	0.0753044	0.556241	-0.861813	0.841943	-0.339844	0.429264
	1p13	109850500	109853500	109851127	rs444387	0.165776	0.0565041	0.0226333	0.345689	0.414581	0.00873193	0.769827	0.483875	-0.181251	0.655803	-1.94233	0.973283	-0.297315	0.40155
	1p13	109853500	109856500	109856306	rs464218	0.13337	0.146147	0.00581419	0.111557	0.3759	0.0127432	0.548092	0.240607	0.0970297	0.547389	-2.10533	0.983344	-0.447708	0.501414
	1p13	109856500	109859500	109857815	rs17585355	0.122769	0.203073	0.0593072	0.0154035	0.0480016	0.324971	1.00935	0.294383	-0.0635748	0.61171	-2.07363	0.981584	-0.46375	0.512174
	1p13			109858119	rs370088	0.0947723	0.320895	0.0172883	0.37865	0.2368	0.0487731	0.792375	0.343516
	1p13	109859500	109862500											0.13167	0.533355	-2.09568	0.982829	-0.326446	0.420461
	1p13	109862500	109865500	109864269	rs3853500	0.171192	0.0491937	0.022628	0.346371	0.4331	0.00707734	0.742637	0.414735	0.24587	0.485649	-2.15358	0.985962	-0.366788	0.447085
	1p13	109865500	109868500	109866569	rs3768496	0.0950854	0.318716	0.0175937	0.386059	0.231617	0.0519314	0.783094	0.343516	-0.00641629	0.589087	-2.26654	0.991187	-0.4384	0.495211
	1p13	109868500	109871500											-0.0309087	0.598801	-2.31952	0.993243	-0.326756	0.420675
	1p13	109871500	109874500	109871787	rs10745352	0.166155	0.0561695	0.0225772	0.34733	0.4331	0.00707718	0.742454	0.414735	0.180547	0.512872	-2.27961	0.99169	-0.0753105	0.271556
	1p13	109874500	109877500											0.156248	0.523125	-2.20239	0.988389	-0.0693593	0.268396
	1p13	109877500	109880500	109877506	rs10745353	0.0732172	0.485718	0.0176611	0.386432	0.1661	0.0946499	0.792703	0.2047	0.591994	0.342029	-2.27419	0.991493	0.0867995	0.195837
	1p13			109879549	rs4603158	0.169816	0.0510109	0.0225772	0.34733	0.4331	0.00707718	0.742454	0.414735
	1p13	109880500	109883500	109880721	rs11102972	0.0490888	0.254366	0.0125465	0.26607	0.0789795	0.227859	0.580427	0.199452	0.487527	0.384594	-2.00744	0.977605	-0.0929102	0.280821
	1p13			109882250	rs10858084	0.170343	0.0503225	0.023173	0.334055	0.4331	0.00707718	0.781618	0.414735
	1p13	109883500	109886500	109884775	rs2228604	0.169758	0.051008	0.0223557	0.352474	0.4331	0.00707734	0.749978	0.414735	0.418437	0.413485	-2.04439	0.979847	-0.107791	0.288965
	1p13	109886500	109889500	109887191	rs4970843	0.157155	0.0852785	0.00710645	0.139869	0.4279	0.00748686	0.854167	0.177874	0.386336	0.426886	-2.01612	0.978169	-0.179663	0.329319
	1p13	109889500	109892500	109891423	rs3879448	0.165035	0.0590394	0.0216647	0.365219	0.4275	0.00751484	0.749631	0.332989	0.204284	0.502986	-2.00655	0.977543	-0.255688	0.375091
	1p13	109892500	109895500	109894693	rs7536292	0.0358043	0.132242	0.0116526	0.248533	0.0621024	0.272666	0.26245	0.232026	0.0395799	0.570823	-1.98802	0.976381	-0.446329	0.500474
	1p13	109895500	109898500											-0.0493161	0.606102	-2.04729	0.980001	-0.560721	0.578553
	1p13	109898500	109901500	109900707	rs1030522	0.169586	0.051695	0.0230737	0.33526	0.4331	0.00707718	0.721883	0.443922	-0.000198601	0.586623	-2.06367	0.980996	-0.540338	0.564609
	1p13	109901500	109904500											-0.151551	0.644931	-2.07528	0.98167	-0.610729	0.612194
	1p13	109904500	109907500	109904971	rs3879449	0.170098	0.0507108	0.0232546	0.332066	0.4331	0.00707734	0.742454	0.443922	-0.206157	0.664787	-2.08478	0.982225	-0.721953	0.684271
	1p13	109907500	109910500	109910013	rs11581665	0.0532101	0.333789	0.00763006	0.149563	0.0995	0.180068	0.576578	0.210288	-0.239816	0.676946	-1.96141	0.974606	-0.864294	0.768599
	1p13	109910500	109913500	109912051	rs17646665	0.00645608	0.0167772	-0.0014387	0.135774	0.0336654	0.397055	0.311408	0.115037	-0.237313	0.676021	-2.23278	0.989779	-0.935701	0.805981
	1p13	109913500	109916500	109915075	rs10858086	0.0945739	0.322032	0.0169649	0.370843	0.2369	0.0486463	0.775758	0.369855	-0.4397	0.74297	-2.19622	0.988084	-0.876718	0.775491
	1p13	109916500	109919500											-0.363593	0.718855	-2.27456	0.991504	-0.876804	0.775531
	1p13	109919500	109922500	109919525	rs17646731	0.029979	0.249168	0.0303577	0.188801	0.0599882	0.279559	0.724421	0.138908	-0.108288	0.628642	-2.28358	0.991866	-0.611382	0.612634
	1p13			109922377	rs1149175	0.040331	0.204198	0.00671959	0.129435	0.0684583	0.256411	0.552114	0.189996
	1p13	109922500	109925500	109923677	rs12037569	0.0472323	0.261237	0.01198	0.255586	0.0990512	0.183083	0.384944	0.227013	0.0267989	0.575918	-2.28294	0.991834	-0.337593	0.427792
	1p13	109925500	109928500	109926828	rs10858089	0.171337	0.0491271	0.0232546	0.332066	0.4331	0.00707718	0.742454	0.443922	-0.0746094	0.615977	-2.24375	0.990235	-0.241138	0.366189
	1p13	109928500	109931500	109930852	rs4970752	0.176239	0.0436532	0.0229228	0.338302	0.4444	0.00626787	0.699656	0.546708	-0.0500053	0.606373	-2.20771	0.988623	-0.23186	0.360489
	1p13	109931500	109934500	109931908	rs10745354	0.171337	0.0491271	0.0232546	0.332066	0.4331	0.00707718	0.742454	0.443922	-0.220715	0.670118	-2.26233	0.991009	-0.218639	0.352425
	1p13	109934500	109937500	109935427	rs3768494	0.0950772	0.318841	0.017661	0.387674	0.23421	0.0494436	0.778505	0.343516	-0.127041	0.635756	-2.30959	0.992845	-0.0868248	0.277666
	1p13	109937500	109940500											-0.231035	0.673808	-2.3965	0.995662	0.039316	0.216098
	1p13	109940500	109943500	109941133	rs1880670	0.170098	0.0507108	0.0232546	0.332066	0.4331	0.00707734	0.742454	0.443922	-0.105922	0.627768	-2.26977	0.9913	0.225232	0.144777
	1p13	109943500	109946500	109943893	rs10858092	0.169726	0.0512903	0.0228642	0.340498	0.4331	0.00707718	0.708767	0.443922	-0.0935139	0.623107	-2.31232	0.992966	0.0881448	0.195256
	1p13	109946500	109949500	109949008	rs4120621	0.093682	0.328778	0.0168212	0.367339	0.2326	0.0506512	0.732269	0.343516	-0.00720818	0.58942	-2.28756	0.992001	0.240128	0.139938
	1q41	222750000	222753000	222751034	rs2936033	0.0862575	0.376539	0.0545814	0.0220707	0.1376	0.124516	1.23973	0.679685	0.263413	0.478361	-0.308232	0.705153	-0.421776	0.483914
	1q41	222753000	222756000											0.445113	0.402119	-0.322563	0.709323	-0.436808	0.494118
	1q41	222756000	222759000											0.347463	0.44318	-0.605928	0.785299	-0.609299	0.61125
	1q41	222759000	222762000	222759007	rs3008647	0.0303492	0.115211	0.0192151	0.419747	0.0211976	0.483031	0.63492	0.458065	0.274016	0.47394	-0.433049	0.74058	-0.63532	0.628192
	1q41			222761771	rs2270705	0.0193836	0.0538091	0.0196804	0.397388	0.026411	0.439809	0.677555	0.0796367
	1q41	222762000	222765000	222762316	rs2936027	0.0276355	0.100136	0.0183254	0.409681	0.031452	0.401934	0.580158	0.0611465	0.480142	0.387607	-0.493648	0.756821	-0.697752	0.668851
	1q41			222762709	rs17464857	0.0494734	0.272641	0.0189827	0.422623	0.0850268	0.213075	0.691989	0.509448
	1q41			222762773	rs2936041	0.0305978	0.116954	0.0201666	0.397575	0.0210346	0.484418	0.691657	0.458065
	1q41			222763026	rs4846767	0.0925634	0.330126	0.0151172	0.331158	0.177294	0.0853709	0.140474	0.312264
	1q41			222763215	rs3008650	0.0953397	0.312043	0.00749149	0.146941	0.1892	0.0763256	0.511642	0.135244
	1q41			222763661	rs2936040	0.026234	0.0907204	0.0176099	0.39234	0.0263921	0.441113	0.580911	0.0415485
	1q41			222764791	rs3008653	0.0302058	0.11389	0.0197794	0.407092	0.0212047	0.481026	0.685472	0.467597
	1q41	222765000	222768000	222766609	rs3008654	0.0460667	0.242783	0.0198967	0.404977	0.0866	0.208871	0.662133	0.471011	0.538417	0.363901	-0.368066	0.722494	-0.735052	0.6924
	1q41	222768000	222771000	222769593	rs1995152	0.0278664	0.0948511	0.00862375	0.172535	0.0526	0.301507	0.58504	0.180167	0.388165	0.426106	-0.284517	0.698148	-0.619981	0.618124
	1q41			222770703	rs1909194	0.0487308	0.265723	0.0181208	0.402074	0.086	0.209591	0.672299	0.527249
	1q41	222771000	222774000	222772139	rs3002130	0.04615	0.243781	0.0197857	0.40741	0.0866	0.208871	0.672299	0.471011	0.308585	0.459476	-0.0989919	0.639391	-0.41312	0.478091
	1q41	222774000	222777000											0.110879	0.54179	0.0394746	0.5914	-0.217507	0.351733
	1q41	222777000	222780000											-0.116447	0.631747	0.0379651	0.591954	-0.288533	0.395855
	1q41	222780000	222783000											-0.113164	0.630463	0.393229	0.459632	0.0265148	0.221833
	1q41	222783000	222786000											-0.124465	0.634811	0.506741	0.416054	0.167406	0.165047
	1q41	222786000	222789000	222788062	rs3002142	0.0844674	0.385045	0.0434526	0.0638031	0.1185	0.149361	0.551273	1.05415	-0.0856923	0.620178	0.629284	0.369989	0.241239	0.139567
	1q41	222789000	222792000	222790366	rs904323	0.0455166	0.238747	-0.00207502	0.119094	0.0593307	0.283772	0.234855	0.374935	-0.0688388	0.613726	0.647769	0.363175	0.2837	0.126729
	1q41	222792000	222795000											-0.223898	0.671257	0.757439	0.322917	0.361741	0.105479
	1q41	222795000	222798000	222795118	rs17163303	0.138391	0.133342	0.0389095	0.0984233	0.298998	0.0278279	0.324904	0.348576	-0.327961	0.707054	0.705655	0.341633	0.410129	0.0938788
	1q41	222798000	222801000	222798965	rs17011666	0.0347613	0.123753	0.00251439	0.0435687	0.0564449	0.292349	0.196575	0.403882	-0.223741	0.671198	0.764529	0.32048	0.404455	0.0952381
	1q41	222801000	222804000	222802376	rs2936052	0.0271162	0.0729109	0.000846648	0.0146872	0.0238	0.452656	0.125733	0.699678	-0.275387	0.689363	0.752553	0.32465	0.177331	0.161439
	1q41	222804000	222807000	222804046	rs3008621	0.0399303	0.198004	0.00858525	0.171159	0.0752465	0.237602	0.435628	0.553721	-0.239286	0.676745	0.659145	0.358864	0.0769864	0.199888
	1q41	222807000	222810000	222807013	rs3002145	0.0400791	0.199195	0.00859257	0.171363	0.073763	0.236909	0.43721	0.553779	-0.0593625	0.610115	0.903774	0.271724	0.167858	0.164878
	1q41			222809616	rs1391557	0.0318899	0.103991	0.00185691	0.0331828	0.0224945	0.478181	0.291902	0.622678
	1q41	222810000	222813000											0.00117801	0.586084	0.758762	0.322476	-0.233186	0.361322
	1q41	222813000	222816000	222813753	rs2133188	0.0326066	0.108932	0.00257092	0.0467757	0.022852	0.463656	0.324891	0.674983	0.0137481	0.581064	0.656766	0.359754	-0.319791	0.416126
	1q41			222814442	rs2133189	0.206267	0.0327987	0.0218105	0.354483	0.3598	0.0150138	0.0331843	0.409211
	1q41	222816000	222819000											-0.0909476	0.622116	0.63884	0.366485	-0.236332	0.363216
	1q41	222819000	222822000	222820639	rs17163358	0.208315	0.0313651	0.0264675	0.255131	0.3598	0.0150134	0.0410035	0.298412	0.0149292	0.580601	0.73077	0.332554	-0.259163	0.37725
	1q41			222821709	rs17531063	0.0242047	0.100073	0.0163603	0.356351	0.0554	0.295684	0.349627	0.211685
	1q41	222822000	222825000	222823529	rs17465637	0.186671	0.0476938	0.026989	0.245439	0.3543	0.0158873	0.0439748	0.298412	0.0850418	0.552313	0.80583	0.30583	-0.196833	0.339195
	1q41	222825000	222828000	222825088	rs17011681	0.185457	0.0488653	0.0264675	0.255131	0.3471	0.0170487	0.0410035	0.298412	0.0998634	0.546291	0.754972	0.323806	-0.304873	0.406407
	1q41			222826481	rs2291832	0.209169	0.0308405	0.026989	0.245439	0.3598	0.0150138	0.0439748	0.298412
	1q41			222827304	rs10495199	0.00589113	0.0236895	-0.00452885	0.0943986	0.0125299	0.550016	0.074997	0.117765
	1q41	222828000	222831000											-0.134883	0.638768	0.537103	0.404672	-0.426445	0.487061
	1q41	222831000	222834000	222831372	rs2088514	0.0296699	0.0902971	0.00182024	0.0324978	0.0270984	0.437549	0.322651	0.622678	-0.162813	0.648973	0.475874	0.42788	-0.385334	0.45941
	1q41			222832295	rs2291834	0.18578	0.0485532	0.0266667	0.25142	0.3471	0.0170487	0.0486509	0.298412
	1q41	222834000	222837000	222835222	rs17163384	0.0972673	0.285415	0.031921	0.171704	0.204068	0.0658931	0.37036	0.241972	-0.119067	0.632765	0.32821	0.484614	-0.464293	0.512561
	1q41	222837000	222840000	222837594	rs2270707	0.0365802	0.135192	0.00349981	0.0626031	0.0497008	0.310398	0.390496	0.350802	-0.475965	0.753802	0.00747391	0.602809	-0.322113	0.417704
	1q41			222839838	rs1053316	0.263897	0.00483403	0.058073	0.0187758	0.4157	0.00848418	0.376137	0.534473
	1q41	222840000	222843000											-0.627466	0.796262	-0.31545	0.707241	-0.13283	0.302524
	1q41	222843000	222846000	222844840	rs3008633	0.25557	0.00662209	0.0562813	0.0227647	0.4115	0.00886074	0.310009	0.483784	-0.652625	0.80274	-0.410084	0.73426	-0.35197	0.437306
	1q41	222846000	222849000	222848029	rs1391558	0.0112985	0.0159247	-0.00195054	0.120001	0.0116173	0.600016	0.26427	0.554857	-0.715561	0.818305	-0.49979	0.758412	-0.483469	0.525634
	9p21	21900605	21903605	21902354	rs756641	0.0344793	0.116358	0.0253163	0.283004	0.052748	0.299955	0.460556	0.316849	-0.376137	0.722875	0.654957	0.360467	-0.480219	0.523385
	9p21	21903605	21906605	21905379	rs10811634	0.029469	0.0894292	0.0216233	0.361619	0.0629244	0.27427	0.377007	0.41457	-0.364768	0.7192	0.669594	0.355013	-0.470781	0.517
	9p21	21906605	21909605											-0.542946	0.773101	0.464142	0.432414	-0.30281	0.405122
	9p21	21909605	21912605	21909979	rs16938590	0.188667	0.0447831	0.0416315	0.075695	0.2553	0.0409723	0.483793	0.540534	-0.780933	0.833858	0.133947	0.557354	-0.366761	0.447068
	9p21	21912605	21915605											-0.893831	0.858373	0.15146	0.550786	-0.415383	0.479612
	9p21	21915605	21918605											-0.897453	0.859109	0.226424	0.522824	-0.41991	0.482672
	9p21	21918605	21921605	21920346	rs4977746	0.236145	0.0108859	0.0505715	0.0316915	0.3419	0.0179717	0.424655	1.11594	-0.89537	0.858679	0.0940408	0.571902	-0.361199	0.443387
	9p21	21921605	21924605	21923279	rs10811638	0.113291	0.224895	0.0160381	0.351765	0.26816	0.0356533	0.142507	0.350574	-0.922655	0.864164	-0.125489	0.648118	-0.22768	0.357895
	9p21	21924605	21927605	21925855	rs7852128	0.227014	0.0125331	0.0424687	0.0675448	0.345548	0.0175432	0.430007	0.643772	-0.879813	0.855497	-0.134486	0.651043	-0.162391	0.319224
	9p21	21927605	21930605	21927913	rs10965186	0.11184	0.230345	0.0148781	0.323439	0.2715	0.0352428	0.0152139	0.368419	-0.97106	0.873537	-0.307858	0.705035	-0.25122	0.372364
	9p21	21930605	21933605	21929666	rs2518713	0.117476	0.207258	0.0233602	0.325794	0.270521	0.0368451	0.222993	0.351025	-0.887887	0.857172	-0.489032	0.755587	-0.330562	0.423163
	9p21			21930147	rs7864029	0.248589	0.00743563	0.0399861	0.0847261	0.350435	0.0168229	0.373223	0.516903
	9p21			21931896	rs7869004	0.273382	0.00438839	0.0410359	0.0772368	0.388928	0.0107639	0.480461	0.591876
	9p21	21933605	21936605											-0.820419	0.84273	-0.664771	0.799305	-0.27977	0.390227
	9p21	21936605	21939605											-0.514557	0.765006	-0.312533	0.706378	-0.280101	0.390428
	9p21	21939605	21942605											-0.383766	0.725306	-0.0442324	0.620795	-0.308037	0.408451
	9p21	21942605	21945605	21944317	rs4977750	0.22242	0.0208512	0.0461355	0.0499349	0.5546	0.00176246	0.150207	0.384978	-0.527661	0.768812	-0.422419	0.737651	-0.364411	0.445502
	9p21	21945605	21948605	21946322	rs2811717	0.29245	0.00310099	0.0941307	0.000862966	0.6484	0.000492289	0.310135	0.623637	-0.537588	0.771613	-0.517241	0.76303	-0.293488	0.399138
	9p21			21947957	rs2811720	0.0729477	0.476977	0.0101705	0.210614	0.2033	0.0664753	0.291763	0.391935
	9p21	21948605	21951605	21948666	rs10965197	0.0538774	0.314984	-0.00200556	0.121037	0.126651	0.140093	0.286936	0.163913	-0.423189	0.737899	-0.251224	0.687936	-0.333065	0.424735
	9p21	21951605	21954605	21953137	rs10757260	0.114484	0.218506	0.057838	0.0219917	0.216342	0.0598839	0.788119	0.202014	-0.404842	0.732079	-0.043876	0.620672	-0.480498	0.523567
	9p21	21954605	21957605	21954953	rs10757261	0.106026	0.261534	0.0534608	0.0303029	0.1974	0.0702732	0.791444	0.135465	-0.485596	0.756643	-0.106831	0.641962	-0.483226	0.525475
	9p21			21955669	rs12335941	0.113073	0.225053	0.0578528	0.0219591	0.2189	0.0578069	0.794038	0.22843
	9p21			21956230	rs9657608	0.0233223	0.0753012	0.000297649	0.00508151	0.0188677	0.496145	0.0719436	0.316808
	9p21	21957605	21960605	21958524	rs717326	0.0182711	0.0502718	0.000138352	0.0023494	0.00537795	0.642229	0.0923394	0.28764	-0.449771	0.745966	-0.025135	0.614127	-0.422846	0.484617
	9p21	21960605	21963605	21961866	rs7041637	0.0909568	0.343121	0.0139809	0.299041	0.243072	0.0461519	0.877778	0.182623	-0.358532	0.717114	0.269025	0.506809	-0.518067	0.549222
	9p21	21963605	21966605	21966221	rs3731257	0.111634	0.21588	0.0138831	0.292832	0.2941	0.0285299	0.856811	0.269596	-0.377757	0.723408	0.329443	0.484179	-0.74058	0.69582
	9p21	21966605	21969605	21968159	rs3088440	0.0349233	0.159591	-0.00104191	0.134894	0.0218921	0.480299	0.0523438	0.307186	-0.291292	0.694824	0.11247	0.565045	-0.786146	0.723508
	9p21	21969605	21972605	21970427	rs2518719	0.0280981	0.0974728	-0.00114723	0.133582	0.077	0.229141	0.41944	0.0125385	-0.503103	0.76163	-0.184316	0.666857	-0.99428	0.833756
	9p21	21972605	21975605	21973422	rs2811708	0.0187719	0.0401303	0.0205419	0.381563	-0.0056	0.999494	0.683555	0.369632	-0.550074	0.77502	-0.117528	0.645534	-0.89456	0.784873
	9p21			21974218	rs3731239	0.121426	0.187054	0.0525209	0.0274631	0.26872	0.0367714	1.39166	0.20919
	9p21	21975605	21978605											-0.57974	0.783302	-0.203221	0.67294	-0.99156	0.832539
	9p21	21978605	21981605	21981583	rs4074785	0.0266386	0.0998284	-0.000840574	0.138576	0.0185331	0.487142	0.0939784	0.316808	-0.647682	0.801466	-0.460505	0.747939	-0.973169	0.824079
	9p21	21981605	21984605	21983914	rs3731222	0.0360662	0.160502	-0.00135985	0.130043	0.0862	0.209323	0.385451	0.072647	-0.520659	0.766806	-0.189105	0.668353	-0.75184	0.70267
	9p21	21984605	21987605	21986218	rs3731213					0.2217	0.0560906	0.712734	0.0711993	-0.306912	0.700065	0.229425	0.521717	-0.600303	0.605245
	9p21			21986847	rs3731211	0.0172497	0.0340893	0.0184	0.413595	-0.0055	0.999337	0.876025	0.225989
	9p21			21987584	rs3731204	0.0297246	0.110816	-0.0014886	0.12816	0.0717276	0.245048	0.436181	0.046844
	9p21	21987605	21990605	21988896	rs3731201	0.0459068	0.256816	0.0275548	0.238247	0.0274835	0.435074	0.519349	0.298609	-0.176522	0.654096	0.437324	0.442769	-0.50578	0.540824
	9p21			21990457	rs7036656	0.0176465	0.0356328	0.0178074	0.399264	-0.0052	0.998903	0.855748	0.337005
	9p21	21990605	21993605	21991752	rs3731194					0.126434	0.138432	0.545524	0.0816344	-0.334833	0.709278	0.207999	0.529854	-0.400678	0.469613
	9p21			21991923	rs2811710	0.114559	0.217683	0.059515	0.0193531	0.211624	0.0612844	0.718625	0.174677
	9p21	21993605	21996605	21993964	rs2811711	0.0346836	0.144212	0.00431605	0.0804925	0.0928	0.194134	0.445085	0.248903	-0.408203	0.733172	0.130465	0.558629	-0.252754	0.373307
	9p21	21996605	21999605	21997723	rs3218022					0.0974441	0.185294	0.367883	0.142859	-0.599041	0.788498	0.257417	0.511242	-0.46356	0.512045
	9p21			21997872	rs3218020	0.0553112	0.326652	-0.000421286	0.14433	0.120969	0.147954	0.939898	0.124983
	9p21			21998757	rs3218009	0.0686546	0.387706	0.0518298	0.0377851	0.120322	0.144095	1.04588	0.0989966
	9p21	21999605	22002605	22000841	rs3218002	0.0333209	0.139513	0.0267863	0.257935	0.0560291	0.295141	0.40284	0.261278	-0.188118	0.658338	0.529046	0.407656	-0.266531	0.381917
	9p21	22002605	22005605	22003223	rs3217992	0.0757128	0.477807	0.00310276	0.0564657	0.1557	0.104713	1.09971	0.15386	0.249876	0.484039	0.77714	0.316062	-0.368084	0.447877
	9p21			22005330	rs3217986	0.0142699	0.0398922	0.00127121	0.0221044	0.0536	0.299822	0.116849	0.301193
	9p21	22005605	22008605	22006348	rs974336	0.0368269	0.170909	0.0270252	0.253792	0.0584669	0.281346	0.409845	0.284974	0.591405	0.342271	0.751438	0.325046	-0.243772	0.367849
	9p21			22008026	rs2069422	0.0250869	0.0829211	0.00971465	0.199605	-0.0006	0.780568	0.532328	0.251991
	9p21	22008605	22011605	22009698	rs2069418	0.148105	0.0858865	0.0419334	0.0695553	0.3795	0.0123387	1.30666	0.253552	0.727727	0.289431	1.21528	0.177941	-0.21921	0.352758
	9p21			22011477	rs575427	0.0316881	0.166546	0.00068605	0.012069	0.115543	0.154087	0.401116	0.217895
	9p21	22011605	22014605	22013411	rs10811640	0.0501382	0.251738	0.00862243	0.174105	0.1049	0.170194	1.03242	0.28443	0.928769	0.220314	1.03616	0.229146	-0.338359	0.428287
	9p21	22014605	22017605											1.15541	0.155134	0.836822	0.294662	-0.44092	0.496906
	9p21	22017605	22020605	22017836	rs643319	0.0298121	0.099081	0.0172427	0.38463	0.0554354	0.296711	1.51968	0.388465	1.2565	0.13126	0.458761	0.434505	-0.557577	0.576457
	9p21			22018781	rs7044859	0.0496525	0.247641	0.00911665	0.185575	0.102672	0.173636	1.05033	0.306304
	9p21			22019129	rs523096	0.139918	0.106606	0.0423232	0.066949	0.3617	0.0147581	1.26768	0.169225
	9p21			22019673	rs518394	0.141293	0.102859	0.0423034	0.0669231	0.3674	0.0139274	1.25327	0.169225
	9p21			22019732	rs10757264	0.0388823	0.161359	0.0111952	0.235384	0.0759	0.230711	1.20767	0.227192
	9p21	22020605	22023605											1.41277	0.099066	0.554995	0.397861	-0.637101	0.629378
	9p21	22023605	22026605	22023795	rs10965212	0.0414157	0.180978	0.0120871	0.256911	0.0855394	0.207379	1.38029	0.291495	1.54066	0.0775367	0.477377	0.427295	-0.746334	0.699302
	9p21			22024351	rs496892	0.0289065	0.0932043	0.0184742	0.414717	0.0529409	0.304303	1.61973	0.783369
	9p21			22025493	rs10738604	0.107474	0.242657	0.00609112	0.118614	0.32	0.0222828	0.848391	0.396309
	9p21	22026605	22029605	22026834	rs1591136	0.0413948	0.180712	0.0101153	0.20948	0.0902772	0.197702	1.26639	0.265939	1.84269	0.0415325	0.42966	0.445804	-0.78715	0.724095
	9p21			22027551	rs598664	0.0269882	0.0957005	0.011878	0.252106	-0.0007	0.98268	0.57497	0.249203
	9p21			22028801	rs7049105	0.0414696	0.181412	0.0102137	0.211819	0.092522	0.192989	1.27669	0.265939
	9p21			22029445	rs10965215	0.0525529	0.26906	0.00296005	0.0533888	0.172731	0.0907967	1.07999	0.741776
	9p21			22029547	rs564398	0.129844	0.146551	0.0453729	0.052011	0.3373	0.0188235	1.4402	0.163823
	9p21	22029605	22032605	22030438	rs662463	0.0288517	0.106541	0.0157413	0.344186	0.0108173	0.625403	0.519656	0.301105	1.65254	0.0618504	0.363193	0.471216	-0.75185	0.702681
	9p21			22031005	rs7865618	0.136508	0.118759	0.0506556	0.031891	0.3382	0.0186883	1.52193	0.190693
	9p21			22032119	rs10115049	0.057357	0.317345	0.00188893	0.0332087	0.181346	0.0821051	1.155	0.4956
	9p21	22032605	22035605	22033366	rs2157719	0.13728	0.116721	0.0506327	0.0319821	0.3438	0.0176636	1.47161	0.193165	1.7565	0.0499057	0.442284	0.440834	-0.576224	0.58917
	9p21	22035605	22038605	22036112	rs1008878	0.130452	0.137203	0.0496121	0.0351028	0.306178	0.0258256	1.49975	0.223762	1.54451	0.0769792	0.320334	0.487657	-0.515433	0.547408
	9p21	22038605	22041605	22039426	rs12376000	0.0333727	0.178597	0.0009057	0.0160402	0.1097	0.163789	0.368112	0.315056	1.55039	0.0760716	0.0749665	0.578787	-0.539613	0.564084
	9p21	22041605	22044605	22041998	rs17694493	0.0237782	0.0733245	0.00125397	0.0214523	0.0185189	0.495276	0.275629	0.300062	1.48337	0.0866351	0.0216413	0.597769	-0.576528	0.589357
	9p21			22042086	rs12352425	0.0973211	0.305901	0.0102831	0.215169	0.12599	0.138337	0.135685	0.20252
	9p21			22043926	rs1412829	0.128593	0.150777	0.044774	0.0549131	0.3317	0.0198774	1.46648	0.190693
	9p21	22044605	22047605	22045317	rs1360589	0.138904	0.114785	0.0578885	0.0161561	0.3379	0.0187348	1.56149	0.212084	1.27218	0.12778	-0.120918	0.646709	-0.612993	0.613647
	9p21	22047605	22050605	22048683	rs7028570	0.0285027	0.074979	0.00257518	0.0460462	0.0731244	0.242652	0.989196	0.253129	1.11409	0.165878	-0.0439462	0.620698	-0.49036	0.530375
	9p21	22050605	22053605	22051295	rs17694555	0.0307956	0.171743	0.0138505	0.298604	0.0225732	0.45023	0.290427	0.226249	1.26974	0.128359	-0.0679333	0.628926	-0.383471	0.458133
	9p21	22053605	22056605	22053895	rs17756311	0.0318183	0.131096	0.0165477	0.36919	0.0019748	0.746989	0.332629	0.3942	1.41918	0.0978682	0.0953852	0.571439	-0.0652406	0.266205
	9p21			22054356	rs17694572	0.0317141	0.130487	0.0151769	0.335553	0.00709291	0.633431	0.334892	0.383122
	9p21			22056499	rs10120688	0.0310465	0.0900591	0.00591212	0.113772	0.0779197	0.229337	1.09099	0.275867
	9p21	22056605	22059605											1.49823	0.0841819	0.213297	0.527822	-0.0122421	0.239973
	9p21	22059605	22062605	22061614	rs1537378	0.127536	0.159173	0.0547222	0.0221602	0.3192	0.0224574	1.51282	0.185656	1.44017	0.0941076	0.197565	0.533755	-0.0633211	0.265214
	9p21			22062134	rs1011970	0.0773252	0.450025	0.0209154	0.376285	0.11305	0.159553	0.221452	0.412834
	9p21	22062605	22065605	22064465	rs8181047	0.09631	0.301089	0.0583451	0.0148045	0.206169	0.0639882	1.31628	0.278886	1.30011	0.121685	0.0586958	0.584635	-0.104077	0.28695
	9p21			22065002	rs10811647	0.0723861	0.475443	0.00333606	0.0608375	0.168491	0.0924421	1.15115	0.208601
	9p21	22065605	22068605	22067276	rs10965224	0.0285873	0.0882364	0.0254141	0.273613	0.0481134	0.325618	1.30338	0.1551	1.10736	0.167646	0.107539	0.566887	-0.352849	0.437887
	9p21	22068605	22071605	22069144	rs16905599	0.0711151	0.494018	0.00396956	0.0745481	0.0905496	0.19782	0.261542	0.265126	0.833718	0.251501	0.0908747	0.573036	-0.374073	0.451893
	9p21	22071605	22074605	22072301	rs9632884	0.14272	0.116701	0.0713668	0.00752679	0.3269	0.0208728	2.07493	0.357548	0.877672	0.236939	0.357377	0.473515	-0.29974	0.403135
	9p21			22072719	rs10757270	0.0130639	0.0169393	0.00536106	0.102051	0.0302031	0.407988	1.15325	0.37195
	9p21			22073334	rs16923583	0.0957458	0.196527	0.0440399	0.0607572	0.1624	0.0974316	0.489706	0.254346
	9p21	22074605	22077605	22077543	rs1412832	0.0976018	0.299296	0.0671778	0.00623021	0.172009	0.0883405	1.76575	0.323179	1.07776	0.175727	0.697072	0.344842	-0.0505439	0.258533
	9p21	22077605	22080605											1.0914	0.1719	1.04716	0.225802	0.0577017	0.208044
	9p21	22080605	22083605	22081850	rs6475606	0.139461	0.126907	0.072709	0.00701324	0.2964	0.0279062	1.6623	0.457969	1.03776	0.187118	1.21032	0.179274	0.0626617	0.205891
	9p21			22082340	rs1547704	0.100248	0.175767	0.0455558	0.0532303	0.1849	0.0791389	0.355514	0.0972424
	9p21			22082380	rs10965228	0.037265	0.207873	0.00205777	0.0374971	0.109685	0.165065	0.223973	0.111535
	9p21			22083404	rs1333040	0.0224641	0.0550395	0.0335061	0.141601	0.00801811	0.62781	1.30571	0.458675
	9p21	22083605	22086605											0.828771	0.25314	1.35756	0.142901	-0.238172	0.364313
	9p21	22086605	22089605	22087473	rs7857345	0.0886879	0.356223	0.0606368	0.0119355	0.178734	0.0842481	1.48046	0.166767	0.662886	0.313916	1.47124	0.118357	-0.255803	0.375164
	9p21			22088260	rs10757272	0.0920957	0.354206	0.012503	0.266865	0.2184	0.0581099	1.42094	0.374133
	9p21	22089605	22092605											0.816124	0.257485	1.61152	0.0927827	-0.380674	0.456262
	9p21	22092605	22095605											0.759473	0.277724	1.65474	0.0858998	-0.633068	0.626727
	9p21	22095605	22098605	22098574	rs4977574	0.0803323	0.452661	0.00960616	0.197288	0.165057	0.0940135	1.27583	0.0777719	0.800862	0.262914	1.51431	0.110075	-0.640211	0.631435
	9p21	22098605	22101605	22098619	rs2891168	0.0725062	0.469292	0.00962653	0.197747	0.128244	0.133815	1.27171	0.0462161	1.14568	0.157628	1.71469	0.0768657	-0.657951	0.643252
	9p21			22099568	rs1537371	0.127596	0.159217	0.0706436	0.00766201	0.2916	0.0292456	2.0465	0.435379
	9p21	22101605	22104605	22102165	rs7859727	0.0618051	0.390866	0.0378982	0.103009	0.147786	0.114149	1.50606	0.477382	1.2855	0.124784	1.4988	0.113025	-0.656413	0.642219
	9p21			22103813	rs1333042	0.129814	0.152249	0.0704497	0.00777356	0.286998	0.0308781	2.04282	0.464826
	9p21	22104605	22107605	22105927	rs7859362	0.124277	0.16826	0.0659416	0.0105725	0.2837	0.0314463	1.90493	0.466628	1.13832	0.159559	1.529	0.107208	-0.826604	0.747337
	9p21			22106731	rs1333043	0.121911	0.176445	0.0659416	0.0105725	0.2833	0.0315609	1.90493	0.466628
	9p21	22107605	22110605	22110131	rs1412834	0.123384	0.170742	0.0654664	0.0108113	0.2833	0.0315609	1.91409	0.466628	1.33443	0.114503	1.13224	0.200697	-0.934055	0.805179
	9p21	22110605	22113605	22112241	rs7341786	0.122639	0.173073	0.0631697	0.0128946	0.291	0.0293853	1.89226	0.466628	1.81222	0.0443061	1.54295	0.104615	-0.878485	0.776414
	9p21	22113605	22116605	22114469	rs10733376	0.122622	0.175297	0.0645632	0.011679	0.2902	0.0295978	1.88483	0.466628	1.9843	0.0304148	1.33474	0.148231	-0.75569	0.705039
	9p21			22115026	rs2383206	0.0282133	0.0745193	0.0176491	0.393865	-0.0043	0.997003	1.77078	0.399881
	9p21			22115959	rs2383207	0.122994	0.172468	0.0644211	0.0118421	0.2842	0.031317	1.87569	0.466628
	9p21	22116605	22119605	22119195	rs1333045	0.0125395	0.0157999	0.00929435	0.190272	-0.0005	0.919948	1.12023	0.731812	1.81942	0.0436127	1.19787	0.182575	-0.830428	0.749501
	9p21	22119605	22122605											1.93528	0.0339669	1.30878	0.154367	-0.721449	0.68394
	9p21	22122605	22125605	22123766	rs10738610	0.0750232	0.493272	0.0114588	0.24153	0.137635	0.126542	1.41867	0.181421	1.94702	0.0330979	1.22684	0.174916	-0.592678	0.60025
	9p21			22124477	rs10757278	0.0609789	0.356786	0.00629608	0.122008	0.131728	0.132006	1.16928	0.457841
	9p21			22125347	rs1333048	0.0523558	0.267417	0.0116444	0.2462	0.0561118	0.295084	1.41159	0.398965
	9p21			22125503	rs1333049	0.0453676	0.202269	0.00527739	0.100206	0.0753984	0.232559	1.35978	0.404597
	9p21	22125605	22128605	22127613	rs10757281	0.0595153	0.357925	0.0147929	0.324864	0.118786	0.148983	0.681008	0.575606	2.01945	0.0280704	1.24007	0.171446	-0.450666	0.503491
	9p21	22128605	22131605	22128709	rs12347779	0.0351163	0.195575	0.0291485	0.210551	0.0377472	0.370282	0.448868	0.393499	2.056	0.0258202	1.0562	0.222964	-0.304653	0.406289
	9p21			22130065	rs10965243	0.0884841	0.373722	-0.00207396	0.119542	0.125882	0.139488	0.11753	0.154799
	9p21			22130515	rs10965245	0.0923149	0.352068	-0.00132692	0.13216	0.1334	0.12871	0.141993	0.126116
	9p21	22131605	22134605	22131825	rs2891169	0.0187922	0.032177	0.00851251	0.172031	0.0546	0.297519	0.675096	0.511803	1.83666	0.042049	0.979679	0.246655	-0.437274	0.494432
	9p21			22132076	rs2383208	0.0388582	0.155459	0.00286682	0.052256	0.0878764	0.202807	0.786911	0.146839
	9p21			22133251	rs7045889	0.0365773	0.148717	0.00403012	0.0763746	0.0736142	0.236064	0.641272	0.699721
	9p21			22133716	rs10811659	0.0455982	0.24588	0.0123238	0.263954	0.0469181	0.326929	0.877139	0.104188
	9p21			22133984	rs10757282	0.0668661	0.415912	0.0042466	0.0790075	0.162045	0.098392	0.746655	0.580822
	9p21			22134094	rs10811661	0.0841154	0.391696	0.00352324	0.0655225	0.2121	0.0616112	0.65526	0.0873722
	9p21			22134172	rs10757283	0.022025	0.0432219	0.00343568	0.0627139	0.0481724	0.321259	0.637864	0.50214
	9p21	22134605	22137605	22136489	rs1333051	0.00947298	0.0151243	0.00576167	0.110789	0.0211717	0.484476	0.712644	0.413717	1.60299	0.068318	0.810596	0.304116	-0.535195	0.560934
	9p21	22137605	22140605	22137685	rs7018475	0.0182657	0.0379405	0.00809602	0.163227	0.019022	0.490878	0.702218	0.458732	1.49171	0.0852789	0.788381	0.312091	-0.594612	0.60158
	9p21			22138105	rs11791416	0.0621023	0.385229	0.026462	0.272093	0.056078	0.294948	1.24137	0.175013
	9p21			22138762	rs4977761	0.0412276	0.191088	0.0142457	0.312121	0.0344583	0.394355	0.366533	0.531075
	9p21			22140224	rs2065501	0.117224	0.200632	0.0102723	0.215529	0.3021	0.0264478	1.33577	0.215311
	9p21	22140605	22143605	22141875	rs4977577	0.102938	0.258135	0.00250356	0.0458725	0.186669	0.0771543	0.359651	0.305551	1.13535	0.160298	0.646941	0.363501	-0.420063	0.482782
	9p21			22143293	rs7849199	0.0133151	0.0208993	0.012899	0.273079	0.0484126	0.32586	0.752123	0.102148
	9p21	22143605	22146605	22145694	rs2065500	0.185868	0.0423142	0.0103028	0.216464	0.4458	0.00617675	0.920711	0.423722	0.982727	0.203423	0.650859	0.362017	-0.468844	0.515684
	9p21	22146605	22149605	22147715	rs7022662	0.187445	0.039973	0.00905502	0.186988	0.4402	0.00656357	0.890983	0.423722	1.17189	0.150953	0.508862	0.415289	-0.320705	0.416742
	9p21			22148055	rs12341394	0.0132752	0.0214495	0.0139969	0.3032	0.0479921	0.32171	1.12784	0.0558186
	9p21	22149605	22152605	22150261	rs7856219	0.0181996	0.0363667	0.0181623	0.404815	0.0507984	0.314249	1.20385	0.178775	1.0807	0.174885	0.34755	0.47719	-0.325085	0.419583
	9p21			22151465	rs10965256	0.0112638	0.0238027	0.00139519	0.0245641	0.0249748	0.441602	0.556271	0.0826102
	9p21	22152605	22155605	22153360	rs7853123	0.163772	0.0745464	0.00838219	0.168826	0.2899	0.0296736	0.946305	0.51122	1.11582	0.165412	0.19778	0.533667	-0.222292	0.35457
	9p21	22155605	22158605	22155709	rs944802	0.200921	0.0257998	0.014897	0.323385	0.46	0.0053053	1.02542	0.458226	0.932419	0.219104	0.145677	0.552995	-0.29071	0.397268
	9p21			22157360	rs7028213	0.0212966	0.0498587	0.00959413	0.197581	0.072037	0.242773	1.19399	0.160185
	9p21			22158168	rs12238587	0.198705	0.0290873	0.0113736	0.239248	0.4499	0.00590541	1.02532	0.366551
	9p21	22158605	22161605	22159416	rs10757288	0.14195	0.121552	0.00523674	0.0995074	0.2309	0.0515727	0.926071	0.33544	0.73683	0.286032	0.105361	0.567743	-0.358662	0.441709
	9p21			22161212	rs7864275	0.0543639	0.310331	0.00750894	0.151728	0.164613	0.0960838	0.631477	0.15955
	9p21			22161494	rs10965266	0.157394	0.0806197	0.00821077	0.167064	0.4029	0.00967988	0.925948	0.466406
	9p21	22161605	22164605	22161828	rs10965267	0.0261005	0.0913139	0.00377814	0.0711167	0.0692976	0.244113	0.534287	0.0355032	0.619165	0.331068	-0.0332996	0.617036	-0.311026	0.410398
	9p21			22162238	rs1333053	0.0742303	0.30268	0.0684651	0.00808401	0.116955	0.153151	1.18637	0.0225668
	9p21	22164605	22167605	22164991	rs10811668	0.155867	0.0781204	0.0162656	0.354692	0.3216	0.0220065	1.75213	0.126095	0.812249	0.258871	0.111366	0.565468	-0.309758	0.409534
	9p21			22166769	rs2779748	0.141672	0.120885	0.00962666	0.198235	0.262246	0.0381777	0.863333	0.408385
	9p21	22167605	22170605	22168128	rs7863846	0.0199631	0.0447395	0.00966638	0.198286	0.070163	0.245061	1.23142	0.187115	1.05988	0.180727	-0.0845574	0.634524	-0.122766	0.296967
	9p21			22168464	rs828580	0.0509404	0.312783	0.00739104	0.147443	0.106686	0.167923	0.67158	0.0834609
	9p21			22169700	rs1537377	0.0375148	0.154346	0.00493392	0.0952802	0.1202	0.147628	0.606841	0.1534
	9p21	22170605	22173605	22170983	rs954399	0.015885	0.0297947	0.00864795	0.174386	0.0463417	0.32893	1.02044	0.187115	1.07869	0.175433	-0.355486	0.718909	-0.248114	0.370574
	9p21			22172259	rs828582	0.113863	0.219809	0.00351834	0.0652842	0.24	0.0473838	0.489785	0.109741
	9p21	22173605	22176605	22174712	rs10965278	0.137627	0.114583	0.00986351	0.200157	0.3225	0.0217891	0.689794	0.0680911	1.31023	0.119566	-0.39877	0.731184	-0.109091	0.289651
	9p21			22175188	rs10965279	0.104408	0.273304	0.00854132	0.171659	0.0577929	0.288884	0.200481	0.328508
	9p21	22176605	22179605	22176961	rs10757292	0.0993448	0.275329	0.0158546	0.347286	0.171965	0.0901156	0.489302	0.274976	1.04779	0.184157	-0.429124	0.739472	-0.217181	0.351545
	9p21	22179605	22182605											1.13605	0.160124	-0.567704	0.775834	-0.130758	0.301438
	9p21	22182605	22185605	22183781	rs866666	0.0861931	0.376151	0.00897366	0.183281	0.164798	0.0961723	0.486268	0.670392	0.986175	0.202326	-0.536057	0.767869	-0.177484	0.328078
	9p21	22185605	22188605	22187074	rs1095904	0.075386	0.492627	0.0160817	0.35317	0.2049	0.065672	1.05397	0.11267	0.916698	0.224101	-0.554698	0.772467	-0.242348	0.366944
	9p21	22188605	22191605	22191189	rs828576	0.106997	0.241646	0.00715009	0.14187	0.1784	0.0843995	0.431616	0.730585	1.03555	0.187758	-0.636486	0.792568	-0.208927	0.346535
	9p21	22191605	22194605											1.39967	0.101495	-0.581839	0.77928	-0.269424	0.383675
	9p21	22194605	22197605	22195820	rs2219849	0.00569842	0.00528293	0.0095572	0.196172	0.0155386	0.547047	1.27717	0.135766	1.18712	0.147355	-0.805103	0.830119	-0.240876	0.366021
	9p21			22196863	rs1751449	0.0166039	0.0304525	0.000303774	0.00527278	-0.0048	0.998188	0.662966	0.54105
	9p21	22197605	22200605	22198149	rs12375458	0.0374295	0.187647	0.0114833	0.244985	0.0833339	0.208	0.454054	0.0719977	0.723858	0.290759	-0.812209	0.83161	-0.515294	0.547311
	10q11	44679700	44682700											-0.448379	0.745594	1.24982	0.168943	0.782545	0.036573
	10q11	44682700	44685700	44682973	rs1482472	0.0591382	0.343213	0.00206123	0.037211	0.046	0.336	0.780969	0.716064	-0.295477	0.696249	1.18169	0.18694	0.688425	0.046781
	10q11	44685700	44688700	44686664	rs12415866	0.136092	0.137032	0.0099038	0.204361	0.131	0.133	0.654216	0.492748	-0.128358	0.636267	1.26057	0.166233	0.754339	0.0393513
	10q11			44688587	rs7917089	0.133168	0.145512	0.0099038	0.204361	0.131	0.133	0.654216	0.492748
	10q11	44688700	44691700	44691241	rs1623851	0.0896477	0.362067	0.00554539	0.106912	0.076	0.231	0.626742	0.634113	-0.145389	0.642661	1.16188	0.192319	0.636841	0.0534671
	10q11			44691633	rs1627329	0.0903032	0.357248	0.0055731	0.107574	0.075	0.232	0.629795	0.634113
	10q11	44691700	44694700	44693544	rs10508883	0.116244	0.153978	0.00471472	0.0931097	0.12	0.147	0.10423	0.137157	-0.00822174	0.589854	1.09633	0.211151	0.579649	0.0617636
	10q11			44693742	rs7900182	0.0799786	0.422119	0.00745032	0.147699	0.191	0.075	0.139802	0.127521
	10q11			44694201	rs11597731	-0.000504001	0.00470492	-0.00191487	0.121426	-0.003	0.995	0.238018	0.369183
	10q11	44694700	44697700	44695308	rs7902040	0.0223765	0.0666949	0.0021694	0.0393305	0.015	0.542	0.296152	0.279449	0.0862437	0.551796	1.12869	0.201663	0.35656	0.106725
	10q11			44695862	rs11238911	0.0133578	0.0279524	0.00178791	0.0321765	0.013	0.561	0.296152	0.251833
	10q11			44695973	rs11238913	0.0245542	0.0666348	0.00362065	0.0674329	0.017	0.504	0.266464	0.279166
	10q11			44696034	rs2802477	0.0920993	0.332905	0.000499633	0.00861849	0.22	0.058	0.346989	0.348869
	10q11			44696352	rs11594522	0.0245551	0.0753177	0.00578161	0.111442	0.068	0.258	0.224606	0.106771
	10q11	44697700	44700700	44698075	rs2054620	0.0209651	0.0493828	0.00292797	0.0537556	0.015	0.538	0.463897	0.570736	0.0657332	0.560119	0.992955	0.242578	0.0698146	0.202932
	10q11			44699910	rs11238921	0.0167859	0.0323164	0.00211532	0.0379836	0.053	0.305	0.167817	0.279166
	10q11	44700700	44703700	44702681	rs768676	0.0907085	0.307571	0.0142604	0.306453	0.246	0.045	0.63639	0.244737	0.169317	0.517627	0.809	0.304684	-0.149487	0.31176
	10q11	44703700	44706700	44705969	rs3865770	0.0272715	0.0915951	0.00560606	0.107723	0.068	0.257	0.225297	0.106771	0.179628	0.513273	0.801396	0.307466	-0.188618	0.334473
	10q11	44706700	44709700	44707598	rs1482473	0.0458716	0.217065	0.000242252	0.00410682	0.031	0.406	0.364307	0.364722	0.174626	0.515351	0.836984	0.294599	-0.318109	0.415044
	10q11			44709171	rs3851257	0.0760837	0.494313	0.0112828	0.219042	0.061	0.279	0.838215	0.782692
	10q11	44709700	44712700	44712128	rs12573558	0.0269054	0.089206	0.00711202	0.140572	0.061	0.279	0.243468	0.106771	0.261914	0.478968	0.716029	0.337997	-0.36321	0.444737
	10q11	44712700	44715700	44714402	rs11238935	0.0427837	0.212697	0.00200713	0.0360422	0.04	0.369	0.36251	0.297442	0.176981	0.514374	0.770387	0.318431	-0.410406	0.476226
	10q11	44715700	44718700	44716469	rs2209067	0.000651666	0.000569169	0.00204483	0.0362331	-0.001	0.984	0.271961	0.0933316	0.194411	0.507127	0.931611	0.262366	-0.402179	0.47064
	10q11	44718700	44721700											0.279979	0.471507	0.975099	0.248109	-0.163	0.31958
	10q11	44721700	44724700											0.248338	0.484611	1.03432	0.229718	-0.135573	0.304007
	10q11	44724700	44727700											0.177281	0.514248	0.99626	0.241531	-0.138551	0.305643
	10q11	44727700	44730700	44729958	rs1704219	0.0358936	0.143251	0.0020563	0.0366062	0.014	0.556	0.29325	0.39889	0.166835	0.518647	1.16432	0.191626	0.103634	0.189018
	10q11	44730700	44733700	44730995	rs7907961	0.0459959	0.213423	0.00326686	0.0600204	0.067	0.257	0.207833	0.191706	0.149971	0.525798	1.25254	0.168249	0.196751	0.154607
	10q11			44732825	rs1746043	0.0356964	0.141699	0.00193254	0.0343069	0.014	0.549	0.306741	0.39889
	10q11	44733700	44736700	44734995	rs647419	0.0216922	0.0527856	0.00510829	0.0982988	0.014	0.546	0.234553	0.24496	0.174448	0.515405	1.30652	0.154963	0.246171	0.138037
	10q11	44736700	44739700	44737036	rs88796	0.0585743	0.35384	0.00455351	0.0827823	0.049	0.316	0.591524	0.572015	0.266488	0.477108	1.42339	0.12832	0.481398	0.0788499
	10q11			44737246	rs617019	0.0310448	0.12076	0.00806851	0.162568	0.027	0.436	0.590637	0.588233
	10q11			44737433	rs17155733	-0.000399551	0.00510561	0.000179342	0.00302928	0.002	0.748	0.127986	0.11835
	10q11			44738688	rs583489	0.128305	0.155511	0.0122048	0.256819	0.119	0.149	0.731337	0.764455
	10q11			44739594	rs676966	0.0505208	0.282125	0.00980846	0.202028	0.057	0.292	0.583175	0.622042
	10q11	44739700	44742700	44741256	rs494207	0.122411	0.175992	0.0108326	0.224655	0.118	0.151	0.685454	0.764455	0.16356	0.519997	1.70812	0.0778342	0.691527	0.0464212
	10q11	44742700	44745700											0.0533485	0.56511	1.76248	0.0703043	0.913453	0.0258763
	10q11	44745700	44748700	44746395	rs541483	0.0441867	0.200345	0.0107647	0.227372	0.054	0.299	0.85916	0.557466	-0.0498989	0.60633	1.75686	0.0710554	0.95903	0.0230674
	10q11			44747059	rs535176	0.083338	0.418634	0.0139255	0.303996	0.095	0.189	0.839662	0.480726
	10q11	44748700	44751700	44749211	rs622472	0.0833766	0.418148	0.0151619	0.334355	0.095	0.189	0.83671	0.537005	-0.107925	0.628515	1.99937	0.0443563	0.846294	0.0309078
	10q11			44749708	rs513391	0.0834733	0.417367	0.0151939	0.335149	0.095	0.191	0.839662	0.537005
	10q11			44749854	rs11238956	0.0710022	0.466338	-0.000322044	0.14745	0.127	0.139	0.658885	0.184255
	10q11	44751700	44754700	44751910	rs687175	0.0850922	0.403708	0.0146639	0.322133	0.107	0.169	0.804882	0.537005	-0.0871794	0.62074	2.10165	0.0359044	1.00845	0.0202087
	10q11			44752078	rs559580	0.0408795	0.171702	0.00902252	0.186128	0.06	0.282	0.777764	0.552382
	10q11			44752118	rs559469	0.0842913	0.410445	0.0146945	0.322879	0.107	0.169	0.796682	0.537005
	10q11			44752268	rs2437935	0.0799448	0.45404	0.0031058	0.0570021	0.168	0.093	0.749688	0.269469
	10q11			44752330	rs535949	0.0829452	0.421773	0.0147944	0.325233	0.107	0.169	0.859673	0.525877
	10q11			44752976	rs671765	0.0846212	0.407863	0.0140986	0.308248	0.107	0.167	0.804882	0.566151
	10q11			44753867	rs501120	0.0839695	0.41313	0.0143406	0.314178	0.107	0.167	0.773365	0.537005
	10q11	44754700	44757700	44755104	rs579058	0.0842709	0.410613	0.0147614	0.324519	0.107	0.167	0.804882	0.536939	0.0111151	0.582142	2.20949	0.0286396	1.08109	0.0166088
	10q11			44756894	rs604674	0.103555	0.270585	0.0147266	0.323635	0.147	0.114	0.804882	0.516727
	10q11	44757700	44760700	44758197	rs487465	0.100509	0.290278	0.0148217	0.326	0.138	0.123	0.800185	0.536939	-0.0171208	0.593347	2.02694	0.0419219	1.16528	0.0132895
	10q11	44760700	44763700	44760887	rs475926	0.0413115	0.191632	0.00436353	0.0825759	0.054	0.299	0.492486	0.589322	-0.153031	0.645431	1.96434	0.0476188	1.18534	0.0125754
	10q11	44763700	44766700											-0.311723	0.701774	1.8618	0.0583273	1.07349	0.016997
	10q11	44766700	44769700											-0.544616	0.773569	1.48975	0.114756	0.843877	0.0311082
	10q11	44769700	44772700											-0.619113	0.794095	1.1867	0.185597	0.687801	0.0468545
	10q11	44772700	44775700	44773984	rs1632484	0.083393	0.395909	0.0155321	0.343403	0.208	0.065	0.853334	0.56375	-0.622387	0.79494	1.01285	0.236384	0.445529	0.0860917
	10q11	44775700	44778700	44775824	rs1746048	0.100385	0.29262	0.0156167	0.345519	0.15	0.11	0.874399	0.537005	-0.797495	0.83763	0.884945	0.27802	0.296234	0.123013
	10q11			44776310	rs1746049	0.144202	0.110712	0.019062	0.420902	0.351	0.017	0.889827	0.537005
	10q11			44778546	rs1746052	0.0466895	0.225878	0.00770098	0.155634	0.064	0.261	0.636474	0.534688
	10q11	44778700	44781700											-0.705422	0.815889	0.738035	0.32993	0.224223	0.145101
	10q11	44781700	44784700											-0.786763	0.835177	0.500187	0.418605	0.0294429	0.220534
	10q11	44784700	44787700	44786364	rs800314	0.0557762	0.354962	0.000901294	0.0158815	0.067	0.259	0.27321	0.221263	-0.69363	0.812958	0.401017	0.456568	0.0977148	0.191456
	10q11	44787700	44790700											-0.601928	0.789316	0.508016	0.415583	-0.0632644	0.26517
	10q11	44790700	44793700	44791433	rs11598523	0.0296176	0.107095	0.00706605	0.139571	0.068	0.257	0.392739	0.178676	-0.299136	0.697479	0.561897	0.395228	0.0381398	0.216637
	10q11			44793299	rs2505734	0.109386	0.241465	0.00686517	0.137215	0.205	0.065	0.894526	0.470677
	10q11	44793700	44796700	44795943	rs2862116	0.017811	0.0754718	0.000394316	0.00680983	0.047	0.324	0.291044	0.0760295	-0.208964	0.665819	0.215279	0.527045	0.0230135	0.223399
	10q11	44796700	44799700	44797087	rs754713	0.0544374	0.315205	-0.00128515	0.126559	0.112	0.16	0.434236	0.0487377	-0.118337	0.632484	0.284688	0.501018	0.0865938	0.195926
	10q11			44798482	rs800320	0.140906	0.0922175	0.0287906	0.215695	0.29	0.03	0.362824	0.188269
	10q11	44799700	44802700	44801673	rs800323	0.0468412	0.229525	0.00337477	0.0609666	0.139	0.12	0.662463	0.350597	-0.0623132	0.611244	0.200693	0.532644	0.290026	0.124853
	10q11	44802700	44805700	44803925	rs2437934	0.111204	0.232723	0.0072364	0.145463	0.205	0.066	0.782011	0.469823	0.00533802	0.584504	0.0758337	0.578473	0.357814	0.106425
	10q11	44805700	44808700											-0.000780951	0.58687	-0.115656	0.644906	0.496881	0.0758984
	10q11	44808700	44811700	44810205	rs11238983	0.0593914	0.377927	0.0148812	0.3273	0.1	0.18	1.17831	0.471312	-0.0536813	0.607854	-0.196518	0.670793	0.467946	0.0815173
	10q11	44811700	44814700	44813738	rs2146807	0.0222418	0.0624635	0.0120637	0.255471	0.021	0.491	0.991926	0.161569	0.356139	0.439525	0.0156397	0.59986	0.623278	0.0553988
	10q11			44813777	rs2146808	0.128077	0.117004	0.0307224	0.18359	0.296	0.028	0.398153	0.19898
	10q11			44814336	rs7082209	0.0663826	0.420374	0.00867963	0.178246	0.07	0.245	1.02847	0.393572
	10q11	44814700	44817700	44815048	rs800310	0.0671026	0.423934	0.0216033	0.377905	0.153	0.107	1.48132	0.185899	0.310631	0.458607	0.0938923	0.571953	0.545863	0.0672772
	10q11			44815709	rs2505735	0.0908454	0.360588	0.0196257	0.416795	0.198	0.069	1.22768	0.22568
	10q11			44817419	rs977754	0.0727673	0.497415	0.0127349	0.273593	0.193	0.074	1.15284	0.33189
	10q11	44817700	44820700	44818563	rs812889	0.0101454	0.0222999	-0.00232385	0.115314	0.031	0.403	0.387863	0.0499111	0.207927	0.501473	0.00716533	0.602935	0.515184	0.0726019
	10q11			44820157	rs2476351	0.0694394	0.466884	0.00527099	0.101746	0.194	0.073	0.795375	0.153381
	10q11	44820700	44823700	44821220	rs11238987	0.0946174	0.225661	0.0155685	0.342542	0.149	0.111	0.145281	0.160912	0.20904	0.501005	-0.0529622	0.623869	0.550276	0.0665699
	10q11			44821387	rs10508884	0.0205595	0.0443299	0.005532	0.103417	0.019	0.491	0.141463	0.509243
	10q11			44821772	rs1111259	0.0123616	0.0247013	0.00485047	0.0921306	0.017	0.545	0.676195	0.260769
	10q11			44823136	rs2505741	0.0942188	0.337172	0.0118938	0.251772	0.239	0.048	0.650945	0.560772
	10q11	44823700	44826700	44825147	rs11238990	0.0124086	0.0311431	0	0.00154975	0.04	0.353	0.397471	0.185661	0.225183	0.494319	0.00691214	0.603024	0.560977	0.064809
	10q11			44826376	rs2028100	0.00705332	0.00772835	0.00449924	0.0811076	0.019	0.493	0.455762	0.21709
	10q11	44826700	44829700	44827164	rs1836982	0.090548	0.349155	0.007619	0.152628	0.265	0.038	0.909737	0.110141	0.300768	0.462773	0.0737806	0.579238	0.557063	0.0654675
	10q11			44828234	rs982097	0.0536817	0.281347	0.00390464	0.0721739	0.122	0.145	0.304785	0.371091
	10q11	44829700	44832700	44830727	rs7918046	0.0194115	0.0398431	0.0018049	0.0313816	0.015	0.544	0.303664	0.232444	0.458729	0.396546	0.168683	0.544466	0.45659	0.0837808
	10q11			44831379	rs11815919	0.0207343	0.0550958	0.000259444	0.00447169	0.045	0.345	0.301145	0.150849
	10q11	44832700	44835700	44832884	rs928565	0.0546768	0.291392	0.0111629	0.234199	0.115	0.156	0.903634	0.716849	0.404932	0.419044	0.265414	0.508162	0.350576	0.108202
	10q11			44833031	rs11599561	0.0211492	0.0651256	0.0045337	0.0872175	0.048	0.322	0.0835104	0.13514
	10q11			44833894	rs266080	0.147984	0.0736662	0.0153145	0.34321	0.261	0.039	0.338793	0.182482
	10q11	44835700	44838700	44835963	rs1144482	0.0899047	0.367591	0.0137047	0.296227	0.2	0.069	0.988027	0.570846	0.626383	0.328205	0.653504	0.361	0.284639	0.126453
	10q11			44837267	rs1360724	0.0193124	0.0394703	0.00172238	0.0298787	0.017	0.534	0.297422	0.204719
	10q11			44838019	rs10900025	0.0373873	0.15721	0.00624623	0.122556	0.044	0.346	0.314268	0.433022
	10q11			44838464	rs7069891	0.021421	0.0643824	0.00435485	0.0833939	0.052	0.314	0.0779351	0.196054
	10q11			44838530	rs77839	0.0811292	0.436429	0.00438474	0.0822718	0.184	0.08	0.352018	0.325155
	10q11	44838700	44841700	44839865	rs17390084	0.0181636	0.0974105	0.0110684	0.233799	-0.005	0.998	0.25327	0.240329	0.812235	0.258877	0.923561	0.265094	0.217185	0.147457
	10q11			44840479	rs11238999	0.0276252	0.219242	0.0160786	0.354594	0.056	0.289	0.216851	0.0742224
	10q11	44841700	44844700	44842048	rs10793536	0.0430878	0.199796	0.00627075	0.122423	0.079	0.231	0.246211	0.39981	0.547026	0.360301	0.908893	0.270087	-0.0264417	0.246625
	10q11			44844381	rs266076	0.111641	0.230889	0.00652647	0.127541	0.271	0.036	0.454331	0.856515
	10q11	44844700	44847700	44846369	rs17156150	0.0191194	0.225175	0.00684272	0.168625	0.064	0.265	0.339764	0.0123227	0.624729	0.328877	0.909032	0.270033	-0.175467	0.32694
	10q11			44846451	rs4948874	0.0291039	0.232117	0.00205046	0.0446626	0.037	0.376	0.0924796	0.0841853
	10q11	44847700	44850700	44848921	rs1144480	0.07949	0.456574	0.0115251	0.243109	0.187	0.078	0.901354	0.623198	0.602926	0.337634	0.86779	0.283895	-0.146032	0.309798
	10q11			44849429	rs17156166	0.048399	0.456024	0.00876125	0.189019	0.075	0.233	0.106344	0.0650867
	10q11			44850424	rs266109	0.0446526	0.228075	0.0045634	0.0848721	0.094	0.192	0.773555	0.259319
	10q11	44850700	44853700	44851737	rs1144477	0.0995375	0.298593	0.0124945	0.266555	0.237	0.049	0.83007	0.655275	0.491201	0.383053	0.674869	0.353036	-0.337405	0.427644
	10q11	44853700	44856700	44855663	rs266105	0.00824589	0.0127971	-0.000107983	0.147757	0.034	0.398	0.483589	0.216157	0.435302	0.406265	0.772582	0.317639	-0.383879	0.458418
	10q11			44855740	rs11595588	0.0418878	0.17333	0.000833795	0.0144251	0.142	0.12	0.594072	0.142116
	10q11			44855927	rs17391002	0.0139419	0.0224874	0.0115198	0.24275	0.028	0.436	0.88745	0.248549
	10q11			44856370	rs266103	0.033474	0.141462	0.0104148	0.213858	0.095	0.192	0.831438	0.459152
	10q11	44856700	44859700	44858840	rs185545	0.0139046	0.0221172	0.000671007	0.0115329	0.027	0.438	0.802933	0.326304	0.344406	0.444486	0.73081	0.332533	-0.512534	0.545404
	10q11	44859700	44862700	44861220	rs7918568	0.0638796	0.430701	0.0078342	0.158826	0.18	0.083	0.609095	0.459522	0.285258	0.469271	0.724353	0.334943	-0.54963	0.570825
	10q11			44861363	rs11239016	0.00433332	0.00842985	0.00756997	0.152161	-0.001	0.92	0.364082	0.315002
	10q11	44862700	44865700	44863434	rs7915848	0.0407387	0.207727	0.00801559	0.162938	0.11	0.162	0.649442	0.598261	0.262142	0.478881	0.676053	0.352586	-0.549515	0.570763
	10q11			44864300	rs266094	0.0293007	0.104232	-0.000970207	0.133945	0.075	0.237	0.565484	0.158061
	10q11	44865700	44868700	44866208	rs266093	0.0665428	0.441334	0.00838956	0.171684	0.161	0.099	0.230011	0.170937	0.317039	0.45594	0.548179	0.400513	-0.482487	0.524949
	10q11			44867146	rs1029153	0.0265183	0.0713539	0.00129896	0.022352	0.046	0.327	0.593198	0.474346
	10q11			44867304	rs2522	0.00787714	0.017283	0.0102507	0.214384	0.004	0.736	0.370735	0.323997
	10q11			44868257	rs1801157	0.0370824	0.142026	0.00649623	0.123929	0.099	0.181	0.563578	0.509645
	10q11	44868700	44871700	44869427	rs266089	0.0390692	0.191688	0.00064477	0.0107927	0.069	0.251	0.564225	0.288733	0.13878	0.530319	0.275238	0.504496	-0.430144	0.489554
	10q11			44870015	rs266088	0.0066021	0.00881573	0.00211126	0.0374248	-0.002	0.99	0.341502	0.313992
	10q11			44871062	rs266087	0.0317463	0.10814	-0.000800524	0.138394	0.072	0.245	0.304506	0.272442
	10q11			44871548	rs2297630	0.0512632	0.270888	0.00484142	0.0889525	0.103	0.177	0.333253	0.158715
	10q11	44871700	44874700											0.160768	0.521177	0.307575	0.492543	-0.470052	0.516521
	10q11	44874700	44877700	44875166	rs2839690	0.0420126	0.218794	0.00798447	0.161939	0.11	0.165	0.461522	0.385052	0.19679	0.506161	0.244912	0.515932	-0.478453	0.522213
	10q11	44877700	44880700	44878713	rs3780891	0.0259638	0.0904871	0.0127081	0.276675	0.0302213	0.404	0.691118	0.123942	0.539052	0.3636	0.450911	0.437463	-0.519892	0.550482
