# Supplementary material for: Potential Signals of Natural Selection in the Top Risk Loci for Coronary Artery Disease: 9p21 and 10q11
Source: PLoS One. 2015 Aug 7;10(8):e0134840. doi: 10.1371/journal.pone.0134840 (PMC4529309; doi:10.1371/journal.pone.0134840)
Supplement: S9 Table — Significant high and low FST values (above the top 5% extreme values of the distribution of FST values across de genome) are highlighted in grey. P values were calculated on the basis of higher rank scores in the genomic distribution. Significant FST values after applying correction for multiple testing are highlighted in red. (XLSX) [file pone.0134840.s020.xlsx]

## Sheet: S7
	Locus	SNPposition	FST	P_values
	1p13	109804073	0.0191433	0.492453
	1p13	109804201	0.098211	0.181155
	1p13	109804367	0.00491575	0.638363
	1p13	109804559	0.0747819	0.233567
	1p13	109804646	0.2329	0.0505243
	1p13	109804748	-0.0006	0.920137
	1p13	109804813	0.208998	0.0634951
	1p13	109804883	0.0527189	0.307256
	1p13	109805128	-0.0006	0.820791
	1p13	109805174	0.208998	0.0634951
	1p13	109805337	0.0233016	0.463588
	1p13	109805344	0.208998	0.0634951
	1p13	109805360	-0.0006	0.820791
	1p13	109805659	0.2103	0.0624151
	1p13	109805867	0.2103	0.0624151
	1p13	109805929	0.2103	0.0624151
	1p13	109805987	0.2103	0.0624151
	1p13	109805990	0.00516299	0.64072
	1p13	109806102	0.2103	0.0624151
	1p13	109806209	0.0002	0.816964
	1p13	109806313	0.142472	0.119322
	1p13	109806442	0.0597559	0.279313
	1p13	109806459	0.2103	0.0624151
	1p13	109806467	0.0002	0.816964
	1p13	109806550	0.2103	0.0624151
	1p13	109806761	-0.0006	0.920137
	1p13	109806834	0.2329	0.0505243
	1p13	109806933	0.0986835	0.181655
	1p13	109806964	-0.0006	0.820791
	1p13	109807000	0.106038	0.169619
	1p13	109807099	0.2329	0.0505243
	1p13	109807186	0.0104315	0.56944
	1p13	109807270	0.00307717	0.73217
	1p13	109807281	-0.0006	0.920137
	1p13	109807283	0.0674276	0.255922
	1p13	109807571	0.0453646	0.329058
	1p13	109807709	0.0858134	0.213165
	1p13	109807915	-0.0024	0.986826
	1p13	109808014	0.0110929	0.569055
	1p13	109808117	0.0928	0.194134
	1p13	109808329	0.00659528	0.63855
	1p13	109808444	-0.000900787	0.925635
	1p13	109808448	0.00584567	0.655113
	1p13	109808629	0.0328315	0.397622
	1p13	109808784	-0.000900787	0.925635
	1p13	109808869	0.00584567	0.655113
	1p13	109809110	0.1019	0.177083
	1p13	109809306	-0.0006	0.920137
	1p13	109809393	-0.0006	0.81872
	1p13	109809486	0.0405614	0.352245
	1p13	109809610	0.0139276	0.547574
	1p13	109809683	0.000207087	0.757398
	1p13	109810144	0.0118	0.564842
	1p13	109810183	0.0696551	0.253737
	1p13	109810200	0.022926	0.446383
	1p13	109810201	0.0540787	0.299182
	1p13	109810544	0.198717	0.0695312
	1p13	109810735	0.0273764	0.415951
	1p13	109810832	0.0741055	0.230938
	1p13	109810878	0.0563039	0.285425
	1p13	109810981	0.2944	0.0284282
	1p13	109811495	0.00553701	0.656364
	1p13	109811755	8.18898e-05	0.818962
	1p13	109811763	0.011674	0.57074
	1p13	109811984	0.086	0.209591
	1p13	109812136	0.011674	0.57074
	1p13	109812225	-0.0006	0.920137
	1p13	109812606	0.0932	0.191941
	1p13	109812712	0.0170425	0.506029
	1p13	109813020	0.00605827	0.657802
	1p13	109813043	0.0404756	0.3513
	1p13	109813317	0.0170425	0.506029
	1p13	109813485	0.0800189	0.22517
	1p13	109813510	0.0499953	0.31703
	1p13	109813541	0.0002	0.816964
	1p13	109813719	0.0679	0.25606
	1p13	109813812	0.00580709	0.657525
	1p13	109813891	0.0005	0.753267
	1p13	109814721	0.0668386	0.258245
	1p13	109814880	0.1753	0.0864669
	1p13	109815074	0.0140283	0.546037
	1p13	109815133	0.0420756	0.35113
	1p13	109815211	0.0462827	0.325176
	1p13	109815252	0.169691	0.0915946
	1p13	109815368	0.0462827	0.325176
	1p13	109815465	-0.0028	0.99009
	1p13	109815746	0.0350638	0.379154
	1p13	109815755	0.00561417	0.661598
	1p13	109815862	0.0168331	0.505678
	1p13	109815866	0.0238449	0.450662
	1p13	109815868	0.0112236	0.56741
	1p13	109815927	0.0059937	0.658012
	1p13	109816176	0.0583	0.281649
	1p13	109816189	0.012478	0.551916
	1p13	109816371	0.0172331	0.503538
	1p13	109816555	0.0059937	0.658012
	1p13	109816571	0.00729055	0.628513
	1p13	109816898	0.0034	0.743627
	1p13	109816968	0.0005	0.753267
	1p13	109817192	0.0992795	0.176005
	1p13	109817245	0.5023	0.00329913
	1p13	109817299	0.00445118	0.63484
	1p13	109817479	0.0913772	0.200097
	1p13	109817590	0.0992795	0.183695
	1p13	109817633	0.0005	0.753267
	1p13	109817838	0.119035	0.154815
	1p13	109817947	0.0597677	0.269922
	1p13	109818128	0.0429953	0.344332
	1p13	109818239	0.000327559	0.753772
	1p13	109818263	0.045778	0.32526
	1p13	109818270	0.0634016	0.270274
	1p13	109818306	0.1172	0.150714
	1p13	109818390	-0.0006	0.920137
	1p13	109818530	0.1172	0.150714
	1p13	109818531	0.00867559	0.617487
	1p13	109818558	0.00589291	0.663072
	1p13	109818633	0.0800976	0.221408
	1p13	109818700	-0.0006	0.920137
	1p13	109819198	-0.0006	0.784748
	1p13	109819296	0.591	0.00109054
	1p13	109819322	-0.0006	0.920137
	1p13	109819392	0.0413244	0.35409
	1p13	109819440	0.00405827	0.669277
	1p13	109819525	0.00405827	0.744199
	1p13	109819615	0.0506409	0.301989
	1p13	109819616	0.0366661	0.373383
	1p13	109819683	0.0180331	0.513335
	1p13	109819766	0.069274	0.244246
	1p13	109819981	0.0506409	0.301989
	1p13	109820110	0.176414	0.0845298
	1p13	109820384	0.0002	0.816964
	1p13	109820590	0.182548	0.0812905
	1p13	109820884	0.103063	0.17852
	1p13	109820919	0.299438	0.0270234
	1p13	109820946	0.0002	0.775224
	1p13	109821307	0.594	0.00104616
	1p13	109821502	0.0002	0.774943
	1p13	109821511	0.592499	0.00105339
	1p13	109821588	0.216436	0.0582814
	1p13	109821767	0.0002	0.774943
	1p13	109821797	0.503184	0.00336605
	1p13	109821863	0.0942158	0.186237
	1p13	109822008	0.5972	0.000999194
	1p13	109822143	0.578397	0.00123421
	1p13	109822166	0.578397	0.00123421
	1p13	109822185	0.0190031	0.45702
	1p13	109822265	0.0002	0.816964
	1p13	109822404	0.066011	0.269526
	1p13	109822509	0.0801134	0.230038
	1p13	109822669	0.034774	0.378741
	1p13	109822750	0.0163795	0.502779
	1p13	109822900	0.00505984	0.654953
	1p13	109823220	0.1791	0.0835892
	1p13	109823266	0.105522	0.171333
	1p13	109823457	0.0177945	0.493373
	1p13	109823458	-0.0006	0.761779
	1p13	109823509	-0.0006	0.920137
	1p13	109823537	0.0121346	0.552572
	1p13	109823574	0.0192094	0.493373
	1p13	109823796	0.00860551	0.6259
	1p13	109823962	0.0422276	0.34547
	1p13	109824070	0.0405465	0.352622
	1p13	109824146	0.0455898	0.32487
	1p13	109824250	0.033822	0.398758
	1p13	109824361	0.2137	0.0605229
	1p13	109824422	0.0002	0.816964
	1p13	109824576	0.0405465	0.352622
	1p13	109824583	0.00524331	0.665587
	1p13	109824680	0.0237354	0.450929
	1p13	109824879	0.2137	0.0605229
	1p13	109824914	0.0230236	0.453667
	1p13	109824976	-0.0006	0.920137
	1p13	109825036	0.0044622	0.667198
	1p13	109825232	-0.0006	0.920137
	1p13	109825360	0.0348354	0.382195
	1p13	109825558	0.0196488	0.48379
	1p13	109825591	0.201888	0.067369
	1p13	109825840	0.0753331	0.233472
	1p13	109826136	0.1394	0.121516
	1p13	109826158	0.111841	0.159339
	1p13	109826246	0.063337	0.269639
	1p13	109826475	-0.0006	0.920137
	1p13	109827054	0.0346756	0.382902
	1p13	109827253	0.306	0.0254624
	1p13	109827345	0.0121701	0.554764
	1p13	109827387	0.0170268	0.508849
	1p13	109827392	2.83465e-05	0.830235
	1p13	109827443	0.0461669	0.330361
	1p13	109827466	2.83465e-05	0.761519
	1p13	109827578	0.00488504	0.659399
	1p13	109827598	0.00488504	0.659399
	1p13	109828266	-0.0024	0.986826
	1p13	109828269	2.83465e-05	0.830235
	1p13	109828293	-0.000385827	0.753999
	1p13	109828313	-0.000385827	0.826315
	1p13	109828333	-0.00169291	0.922305
	1p13	109828513	0.0884961	0.205387
	1p13	109828696	0.0688898	0.246674
	1p13	109828771	-0.003	0.992417
	1p13	109828864	0.0806535	0.221001
	1p13	109829295	0.0179134	0.494776
	1p13	109829296	0.163	0.0969215
	1p13	109829539	0.0339795	0.386259
	1p13	109829590	-0.0038	0.995862
	1p13	109829781	0.0169787	0.513186
	1p13	109829937	0.2361	0.0492334
	1p13	109829962	0.0566472	0.290725
	1p13	109830014	-2.20472e-05	0.824015
	1p13	109830200	0.00564488	0.665868
	1p13	109830938	0.028348	0.419182
	1p13	109830970	0.0405953	0.351359
	1p13	109830993	0.0172142	0.533248
	1p13	109830994	0.0906976	0.197193
	1p13	109831124	0.0873575	0.203623
	1p13	109831225	0.0183276	0.500098
	1p13	109831245	0.0906976	0.200382
	1p13	109831268	0.0906976	0.200382
	1p13	109831393	0.1408	0.119915
	1p13	109831494	-0.0006	0.920137
	1p13	109831615	-0.0006	0.758983
	1p13	109831836	-0.0006	0.822383
	1p13	109831980	0.0221244	0.454973
	1p13	109832027	0.172455	0.0892627
	1p13	109832174	0.0902976	0.197137
	1p13	109832207	0.0168803	0.507899
	1p13	109832283	0.151479	0.108816
	1p13	109832340	-0.0006	0.824254
	1p13	109832483	0.0465969	0.327047
	1p13	109832568	0.0448488	0.341765
	1p13	109832809	-0.0006	0.920137
	1p13	109832826	0.0116362	0.566982
	1p13	109832861	0.057085	0.286589
	1p13	109832890	0.0955417	0.188648
	1p13	109832898	0.2214	0.0562264
	1p13	109833154	0.0967496	0.189237
	1p13	109833187	0.0158567	0.511611
	1p13	109833361	0.0002	0.816964
	1p13	109833470	0.0106378	0.575117
	1p13	109833727	0.0054189	0.665696
	1p13	109833776	0.0967496	0.189237
	1p13	109833795	0.0967496	0.189237
	1p13	109833976	0.0967496	0.189237
	1p13	109833998	0.0445606	0.329899
	1p13	109834039	0.3316	0.0198976
	1p13	109834114	0.0967496	0.189237
	1p13	109834326	0.00553858	0.672938
	1p13	109834369	0.3892	0.0111291
	1p13	109834449	0.0884094	0.206375
	1p13	109834595	0.0393008	0.359931
	1p13	109834710	0.0270236	0.413627
	1p13	109834777	0.0331622	0.385846
	1p13	109834866	-0.0006	0.920137
	1p13	109834922	0.0116772	0.565571
	1p13	109834938	0.020885	0.492149
	1p13	109834940	0.094548	0.192514
	1p13	109835073	0.020885	0.459093
	1p13	109835163	0.020885	0.492149
	1p13	109835326	0.0393008	0.359931
	1p13	109835383	0.239	0.0477265
	1p13	109835387	0.115055	0.15425
	1p13	109835602	0.0343032	0.384129
	1p13	109835743	0.0005	0.753267
	1p13	109835757	0.201441	0.0690478
	1p13	109836219	0.0925197	0.195887
	1p13	109836223	0.193929	0.0721141
	1p13	109836310	0.115055	0.157638
	1p13	109836459	0.034348	0.381136
	1p13	109836462	0.0534795	0.296534
	1p13	109836484	0.0255181	0.439914
	1p13	109836529	0.17857	0.0830367
	1p13	109836792	0.0520079	0.301899
	1p13	109836835	0.1874	0.0772894
	1p13	109836842	0.00491496	0.664427
	1p13	109836941	0.0005	0.753267
	1p13	109836963	0.00932992	0.618448
	1p13	109837107	0.0108016	0.565421
	1p13	109837126	0.0402346	0.35476
	1p13	109837129	0.0122732	0.555375
	1p13	109837357	0.0696677	0.247865
	1p13	109837423	0.0799693	0.226613
	1p13	109837551	0.1095	0.164085
	1p13	109837638	-0.0024	0.986826
	1p13	109837708	0.0830669	0.217657
	1p13	109837712	-0.000637795	0.93261
	1p13	109837774	-0.000637795	0.93261
	1p13	109837853	0.00641102	0.636867
	1p13	109838007	0.000243307	0.754522
	1p13	109838116	0.0284386	0.416863
	1p13	109838151	-0.000637795	0.93261
	1p13	109838215	0.0187465	0.493873
	1p13	109838264	0.0487039	0.323265
	1p13	109838504	0.0698504	0.247167
	1p13	109838594	0.14289	0.114561
	1p13	109838596	0.006	0.654095
	1p13	109838707	0.028815	0.417912
	1p13	109838810	0.015126	0.509981
	1p13	109838833	0.0698819	0.254046
	1p13	109838918	0.170268	0.0893203
	1p13	109839205	0.006	0.654095
	1p13	109839259	0.024252	0.461658
	1p13	109839392	0.5855	0.00117555
	1p13	109839400	0.0379409	0.378312
	1p13	109839433	0.229587	0.0516607
	1p13	109839553	0.010563	0.563364
	1p13	109839604	0.010563	0.592115
	1p13	109839738	0.225862	0.0538357
	1p13	109839896	0.180685	0.0816263
	1p13	109839954	0.0572008	0.293781
	1p13	109840110	0.006	0.654095
	1p13	109840122	0.006	0.654095
	1p13	109840169	0.0180472	0.506294
	1p13	109840222	0.006	0.654095
	1p13	109840571	0.0150354	0.506294
	1p13	109840629	0.3885	0.0112135
	1p13	109840717	0.0812953	0.220232
	1p13	109840753	0.0180472	0.506294
	1p13	109840834	0.0157409	0.519394
	1p13	109840918	0.0913693	0.195875
	1p13	109840977	0.00587638	0.675338
	1p13	109841041	0.00587638	0.675338
	1p13	109841071	0.153845	0.107486
	1p13	109841323	-0.0007	0.98268
	1p13	109841659	0.403747	0.00938772
	1p13	109841662	0.4169	0.00838861
	1p13	109841760	0.255779	0.0420843
	1p13	109841832	0.0650638	0.264419
	1p13	109841887	0.0175512	0.496312
	1p13	109841959	0.0175512	0.513628
	1p13	109842178	0.0175512	0.513628
	1p13	109842271	0.3836	0.0118105
	1p13	109842318	-0.0006	0.920137
	1p13	109842521	0.171836	0.0893388
	1p13	109842601	0.0175512	0.513628
	1p13	109842722	0.189987	0.0778861
	1p13	109842851	0.0780551	0.22552
	1p13	109842862	-0.0006	0.920137
	1p13	109843115	0.0230079	0.457052
	1p13	109843119	0.0393858	0.365316
	1p13	109843381	0.086	0.209591
	1p13	109843406	0.006	0.654095
	1p13	109843746	0.0689921	0.255267
	1p13	109843775	0.0614331	0.274239
	1p13	109843927	0.0116693	0.566723
	1p13	109844532	0.393507	0.0107004
	1p13	109845072	0.0002	0.762216
	1p13	109845073	0.00649291	0.640864
	1p13	109845100	0.132351	0.129985
	1p13	109845252	0.3998	0.00998321
	1p13	109845450	0.0002	0.816964
	1p13	109845451	0.0851543	0.211236
	1p13	109845456	0.0002	0.816964
	1p13	109845482	0.0002	0.816964
	1p13	109845483	0.0002	0.762216
	1p13	109845625	0.0698118	0.247432
	1p13	109845930	-0.000338583	0.8307
	1p13	109846192	-0.000338583	0.8307
	1p13	109846219	0.00335354	0.734654
	1p13	109846220	-0.000338583	0.760902
	1p13	109846261	-0.0028	0.99009
	1p13	109846278	0.1535	0.10655
	1p13	109846479	0.0907339	0.200438
	1p13	109846710	0.0589	0.280585
	1p13	109846879	0.0005	0.753267
	1p13	109847929	0.109573	0.162286
	1p13	109848048	0.00490866	0.638566
	1p13	109848406	0.0397969	0.352699
	1p13	109848675	0.015926	0.508219
	1p13	109848726	0.2326	0.0506512
	1p13	109848765	0.0232709	0.453392
	1p13	109848770	-0.0006	0.920137
	1p13	109848829	-0.0006	0.820872
	1p13	109848981	0.211691	0.0618842
	1p13	109849002	0.0005	0.753267
	1p13	109849144	0.4331	0.00707734
	1p13	109849254	0.4331	0.00707734
	1p13	109849741	0.0107189	0.582398
	1p13	109850122	0.4388	0.00665442
	1p13	109850228	0.0166992	0.514054
	1p13	109850409	-0.0006	0.920137
	1p13	109851126	0.424961	0.00777213
	1p13	109851127	0.414581	0.00873193
	1p13	109851339	0.0002	0.816964
	1p13	109851517	0.0002	0.816964
	1p13	109851732	0.102219	0.177336
	1p13	109851793	0.020085	0.490985
	1p13	109852063	0.11	0.162218
	1p13	109852217	0.0114394	0.572017
	1p13	109852487	0.006	0.654095
	1p13	109852922	0.11	0.162218
	1p13	109853638	0.00435984	0.726169
	1p13	109853768	0.0002	0.816964
	1p13	109853787	0.0002	0.816964
	1p13	109853852	0.0589	0.280585
	1p13	109853935	0.0126795	0.554741
	1p13	109854030	0.0002	0.816964
	1p13	109854083	0.0117551	0.568924
	1p13	109854176	0.0233102	0.453293
	1p13	109854266	0.0117551	0.568924
	1p13	109854383	0.0002	0.816964
	1p13	109854888	-0.0006	0.819652
	1p13	109855020	0.0498709	0.31754
	1p13	109855039	-0.0006	0.920137
	1p13	109855112	0.0218315	0.459741
	1p13	109855297	0.0498709	0.31754
	1p13	109855330	-0.0006	0.764707
	1p13	109855404	0.2368	0.0487731
	1p13	109855752	0.0293087	0.409534
	1p13	109855754	0.0498709	0.31754
	1p13	109855893	0.0853874	0.214309
	1p13	109856291	-0.0006	0.831667
	1p13	109856306	0.3759	0.0127432
	1p13	109856363	0.0171874	0.518881
	1p13	109856469	-0.0006	0.920137
	1p13	109856561	0.0112583	0.574078
	1p13	109856746	-0.0006	0.831667
	1p13	109856848	0.0112583	0.574078
	1p13	109857126	0.00532913	0.656915
	1p13	109857138	0.0171874	0.518881
	1p13	109857689	0.0853874	0.214309
	1p13	109857784	0.00313858	0.73014
	1p13	109857815	0.0480016	0.324971
	1p13	109857838	0.00500787	0.665623
	1p13	109857935	-0.0006	0.920137
	1p13	109858037	0.00874646	0.621003
	1p13	109858119	0.2368	0.0487731
	1p13	109858242	-0.0006	0.920137
	1p13	109858612	0.0162236	0.504304
	1p13	109858803	-0.0006	0.920137
	1p13	109858863	-0.0006	0.920137
	1p13	109858984	0.0390866	0.367391
	1p13	109859019	0.0586787	0.283013
	1p13	109859290	0.00643307	0.631199
	1p13	109859485	0.0632	0.269663
	1p13	109859849	0.00281496	0.677155
	1p13	109859883	0.00622992	0.651691
	1p13	109859968	0.108679	0.163984
	1p13	109860121	0.0335496	0.381069
	1p13	109860144	0.4331	0.00707718
	1p13	109860235	-0.0006	0.820193
	1p13	109860422	0.0950189	0.183966
	1p13	109860492	-0.0006	0.920137
	1p13	109860494	-0.0006	0.920137
	1p13	109860972	-0.0006	0.920137
	1p13	109861080	0.0777228	0.226426
	1p13	109861199	0.2024	0.0670795
	1p13	109861278	0.109691	0.162798
	1p13	109861373	0.010589	0.572654
	1p13	109861515	0.0057937	0.634843
	1p13	109861530	0.0569433	0.284072
	1p13	109861625	-0.0006	0.764291
	1p13	109861799	0.0057937	0.634843
	1p13	109861835	0.0281717	0.411732
	1p13	109861979	0.0393606	0.371399
	1p13	109862093	0.0002	0.816964
	1p13	109862147	0.0122	0.560765
	1p13	109862317	0.0977	0.184793
	1p13	109862739	0.0032	0.729753
	1p13	109862769	0.0857	0.210807
	1p13	109862811	0.1907	0.074898
	1p13	109862814	0.0167	0.510418
	1p13	109862878	0.0002	0.816964
	1p13	109863021	0.0122	0.560765
	1p13	109863100	0.0002	0.816964
	1p13	109863148	0.109944	0.163462
	1p13	109863170	0.0002	0.816964
	1p13	109863288	0.1117	0.159307
	1p13	109863548	0.00546772	0.656399
	1p13	109863707	0.0002	0.756242
	1p13	109863853	0.00546772	0.656399
	1p13	109864003	0.0116134	0.569738
	1p13	109864007	0.037074	0.372559
	1p13	109864269	0.4331	0.00707734
	1p13	109864374	0.4331	0.00707734
	1p13	109864561	0.0039063	0.650285
	1p13	109864743	0.0379693	0.374701
	1p13	109864902	0.0039063	0.650285
	1p13	109864923	0.0073126	0.62682
	1p13	109864997	0.0005	0.753267
	1p13	109865358	0.00552913	0.631988
	1p13	109865457	0.0002	0.766179
	1p13	109865464	0.0002	0.816964
	1p13	109865630	0.0002	0.816964
	1p13	109865833	0.0002	0.766179
	1p13	109865868	0.0002	0.816964
	1p13	109865913	0.028622	0.420897
	1p13	109866193	0.0161874	0.510266
	1p13	109866230	0.2258	0.0539784
	1p13	109866403	0.200883	0.0679125
	1p13	109866556	-0.0006	0.920137
	1p13	109866569	0.231617	0.0519314
	1p13	109866638	0.00964488	0.580906
	1p13	109866654	0.00964488	0.559062
	1p13	109866844	0.4331	0.00707718
	1p13	109867463	-0.0006	0.920137
	1p13	109867673	-0.0006	0.820193
	1p13	109867892	0.221372	0.0560686
	1p13	109867907	0.00964488	0.580906
	1p13	109867929	0.4331	0.00707718
	1p13	109867960	0.00281496	0.677155
	1p13	109868422	0.00281496	0.677155
	1p13	109868467	-0.0006	0.820193
	1p13	109868549	0.0749	0.235447
	1p13	109869007	0.0172346	0.504465
	1p13	109869278	-0.0006	0.920137
	1p13	109869527	-5.51181e-06	0.817675
	1p13	109869928	0.201713	0.0691258
	1p13	109870024	0.0005	0.753267
	1p13	109870581	0.0005	0.753267
	1p13	109870859	0.4264	0.00760169
	1p13	109870896	0.0843386	0.212256
	1p13	109871487	0.0172433	0.502455
	1p13	109871647	0.00360866	0.652785
	1p13	109871761	0.00360866	0.730274
	1p13	109871787	0.4331	0.00707718
	1p13	109871898	0.00360866	0.652785
	1p13	109871899	0.010426	0.583516
	1p13	109871931	0.0581472	0.286757
	1p13	109872078	0.0956425	0.183083
	1p13	109872117	0.0445126	0.345707
	1p13	109872359	0.0002	0.816964
	1p13	109872370	0.4331	0.00707718
	1p13	109872492	0.010426	0.583516
	1p13	109872717	0.0005	0.753267
	1p13	109872823	0.0754386	0.232375
	1p13	109872882	0.15719	0.103524
	1p13	109872991	0.0073126	0.62682
	1p13	109873290	0.0754386	0.232375
	1p13	109873367	0.232128	0.0514968
	1p13	109873573	0.4331	0.00707734
	1p13	109873792	0.0176	0.502304
	1p13	109874108	0.103	0.175625
	1p13	109874829	0.0214465	0.483262
	1p13	109874834	0.00599449	0.665239
	1p13	109874845	0.0851858	0.212462
	1p13	109875072	0.011789	0.566996
	1p13	109875142	0.0002	0.816964
	1p13	109875226	0.00599449	0.665239
	1p13	109875415	0.2455	0.0449915
	1p13	109876473	0.00392756	0.723521
	1p13	109876518	0.0753724	0.232864
	1p13	109876750	0.00579134	0.660523
	1p13	109876775	0.00392756	0.723521
	1p13	109876850	0.0113827	0.567477
	1p13	109876885	0.0791	0.225899
	1p13	109877138	0.0002	0.816964
	1p13	109877506	0.1661	0.0946499
	1p13	109878050	0.0409	0.349425
	1p13	109878377	0.110894	0.159922
	1p13	109878705	0.084774	0.214447
	1p13	109878709	0.101849	0.177048
	1p13	109878715	-0.0006	0.920137
	1p13	109878903	0.00964488	0.559062
	1p13	109879050	0.0745291	0.231532
	1p13	109879178	0.00622992	0.651691
	1p13	109879324	0.200883	0.0679125
	1p13	109879549	0.4331	0.00707718
	1p13	109879648	0.0437945	0.339678
	1p13	109879727	-0.0006	0.75967
	1p13	109879892	0.414649	0.0086836
	1p13	109879949	0.4352	0.0069317
	1p13	109880009	0.034452	0.371274
	1p13	109880335	0.0036252	0.6771
	1p13	109880619	0.0036252	0.6771
	1p13	109880721	0.0789795	0.227859
	1p13	109880727	0.017326	0.520576
	1p13	109880802	0.0002	0.816964
	1p13	109880986	0.0115323	0.568197
	1p13	109881071	0.103	0.175625
	1p13	109881355	0.0002	0.816964
	1p13	109881446	0.00424724	0.723827
	1p13	109881673	0.0228646	0.456958
	1p13	109881841	0.0002	0.759735
	1p13	109881939	0.00586614	0.657022
	1p13	109882107	-0.0006	0.820193
	1p13	109882156	0.0164748	0.517808
	1p13	109882218	-0.0006	0.920137
	1p13	109882250	0.4331	0.00707718
	1p13	109882509	-0.0006	0.820193
	1p13	109882568	0.0164748	0.517808
	1p13	109882687	0.0164748	0.517808
	1p13	109883018	-0.0006	0.820193
	1p13	109883058	-0.0006	0.820193
	1p13	109883282	0.0854197	0.209759
	1p13	109883413	0.0005	0.753267
	1p13	109883636	0.00376614	0.727455
	1p13	109883674	0.023363	0.456988
	1p13	109883813	0.0682724	0.255581
	1p13	109883853	0.0005	0.753267
	1p13	109884031	0.00376614	0.727455
	1p13	109884254	0.1042	0.172152
	1p13	109884654	0.0005	0.753267
	1p13	109884672	0.0277504	0.418378
	1p13	109884775	0.4331	0.00707734
	1p13	109884936	0.0175315	0.502777
	1p13	109885708	0.0900748	0.201767
	1p13	109886310	0.238046	0.0484965
	1p13	109886330	0.10689	0.162922
	1p13	109886357	0.006	0.654095
	1p13	109886371	0.234683	0.0502562
	1p13	109886395	0.4331	0.00707734
	1p13	109886470	0.026178	0.42648
	1p13	109886856	-0.0006	0.920137
	1p13	109887191	0.4279	0.00748686
	1p13	109887917	0.0005	0.753267
	1p13	109888178	0.00844882	0.622649
	1p13	109888700	0.2024	0.0670795
	1p13	109888890	0.0847575	0.210292
	1p13	109888909	0.0227567	0.459108
	1p13	109889095	0.0002	0.816964
	1p13	109889448	0.0002	0.816964
	1p13	109889629	0.00625197	0.633339
	1p13	109889689	0.11	0.162218
	1p13	109890258	0.103759	0.173003
	1p13	109890448	0.0174598	0.499399
	1p13	109890757	0.0830472	0.217125
	1p13	109890939	0.200414	0.0671413
	1p13	109891133	0.4386	0.00666776
	1p13	109891204	0.00365197	0.650949
	1p13	109891242	0.0002	0.816964
	1p13	109891368	-0.0006	0.920137
	1p13	109891403	0.4275	0.00751484
	1p13	109891423	0.4275	0.00751484
	1p13	109891583	0.0836717	0.210221
	1p13	109891694	-0.0006	0.821356
	1p13	109891839	0.0803008	0.218332
	1p13	109891981	0.0229961	0.465507
	1p13	109892204	0.0162543	0.521491
	1p13	109892205	-0.0006	0.920137
	1p13	109892690	0.0116205	0.568433
	1p13	109892697	-0.0006	0.920137
	1p13	109892841	1.10236e-05	0.824733
	1p13	109893100	1.10236e-05	0.755583
	1p13	109893210	0.077	0.229141
	1p13	109893763	0.0115921	0.570328
	1p13	109893936	-0.0006	0.920137
	1p13	109894095	0.000270866	0.75991
	1p13	109894329	-0.0006	0.824844
	1p13	109894497	-0.0006	0.920137
	1p13	109894693	0.0621024	0.272666
	1p13	109894752	0.11	0.162218
	1p13	109894756	0.000270866	0.75991
	1p13	109894781	0.0681984	0.254657
	1p13	109895107	0.00017874	0.760333
	1p13	109895438	0.00640866	0.636325
	1p13	109895506	0.00562992	0.661072
	1p13	109895521	0.00562992	0.661072
	1p13	109895669	-0.0006	0.920137
	1p13	109895703	0.017311	0.50613
	1p13	109895906	0.0313283	0.402572
	1p13	109895963	0.0406732	0.350016
	1p13	109895968	0.059363	0.281964
	1p13	109895994	0.0983	0.182981
	1p13	109896004	0.0243197	0.445686
	1p13	109896149	0.201311	0.0692532
	1p13	109896193	0.0513299	0.309024
	1p13	109896347	0.0002	0.816964
	1p13	109896600	0.4331	0.00707718
	1p13	109896806	0.0240606	0.449139
	1p13	109896883	0.0002	0.816964
	1p13	109897100	0.0445126	0.345707
	1p13	109897103	0.163816	0.0969594
	1p13	109897493	0.0044	0.722277
	1p13	109897981	0.000187402	0.817561
	1p13	109898372	-0.0006	0.920137
	1p13	109898640	-0.0006	0.920137
	1p13	109898657	0.00582047	0.656981
	1p13	109899268	0.0296	0.410474
	1p13	109899278	-0.0006	0.920137
	1p13	109899546	0.0234173	0.454414
	1p13	109899571	0.0043937	0.722702
	1p13	109899646	0.0117654	0.567628
	1p13	109900370	0.0002	0.758097
	1p13	109900485	0.0683732	0.256329
	1p13	109900645	0.00360866	0.677656
	1p13	109900707	0.4331	0.00707718
	1p13	109900946	0.0002	0.816964
	1p13	109900967	0.0751906	0.237859
	1p13	109901053	0.0002	0.816964
	1p13	109901119	0.0172433	0.502455
	1p13	109901215	0.235398	0.0494641
	1p13	109901348	0.0956425	0.183083
	1p13	109901437	-0.0024	0.986826
	1p13	109901462	0.4002	0.00994764
	1p13	109901960	0.0166205	0.496077
	1p13	109902206	0.102213	0.17364
	1p13	109902280	-0.0024	0.765942
	1p13	109902389	0.0831921	0.215762
	1p13	109902592	0.050074	0.316717
	1p13	109902629	0.006	0.654095
	1p13	109902736	0.0114126	0.570557
	1p13	109903551	0.0980142	0.183359
	1p13	109903591	0.1042	0.172153
	1p13	109903821	0.0002	0.816964
	1p13	109903865	0.00429449	0.72269
	1p13	109904092	0.102562	0.176426
	1p13	109904700	0.1042	0.172152
	1p13	109904971	0.4331	0.00707734
	1p13	109905288	0.0856575	0.215907
	1p13	109905549	0.0005	0.753267
	1p13	109905648	0.0039063	0.674629
	1p13	109905778	0.0788449	0.232375
	1p13	109905843	0.0039063	0.674629
	1p13	109906076	-0.0006	0.920137
	1p13	109906269	0.0382677	0.370902
	1p13	109906310	8.18898e-05	0.818962
	1p13	109906347	0.086	0.209591
	1p13	109906814	-0.0006	0.920137
	1p13	109907003	0.0389496	0.366606
	1p13	109907213	0.1042	0.172152
	1p13	109907272	0.0002	0.759018
	1p13	109907298	0.0517906	0.3026
	1p13	109907490	0.0141213	0.551822
	1p13	109907777	0.0002	0.816964
	1p13	109908309	0.0164748	0.498337
	1p13	109908313	-0.0006	0.820193
	1p13	109908410	0.0164748	0.517808
	1p13	109908511	-0.0006	0.820193
	1p13	109908606	-0.0006	0.920137
	1p13	109908749	0.0369646	0.381069
	1p13	109908847	0.101849	0.177048
	1p13	109908917	-0.0006	0.820193
	1p13	109908927	0.00964488	0.580906
	1p13	109909015	0.0164748	0.517808
	1p13	109909149	0.4331	0.00707718
	1p13	109909269	0.4331	0.00707718
	1p13	109909272	0.00622992	0.627187
	1p13	109909459	0.0979236	0.184754
	1p13	109909490	0.000188189	0.81969
	1p13	109909843	-0.0006	0.920137
	1p13	109909868	0.012011	0.557581
	1p13	109909947	0.00412913	0.730209
	1p13	109909987	0.000188189	0.81969
	1p13	109910013	0.0995	0.180068
	1p13	109910124	0.0112228	0.57209
	1p13	109910126	0.0175283	0.503133
	1p13	109910502	0.0372	0.371226
	1p13	109910504	0.00631811	0.633302
	1p13	109910557	0.0092315	0.613937
	1p13	109910773	0.0002	0.816964
	1p13	109911188	0.00427874	0.726027
	1p13	109911285	0.0002	0.816964
	1p13	109911295	0.0232157	0.455671
	1p13	109911615	0.0115551	0.565976
	1p13	109911860	0.0005	0.753267
	1p13	109912051	0.0336654	0.397055
	1p13	109912588	0.0395	0.364423
	1p13	109912649	0.0233764	0.456446
	1p13	109912808	-0.0006	0.830001
	1p13	109913064	0.00419528	0.718447
	1p13	109913113	0.010589	0.572654
	1p13	109913593	0.2024	0.0670795
	1p13	109913623	-0.0006	0.920137
	1p13	109913855	-0.0006	0.920137
	1p13	109914103	-0.0006	0.920137
	1p13	109914375	0.0059685	0.655485
	1p13	109914474	0.0143701	0.543809
	1p13	109914720	0.00016378	0.817751
	1p13	109914809	0.0188	0.492895
	1p13	109914983	0.2369	0.0486463
	1p13	109915075	0.2369	0.0486463
	1p13	109915309	0.0113827	0.572602
	1p13	109915322	0.0002	0.816964
	1p13	109915363	0.0561134	0.294068
	1p13	109915590	0.0430669	0.343539
	1p13	109915631	0.0840701	0.215473
	1p13	109915797	0.0859339	0.210739
	1p13	109916072	0.0002	0.816964
	1p13	109916321	0.00353228	0.732071
	1p13	109916336	0.0168614	0.507833
	1p13	109916596	0.00353228	0.732071
	1p13	109916810	0.106833	0.163433
	1p13	109916890	0.4234	0.0078529
	1p13	109917040	0.0101969	0.566723
	1p13	109917527	0.0116685	0.569047
	1p13	109917540	0.2369	0.0486463
	1p13	109917622	0.0842638	0.210941
	1p13	109917956	0.0005	0.753267
	1p13	109917988	0.0340055	0.385923
	1p13	109918026	0.0116685	0.569047
	1p13	109918082	0.0619268	0.27327
	1p13	109918145	0.0172528	0.499956
	1p13	109918653	0.0289173	0.418655
	1p13	109918687	-0.0006	0.920137
	1p13	109918691	-0.0006	0.920137
	1p13	109918766	0.1967	0.0708223
	1p13	109918768	0.0258102	0.444799
	1p13	109918821	0.00561417	0.66611
	1p13	109919070	0.00561417	0.66611
	1p13	109919169	-0.0006	0.831777
	1p13	109919525	0.0599882	0.279559
	1p13	109919658	-0.0006	0.920137
	1p13	109919881	0.011485	0.566976
	1p13	109920128	0.062778	0.271056
	1p13	109920145	0.011485	0.566976
	1p13	109920239	0.11	0.162218
	1p13	109920402	0.0066	0.630979
	1p13	109920938	-5.51181e-06	0.758495
	1p13	109921221	0.0368528	0.373525
	1p13	109921759	0.0749	0.235447
	1p13	109921760	-0.0006	0.920137
	1p13	109921873	0.0172346	0.504465
	1p13	109921944	-0.0006	0.920137
	1p13	109921983	0.069	0.254063
	1p13	109922245	0.0002	0.816964
	1p13	109922316	0.044622	0.341001
	1p13	109922377	0.0684583	0.256411
	1p13	109922524	0.00399213	0.724902
	1p13	109922646	0.0240362	0.449346
	1p13	109923370	0.0002	0.816964
	1p13	109923586	0.4331	0.00707718
	1p13	109923672	0.010426	0.583516
	1p13	109923677	0.0990512	0.183083
	1p13	109924387	0.00360866	0.677656
	1p13	109924450	0.0184929	0.496285
	1p13	109924632	0.086	0.209591
	1p13	109924654	0.00417323	0.728912
	1p13	109924918	0.0607701	0.277195
	1p13	109925051	-0.0006	0.920137
	1p13	109925058	0.0171291	0.507983
	1p13	109925061	0.00553701	0.656364
	1p13	109925418	0.0184929	0.496285
	1p13	109925442	8.18898e-05	0.818962
	1p13	109925527	0.086	0.209591
	1p13	109925532	0.00894646	0.619227
	1p13	109925829	0.00212756	0.754833
	1p13	109925877	-0.0006	0.920137
	1p13	109926509	0.00417323	0.728912
	1p13	109926544	0.011674	0.57074
	1p13	109926570	0.0382063	0.375051
	1p13	109926599	0.0279047	0.405413
	1p13	109926828	0.4331	0.00707718
	1p13	109927124	0.000433858	0.755727
	1p13	109927228	-0.003	0.992417
	1p13	109927249	0.0107354	0.553518
	1p13	109927569	0.106883	0.165616
	1p13	109927624	0.0184929	0.496285
	1p13	109927741	0.00417323	0.728912
	1p13	109927773	0.086	0.209591
	1p13	109927779	0.0171291	0.507983
	1p13	109928162	0.049178	0.318781
	1p13	109928201	8.18898e-05	0.754833
	1p13	109928490	-0.0006	0.920137
	1p13	109929237	0.4331	0.00707734
	1p13	109929272	0.0005	0.753267
	1p13	109930228	0.0856575	0.215907
	1p13	109930337	-0.003	0.992417
	1p13	109930464	-0.003	0.992417
	1p13	109930498	0.169619	0.0906839
	1p13	109930758	0.109731	0.164937
	1p13	109930792	0.018137	0.503807
	1p13	109930852	0.4444	0.00626787
	1p13	109931036	-0.003	0.781228
	1p13	109931037	-0.003	0.84609
	1p13	109931233	-0.003	0.953619
	1p13	109931738	0.084774	0.214447
	1p13	109931869	-0.0006	0.920137
	1p13	109931908	0.4331	0.00707718
	1p13	109931990	0.0950189	0.191154
	1p13	109932142	0.0950189	0.183966
	1p13	109932376	-0.0006	0.920137
	1p13	109932419	-0.0006	0.820193
	1p13	109932840	0.0231701	0.463317
	1p13	109932940	0.0002	0.816964
	1p13	109933420	0.101651	0.178671
	1p13	109933422	0.2433	0.0458005
	1p13	109933450	0.0289126	0.432832
	1p13	109933483	0.0002	0.76321
	1p13	109934298	0.0127	0.551705
	1p13	109934427	-0.0006	0.920137
	1p13	109934568	-0.0006	0.920137
	1p13	109934755	0.000447244	0.755341
	1p13	109935325	0.4331	0.00707734
	1p13	109935364	0.0456079	0.332251
	1p13	109935395	-0.0024	0.949196
	1p13	109935419	-0.0024	0.844698
	1p13	109935427	0.23421	0.0494436
	1p13	109935505	0.4331	0.00707734
	1p13	109935576	0.00445827	0.668949
	1p13	109935578	0.4331	0.00707734
	1p13	109935710	0.0113165	0.572604
	1p13	109935775	0.230781	0.0514044
	1p13	109935830	0.00445827	0.668949
	1p13	109936115	0.0730409	0.243438
	1p13	109936170	0.00445827	0.668949
	1p13	109936283	0.0833283	0.216637
	1p13	109936339	-0.0024	0.986826
	1p13	109936430	0.0005	0.753267
	1p13	109936682	0.235854	0.0495724
	1p13	109937119	0.0105866	0.584328
	1p13	109937192	0.0005	0.753267
	1p13	109937372	0.0442087	0.339091
	1p13	109937426	0.4275	0.00751502
	1p13	109937453	0.017311	0.505396
	1p13	109937806	0.084774	0.214447
	1p13	109937916	0.235032	0.0499793
	1p13	109937926	-0.0006	0.920137
	1p13	109937931	0.4331	0.00707718
	1p13	109938418	0.084774	0.214447
	1p13	109938443	0.0472094	0.326905
	1p13	109938536	0.0188	0.492895
	1p13	109938681	0.00649764	0.633308
	1p13	109938878	0.0117701	0.566542
	1p13	109939170	0.0002	0.816964
	1p13	109939407	0.0117701	0.566542
	1p13	109939498	0.000492913	0.754474
	1p13	109939665	0.0183764	0.495654
	1p13	109939668	0.0174276	0.502837
	1p13	109939697	-0.0006	0.920137
	1p13	109940472	0.00604173	0.632993
	1p13	109940503	0.1199	0.148023
	1p13	109940813	0.0118	0.564842
	1p13	109941133	0.4331	0.00707734
	1p13	109941511	0.0184346	0.509326
	1p13	109941965	0.0717	0.243461
	1p13	109941991	0.030711	0.406644
	1p13	109942419	0.0113551	0.568469
	1p13	109942440	-3.07087e-05	0.820048
	1p13	109942493	-0.0006	0.920137
	1p13	109942718	0.0233102	0.456275
	1p13	109942720	-3.07087e-05	0.754164
	1p13	109942924	0.0369732	0.373974
	1p13	109942961	-3.07087e-05	0.754164
	1p13	109943049	0.0138346	0.541471
	1p13	109943330	0.020652	0.466251
	1p13	109943421	0.0002	0.816964
	1p13	109943685	0.0002	0.816964
	1p13	109943893	0.4331	0.00707718
	1p13	109944078	0.2326	0.0506512
	1p13	109944175	0.109995	0.165221
	1p13	109944718	0.0843764	0.210214
	1p13	109944758	0.0002	0.816964
	1p13	109944873	0.0971858	0.184336
	1p13	109945166	0.00616063	0.634856
	1p13	109945319	0.00616063	0.634856
	1p13	109945548	0.00390709	0.722332
	1p13	109945648	-0.0006	0.920137
	1p13	109945912	0.0117945	0.557973
	1p13	109946095	0.1425	0.118542
	1p13	109946472	0.0005	0.753267
	1p13	109946483	0.0187756	0.502988
	1p13	109946702	0.0005	0.753267
	1p13	109946711	0.0845677	0.210418
	1p13	109946882	0.2326	0.0506524
	1p13	109947419	0.0114654	0.571406
	1p13	109947665	0.006	0.654095
	1p13	109947706	0.0002	0.816964
	1p13	109948698	-0.0006	0.76653
	1p13	109948710	0.015926	0.508219
	1p13	109948837	0.0140898	0.544249
	1p13	109948865	-0.0006	0.920137
	1p13	109949008	0.2326	0.0506512
	1q41	222751002	0.0597039	0.281212
	1q41	222751034	0.1376	0.124516
	1q41	222751100	0.0110189	0.572551
	1q41	222751204	0.0283291	0.413323
	1q41	222751369	0.0002	0.758646
	1q41	222751560	0.0002	0.816964
	1q41	222751791	0.0780961	0.228546
	1q41	222751836	0.00560945	0.654199
	1q41	222752053	0.0174709	0.503094
	1q41	222752492	0.00590551	0.656174
	1q41	222752627	0.00590551	0.656174
	1q41	222752799	-0.0006	0.920137
	1q41	222752859	0.0912	0.198544
	1q41	222752954	0.012411	0.554118
	1q41	222753089	0.0591969	0.279776
	1q41	222753212	0.103528	0.173643
	1q41	222753264	0.006	0.654095
	1q41	222753861	0.1186	0.149271
	1q41	222755266	0.0850976	0.211328
	1q41	222755526	0.0002	0.816964
	1q41	222755589	0.00302992	0.733203
	1q41	222756252	0.0284992	0.411781
	1q41	222756272	0.1799	0.0827561
	1q41	222756585	0.0853181	0.212047
	1q41	222756807	0.086	0.209591
	1q41	222756819	0.00553701	0.656364
	1q41	222756874	8.18898e-05	0.818962
	1q41	222756948	0.00417323	0.728912
	1q41	222757037	-0.0006	0.920137
	1q41	222757922	0.1608	0.0996529
	1q41	222757990	-0.0006	0.828409
	1q41	222758250	0.0108378	0.573612
	1q41	222758255	0.0210047	0.481511
	1q41	222758794	0.0171921	0.534827
	1q41	222758874	0.000670866	0.758995
	1q41	222758938	-0.0006	0.920137
	1q41	222759007	0.0211976	0.483031
	1q41	222759114	0.00572835	0.658766
	1q41	222759174	0.00572835	0.658766
	1q41	222759216	0.0887	0.202126
	1q41	222759363	0.00572835	0.658766
	1q41	222759467	0.0640898	0.265968
	1q41	222759521	-0.0006	0.920137
	1q41	222760008	0.0162756	0.5378
	1q41	222760136	0.0094	0.613803
	1q41	222760357	-0.0006	0.920137
	1q41	222760431	0.00436063	0.724469
	1q41	222760558	0.000187402	0.817765
	1q41	222761115	0.00593543	0.65421
	1q41	222761284	0.0208929	0.48049
	1q41	222761427	0.167123	0.0926979
	1q41	222761560	0.0002	0.816964
	1q41	222761601	0.0843512	0.212922
	1q41	222761649	0.1754	0.0863654
	1q41	222761771	0.026411	0.439809
	1q41	222761959	0.0636583	0.263287
	1q41	222762028	0.0222724	0.455651
	1q41	222762128	0.00295906	0.747796
	1q41	222762200	0.0884898	0.201916
	1q41	222762316	0.031452	0.401934
	1q41	222762384	0.0002	0.816964
	1q41	222762548	0.0180583	0.493545
	1q41	222762698	0.00466457	0.665321
	1q41	222762709	0.0850268	0.213075
	1q41	222762773	0.0210346	0.484418
	1q41	222762800	0.00466457	0.665321
	1q41	222762958	0.0850268	0.213075
	1q41	222763026	0.177294	0.0853709
	1q41	222763215	0.1892	0.0763256
	1q41	222763235	0.0359165	0.380045
	1q41	222763249	0.00466457	0.665321
	1q41	222763534	0.0267323	0.438103
	1q41	222763661	0.0263921	0.441113
	1q41	222763687	0.0434	0.342385
	1q41	222763805	0.0002	0.816964
	1q41	222763830	0.00598268	0.656203
	1q41	222764061	0.0434	0.342385
	1q41	222764224	0.0002	0.816964
	1q41	222764229	0.0049622	0.722226
	1q41	222764378	0.0049622	0.722226
	1q41	222764791	0.0212047	0.481026
	1q41	222764817	0.0578055	0.281964
	1q41	222764828	0.017311	0.50613
	1q41	222765250	-0.0006	0.920137
	1q41	222765291	0.0983	0.182981
	1q41	222766289	0.0344173	0.378863
	1q41	222766381	0.0158787	0.537777
	1q41	222766401	-0.0006	0.920137
	1q41	222766569	0.00626614	0.633273
	1q41	222766609	0.0866	0.208871
	1q41	222766861	0.0213717	0.484134
	1q41	222766923	0.0859134	0.211324
	1q41	222767206	0.00626614	0.633273
	1q41	222767293	0.0866	0.208871
	1q41	222767392	0.006	0.654095
	1q41	222767730	0.0359717	0.376227
	1q41	222767990	0.006	0.654095
	1q41	222768289	0.00649134	0.631168
	1q41	222768385	0.0372	0.371227
	1q41	222768443	0.0925	0.194499
	1q41	222768603	0.0052874	0.659107
	1q41	222768635	0.0002	0.816964
	1q41	222769090	0.0518008	0.302218
	1q41	222769118	0.0169157	0.502539
	1q41	222769593	0.0526	0.301507
	1q41	222769594	0.0366819	0.375562
	1q41	222769718	0.0433843	0.343976
	1q41	222769749	-0.000181102	0.820828
	1q41	222769808	-0.000181102	0.820828
	1q41	222769859	0.0174126	0.506297
	1q41	222770088	0.011548	0.608876
	1q41	222770108	-0.0006	0.920137
	1q41	222770151	0.0232772	0.455638
	1q41	222770281	0.0308173	0.406462
	1q41	222770331	-0.000181102	0.820828
	1q41	222770703	0.086	0.209591
	1q41	222770714	0.0002	0.816964
	1q41	222770943	0.0123606	0.55555
	1q41	222771279	0.00560472	0.659415
	1q41	222771407	0.00560472	0.659415
	1q41	222771533	0.00425354	0.726154
	1q41	222771954	0.0605087	0.279669
	1q41	222772002	0.00557953	0.655848
	1q41	222772125	8.66142e-05	0.754486
	1q41	222772139	0.0866	0.208871
	1q41	222772167	-0.0006	0.920137
	1q41	222772180	0.0433433	0.345077
	1q41	222772296	0.0433433	0.345077
	1q41	222772355	0.0117591	0.570105
	1q41	222772434	0.00557953	0.655848
	1q41	222772522	0.0145055	0.544092
	1q41	222772555	0.0433433	0.345077
	1q41	222772594	0.0145055	0.544092
	1q41	222772637	0.0145055	0.544092
	1q41	222772866	0.017252	0.50728
	1q41	222772867	0.0117591	0.570105
	1q41	222772943	8.66142e-05	0.81874
	1q41	222772958	0.00626614	0.633273
	1q41	222772962	0.0138189	0.544092
	1q41	222773153	0.0881	0.202978
	1q41	222773252	0.0188874	0.487973
	1q41	222773338	0.0431118	0.343571
	1q41	222773569	0.00504488	0.724141
	1q41	222773636	0.0292693	0.413969
	1q41	222773845	0.000892126	0.756606
	1q41	222774093	0.0002	0.816964
	1q41	222774267	0.0596378	0.280803
	1q41	222774274	0.0254693	0.445031
	1q41	222774419	0.0438677	0.342067
	1q41	222774880	0.0740937	0.238219
	1q41	222774903	0.0175843	0.49933
	1q41	222775000	0.1674	0.0932954
	1q41	222775223	0.0425535	0.347739
	1q41	222775262	0.0005	0.753267
	1q41	222775337	0.0944433	0.189949
	1q41	222775657	0.0369	0.374251
	1q41	222775720	0.1674	0.0932954
	1q41	222776116	0.088278	0.202833
	1q41	222776170	0.0584787	0.281613
	1q41	222776438	0.0002	0.816964
	1q41	222776613	0.0229984	0.456151
	1q41	222776640	0.0921291	0.195828
	1q41	222776642	0.0921291	0.195828
	1q41	222776668	0.00534803	0.657526
	1q41	222776728	0.0936	0.191404
	1q41	222776887	0.00534803	0.657526
	1q41	222777380	0.0002	0.816964
	1q41	222777444	0.017115	0.50556
	1q41	222777513	0.000171654	0.817208
	1q41	222777712	0.000171654	0.76126
	1q41	222778063	-0.0007	0.928479
	1q41	222778139	0.000171654	0.817208
	1q41	222778150	-0.0007	0.928479
	1q41	222778172	0.000171654	0.817208
	1q41	222778211	0.000171654	0.817208
	1q41	222778242	0.11	0.162218
	1q41	222778428	0.0951819	0.189609
	1q41	222778478	-0.0007	0.98268
	1q41	222778841	0.117737	0.150386
	1q41	222778855	0.0327102	0.381465
	1q41	222778894	0.0002	0.816964
	1q41	222778959	0.00520157	0.670585
	1q41	222779153	0.00520157	0.729799
	1q41	222779187	0.3178	0.0227227
	1q41	222779583	0.0577181	0.287711
	1q41	222779682	0.00270079	0.729799
	1q41	222779691	0.0877276	0.205096
	1q41	222779759	0.0102031	0.566179
	1q41	222779857	0.107734	0.163666
	1q41	222779948	0.0958	0.188372
	1q41	222780026	-0.0006	0.920137
	1q41	222780047	0.0601244	0.277433
	1q41	222780124	0.0145811	0.544564
	1q41	222780421	0.0168583	0.505248
	1q41	222780592	0.0601244	0.277433
	1q41	222780680	0.00547244	0.65676
	1q41	222780838	0.0897276	0.20051
	1q41	222780888	0.000159055	0.822314
	1q41	222780908	-0.0006	0.920137
	1q41	222781055	0.0575142	0.283827
	1q41	222781088	0.0171291	0.507107
	1q41	222781120	0.0218803	0.456324
	1q41	222781343	0.0955236	0.191075
	1q41	222781399	0.0005	0.753267
	1q41	222781400	0.0171291	0.507107
	1q41	222781545	0.126406	0.139228
	1q41	222781822	0.116904	0.150694
	1q41	222781834	0.0171291	0.493905
	1q41	222781859	0.0598898	0.283827
	1q41	222781932	0.3022	0.0264217
	1q41	222782023	0.0693921	0.248755
	1q41	222782217	0.0168173	0.504323
	1q41	222782388	0.000270866	0.75991
	1q41	222782416	0.103033	0.17608
	1q41	222782444	0.00636693	0.636218
	1q41	222782886	0.0603606	0.280221
	1q41	222783118	-0.0006	0.920137
	1q41	222783128	0.0333638	0.399773
	1q41	222783196	0.108258	0.166713
	1q41	222783197	0.11	0.162218
	1q41	222783416	0.0168693	0.5027
	1q41	222783903	0.006	0.654095
	1q41	222784003	0.0168693	0.5027
	1q41	222784050	0.0269622	0.438386
	1q41	222784368	0.1046	0.171726
	1q41	222784483	0.0607386	0.281812
	1q41	222784642	0.0607386	0.281812
	1q41	222784660	0.183416	0.0810998
	1q41	222784693	0.11562	0.151178
	1q41	222784842	0.0106992	0.570811
	1q41	222785064	0.2044	0.0658961
	1q41	222785364	-0.0006	0.920137
	1q41	222785495	-0.0006	0.82942
	1q41	222785692	0.110972	0.160223
	1q41	222785836	-0.0006	0.920137
	1q41	222785993	0.0266126	0.421655
	1q41	222785998	0.110972	0.160223
	1q41	222786032	0.345	0.0174687
	1q41	222786367	0.0674315	0.248032
	1q41	222786553	0.0211701	0.463046
	1q41	222786613	0.0565465	0.289926
	1q41	222786694	0.0266126	0.448817
	1q41	222786818	0.000264567	0.761393
	1q41	222786943	0.019285	0.493882
	1q41	222786978	-0.0006	0.920137
	1q41	222787302	0.0417638	0.347443
	1q41	222787660	0.1092	0.165114
	1q41	222788062	0.1185	0.149361
	1q41	222788424	0.0066	0.630979
	1q41	222788854	0.114094	0.158079
	1q41	222789032	0.0568228	0.29171
	1q41	222789291	0.0577	0.288435
	1q41	222789426	-0.0006	0.920137
	1q41	222789458	0.024189	0.451262
	1q41	222789714	0.000777165	0.752626
	1q41	222789868	-0.000140945	0.817113
	1q41	222790020	0.0269433	0.439064
	1q41	222790366	0.0593307	0.283772
	1q41	222790465	0.0185024	0.494609
	1q41	222790518	0.0058315	0.65887
	1q41	222790521	0.179	0.0838861
	1q41	222790560	0.0480677	0.321704
	1q41	222790612	0.0269496	0.436292
	1q41	222791000	0.0269496	0.436292
	1q41	222791072	0.0002	0.816964
	1q41	222791646	0.0185724	0.493593
	1q41	222791907	0.11296	0.159632
	1q41	222791926	0.0303709	0.414282
	1q41	222791939	0.0111984	0.565637
	1q41	222791940	0.0628165	0.269985
	1q41	222791964	-0.0006	0.920137
	1q41	222791989	0.1867	0.0776909
	1q41	222792129	-0.0006	0.818723
	1q41	222792353	0.0288961	0.414282
	1q41	222792378	0.0465937	0.327993
	1q41	222792440	0.0170976	0.503294
	1q41	222792498	-0.0006	0.920137
	1q41	222792571	0.0333205	0.398466
	1q41	222792900	0.0002	0.816964
	1q41	222793288	0.0002	0.816964
	1q41	222793351	0.00714488	0.627275
	1q41	222793632	0.261791	0.0391417
	1q41	222793700	0.2942	0.0285062
	1q41	222793770	0.261791	0.0391417
	1q41	222793823	0.0002	0.816964
	1q41	222794091	0.261761	0.0385656
	1q41	222794232	0.0239197	0.463428
	1q41	222794455	0.0656032	0.261672
	1q41	222794523	-0.0006	0.920137
	1q41	222794544	-0.0006	0.920137
	1q41	222794864	0.3108	0.0244129
	1q41	222795047	0.00430394	0.671938
	1q41	222795118	0.298998	0.0278279
	1q41	222795124	0.0102945	0.575924
	1q41	222795174	0.0184654	0.508279
	1q41	222795243	0.239079	0.047326
	1q41	222795267	0.00212362	0.739421
	1q41	222795324	0.021189	0.477496
	1q41	222795343	0.00484724	0.632504
	1q41	222795364	-0.0006	0.920137
	1q41	222795412	0.113792	0.155096
	1q41	222795569	0.3453	0.0174177
	1q41	222795769	0.0239126	0.462811
	1q41	222795785	-0.0006	0.837828
	1q41	222795874	-0.0006	0.762883
	1q41	222795924	-0.0006	0.762883
	1q41	222796051	-0.0006	0.762883
	1q41	222796127	0.192777	0.0732858
	1q41	222796136	0.0320835	0.39589
	1q41	222796164	0.0697	0.250832
	1q41	222796169	0.0697	0.250832
	1q41	222796297	0.0630575	0.272233
	1q41	222796554	0.012685	0.557269
	1q41	222796584	0.0342732	0.39755
	1q41	222796876	-0.0006	0.920137
	1q41	222797173	0.0237559	0.454121
	1q41	222797327	0.0558614	0.302035
	1q41	222797598	0.0796346	0.222902
	1q41	222797614	0.3768	0.0126465
	1q41	222797826	-0.0006	0.920137
	1q41	222797992	-0.0006	0.920137
	1q41	222798106	-0.0006	0.831517
	1q41	222798367	0.0170236	0.535853
	1q41	222798509	0.0290819	0.432447
	1q41	222798593	0.0583	0.281649
	1q41	222798626	0.030937	0.405131
	1q41	222798657	0.000327559	0.756547
	1q41	222798688	0.000327559	0.756547
	1q41	222798748	-0.0006	0.920137
	1q41	222798840	0.000327559	0.756547
	1q41	222798920	0.0290819	0.41662
	1q41	222798965	0.0564449	0.292349
	1q41	222798990	-0.0006	0.920137
	1q41	222799117	0.0443866	0.339371
	1q41	222799141	-0.00013622	0.822758
	1q41	222799364	0.00589291	0.657826
	1q41	222799404	0.0002	0.816964
	1q41	222799584	0.0308787	0.413143
	1q41	222799625	0.2785	0.0330689
	1q41	222799802	0.0637488	0.268946
	1q41	222799927	0.0506008	0.30514
	1q41	222800042	0.0506008	0.30514
	1q41	222800046	0.0002	0.816964
	1q41	222800192	0.103193	0.170712
	1q41	222800264	0.00239134	0.738475
	1q41	222800632	0.0253118	0.44689
	1q41	222800798	0.0232661	0.457424
	1q41	222800845	-0.0006	0.920137
	1q41	222800913	0.086	0.209591
	1q41	222801235	8.18898e-05	0.754833
	1q41	222801448	8.18898e-05	0.818962
	1q41	222801661	0.00036063	0.756741
	1q41	222801946	-0.0006	0.920137
	1q41	222802006	0.00593228	0.654448
	1q41	222802024	0.000168504	0.818294
	1q41	222802243	0.00593228	0.654448
	1q41	222802327	0.000168504	0.818294
	1q41	222802357	0.0174598	0.503337
	1q41	222802376	0.0238	0.452656
	1q41	222802614	0.000168504	0.818294
	1q41	222802768	0.0002	0.816964
	1q41	222802803	0.2865	0.0307426
	1q41	222802926	0.27072	0.03498
	1q41	222803062	0.00470866	0.631017
	1q41	222803088	0.00470866	0.664466
	1q41	222803199	0.0002	0.756056
	1q41	222803204	0.040778	0.348392
	1q41	222803248	0.00245433	0.73678
	1q41	222803271	0.00245433	0.73678
	1q41	222803332	0.00470866	0.664466
	1q41	222803831	0.0543614	0.299275
	1q41	222803950	0.0576591	0.282498
	1q41	222804046	0.0752465	0.237602
	1q41	222804083	0.1401	0.12063
	1q41	222804204	0.0224843	0.481697
	1q41	222804215	0.0345756	0.382432
	1q41	222804232	0.0235835	0.454694
	1q41	222804483	0.0005	0.753267
	1q41	222805248	-0.0006	0.920137
	1q41	222805311	0.0403339	0.353251
	1q41	222805698	0.00662362	0.63809
	1q41	222805706	0.0307024	0.406655
	1q41	222805968	0.00421575	0.656313
	1q41	222806098	0.114978	0.156119
	1q41	222806113	0.3052	0.0257531
	1q41	222806185	-0.0006	0.822126
	1q41	222806218	0.27149	0.0351035
	1q41	222806335	0.079648	0.221965
	1q41	222806595	0.0002	0.765433
	1q41	222806603	0.0149126	0.517764
	1q41	222806668	0.0149126	0.517764
	1q41	222806938	0.0207976	0.485105
	1q41	222806988	0.00902756	0.629534
	1q41	222806989	0.0002	0.816964
	1q41	222807013	0.073763	0.236909
	1q41	222807131	0.3739	0.013044
	1q41	222807403	0.0292244	0.414344
	1q41	222807474	0.0005	0.753267
	1q41	222807480	0.0235394	0.453465
	1q41	222808000	0.00588583	0.654222
	1q41	222808029	0.0193504	0.487955
	1q41	222808113	0.0005	0.753267
	1q41	222808211	0.0385	0.368072
	1q41	222808473	0.0967228	0.185287
	1q41	222808613	0.0577937	0.286857
	1q41	222808764	0.0367071	0.375987
	1q41	222808795	-0.0006	0.920137
	1q41	222808921	0.0139984	0.54686
	1q41	222809018	-0.0006	0.762959
	1q41	222809145	-0.0006	0.762959
	1q41	222809260	-0.0006	0.829196
	1q41	222809408	0.0221087	0.482661
	1q41	222809474	0.2054	0.065447
	1q41	222809598	0.0002	0.816964
	1q41	222809616	0.0224945	0.478181
	1q41	222809971	0.00560472	0.659415
	1q41	222810087	0.0002	0.757946
	1q41	222810099	0.0231701	0.453243
	1q41	222810206	0.0238457	0.453243
	1q41	222810211	0.086	0.209591
	1q41	222810266	0.0576252	0.282901
	1q41	222810321	0.0576252	0.282901
	1q41	222810617	0.0002	0.757946
	1q41	222810644	0.0170929	0.503349
	1q41	222810675	0.00234882	0.72773
	1q41	222810764	0.3739	0.013044
	1q41	222810917	0.0200417	0.486759
	1q41	222811177	-0.0006	0.920137
	1q41	222811225	0.19992	0.0696851
	1q41	222811370	0.102609	0.172234
	1q41	222811407	0.344412	0.0170549
	1q41	222811985	-0.0006	0.920137
	1q41	222812369	0.0583	0.281649
	1q41	222812580	0.0583	0.281649
	1q41	222812600	0.0216614	0.483631
	1q41	222813213	0.0002	0.816964
	1q41	222813725	0.3598	0.0150134
	1q41	222813742	0.0568299	0.289194
	1q41	222813753	0.022852	0.463656
	1q41	222814345	0.0334535	0.40927
	1q41	222814426	0.118587	0.149874
	1q41	222814442	0.3598	0.0150138
	1q41	222814518	-0.0006	0.834894
	1q41	222814660	-0.0006	0.757548
	1q41	222814837	0.0221024	0.481259
	1q41	222815048	0.0675071	0.251713
	1q41	222815172	0.0107512	0.56591
	1q41	222815264	-0.0006	0.920137
	1q41	222815319	0.027778	0.42275
	1q41	222815480	0.0360921	0.37821
	1q41	222815864	0.0066	0.630979
	1q41	222816213	0.0226866	0.461505
	1q41	222816356	0.3471	0.017049
	1q41	222816552	0.00495512	0.65869
	1q41	222816635	0.0509213	0.306976
	1q41	222816684	0.0002	0.816964
	1q41	222816698	0.0081252	0.621121
	1q41	222817005	0.0002	0.816964
	1q41	222817089	0.0112953	0.552286
	1q41	222817200	0.0002	0.816964
	1q41	222817244	0.0081252	0.621121
	1q41	222817443	0.039826	0.352061
	1q41	222817472	0.2015	0.0679908
	1q41	222817620	0.00436614	0.724311
	1q41	222817636	0.0002	0.753965
	1q41	222817670	0.0309654	0.404808
	1q41	222817799	0.0383362	0.368629
	1q41	222818127	0.0002	0.816964
	1q41	222818219	0.0409	0.349425
	1q41	222819221	0.0518	0.310174
	1q41	222819795	-0.0006	0.920137
	1q41	222819859	-0.000187402	0.823213
	1q41	222819876	0.0278693	0.433138
	1q41	222820022	0.0212677	0.484136
	1q41	222820369	0.0002	0.816964
	1q41	222820452	0.0002	0.816964
	1q41	222820492	0.00869449	0.615459
	1q41	222820639	0.3598	0.0150134
	1q41	222820790	0.345643	0.017572
	1q41	222820854	0.0030315	0.743365
	1q41	222821211	0.240877	0.0466122
	1q41	222821275	0.0002	0.816964
	1q41	222821709	0.0554	0.295684
	1q41	222821763	0.0002	0.816964
	1q41	222822699	0.0002	0.754135
	1q41	222822999	0.3543	0.0158873
	1q41	222823350	0.0224551	0.460342
	1q41	222823410	0.006	0.654095
	1q41	222823529	0.3543	0.0158873
	1q41	222823743	0.346072	0.0173456
	1q41	222823941	0.006	0.635226
	1q41	222824473	0.0103512	0.57447
	1q41	222824766	-0.0006	0.837405
	1q41	222824772	0.026778	0.419639
	1q41	222825088	0.3471	0.0170487
	1q41	222825367	-0.0006	0.920137
	1q41	222825403	0.026778	0.433027
	1q41	222825415	0.0295157	0.406665
	1q41	222825441	0.00487559	0.672143
	1q41	222825587	-0.0006	0.920137
	1q41	222825717	0.354124	0.0160192
	1q41	222825761	0.027778	0.436674
	1q41	222825826	-0.0006	0.834894
	1q41	222826050	0.00507559	0.665451
	1q41	222826069	0.0362913	0.371355
	1q41	222826364	0.0107512	0.56591
	1q41	222826481	0.3598	0.0150138
	1q41	222826606	-0.0006	0.920137
	1q41	222826780	-0.0006	0.920137
	1q41	222826847	0.3329	0.0196943
	1q41	222826922	-0.0006	0.767323
	1q41	222827304	0.0125299	0.550016
	1q41	222827376	0.00465197	0.659552
	1q41	222828172	0.0021378	0.738548
	1q41	222828589	0.026778	0.433027
	1q41	222828669	0.103436	0.174174
	1q41	222828704	0.3471	0.0170487
	1q41	222828969	-0.0006	0.920137
	1q41	222829096	0.0213024	0.490989
	1q41	222829103	0.0021378	0.738548
	1q41	222829193	-0.0006	0.920137
	1q41	222829373	0.0985488	0.18672
	1q41	222829550	0.3639	0.0143777
	1q41	222829560	0.0466323	0.328872
	1q41	222829923	-0.0024	0.986826
	1q41	222830331	0.020674	0.49041
	1q41	222830362	0.199498	0.0687638
	1q41	222830390	0.00913701	0.619136
	1q41	222830424	0.00658268	0.633274
	1q41	222830426	0.0002	0.816964
	1q41	222830503	0.00430315	0.728199
	1q41	222830687	0.0002	0.758735
	1q41	222830894	0.0115976	0.569124
	1q41	222830900	0.0002	0.816964
	1q41	222831030	0.0521732	0.302317
	1q41	222831094	0.0280102	0.433969
	1q41	222831130	0.00430315	0.728199
	1q41	222831232	0.0581	0.287776
	1q41	222831372	0.0270984	0.437549
	1q41	222831382	0.0280102	0.433969
	1q41	222831522	0.0002	0.816964
	1q41	222831566	0.0002	0.768667
	1q41	222831579	0.0002	0.768667
	1q41	222832010	0.215988	0.0594593
	1q41	222832102	0.011126	0.566781
	1q41	222832295	0.3471	0.0170487
	1q41	222832634	0.0002	0.754067
	1q41	222832825	0.0115748	0.567613
	1q41	222832952	0.00423622	0.727101
	1q41	222833153	0.0002	0.816964
	1q41	222833194	0.0464331	0.326333
	1q41	222833417	0.0002	0.816964
	1q41	222833538	0.0468	0.323965
	1q41	222833601	0.00570394	0.656617
	1q41	222833778	0.0370921	0.3749
	1q41	222834071	0.3687	0.0137123
	1q41	222834245	0.0314717	0.397508
	1q41	222834350	0.0848661	0.208744
	1q41	222834374	0.0118	0.564842
	1q41	222834503	0.346218	0.0173313
	1q41	222834803	0.3598	0.0150134
	1q41	222834917	0.0030315	0.743365
	1q41	222834931	0.0964709	0.186144
	1q41	222835070	0.0002	0.816964
	1q41	222835222	0.204068	0.0658931
	1q41	222835930	0.00581496	0.656321
	1q41	222836177	0.00581496	0.656321
	1q41	222836293	0.0005	0.753267
	1q41	222836733	0.0755	0.234619
	1q41	222836786	0.00935827	0.615452
	1q41	222836894	0.0276654	0.434127
	1q41	222836996	0.3543	0.0158869
	1q41	222837212	0.010578	0.569701
	1q41	222837277	-0.0006	0.920137
	1q41	222837594	0.0497008	0.310398
	1q41	222837608	0.200603	0.0691099
	1q41	222837939	0.3543	0.0158869
	1q41	222838010	-0.0006	0.83601
	1q41	222838216	0.0282	0.433013
	1q41	222838348	0.0249283	0.444489
	1q41	222838369	0.0005	0.753267
	1q41	222838383	0.00922441	0.616393
	1q41	222838758	0.00595276	0.655185
	1q41	222839215	0.0005	0.753267
	1q41	222839416	0.104294	0.174866
	1q41	222839608	0.00923386	0.569536
	1q41	222839632	0.00923386	0.569536
	1q41	222839655	-0.0006	0.823713
	1q41	222839838	0.4157	0.00848418
	1q41	222839885	0.0518472	0.304149
	1q41	222840010	0.104294	0.174866
	1q41	222840091	-0.0006	0.920137
	1q41	222840153	0.0551252	0.304149
	1q41	222840312	0.00595591	0.636205
	1q41	222841099	-0.0006	0.920137
	1q41	222841936	0.0014	0.749552
	1q41	222843128	0.0699	0.246248
	1q41	222843331	-0.0006	0.920137
	1q41	222843418	0.00939213	0.613835
	1q41	222843832	0.0232701	0.454285
	1q41	222844262	0.00991575	0.552116
	1q41	222844389	0.00991575	0.572137
	1q41	222844476	0.0908803	0.203639
	1q41	222844477	0.0228701	0.44587
	1q41	222844598	0.00991575	0.572137
	1q41	222844690	0.00667717	0.614386
	1q41	222844697	0.00667717	0.614386
	1q41	222844700	0.0552559	0.301324
	1q41	222844840	0.4115	0.00886074
	1q41	222844905	0.0002	0.816964
	1q41	222845338	0.0911008	0.202991
	1q41	222845409	0.0002	0.816964
	1q41	222845411	0.4125	0.0087692
	1q41	222845534	0.0002	0.816964
	1q41	222845617	0.00669291	0.613983
	1q41	222845935	0.0261717	0.44525
	1q41	222846044	0.0975937	0.182372
	1q41	222846284	0.00344646	0.6363
	1q41	222846349	0.0975937	0.189001
	1q41	222846585	-4.48819e-05	0.837307
	1q41	222846683	0.0501921	0.302015
	1q41	222846882	0.3723	0.0132413
	1q41	222846977	-0.003	0.992417
	1q41	222847089	0.00586535	0.660012
	1q41	222847154	0.0147307	0.50287
	1q41	222847197	0.00291024	0.756134
	1q41	222847386	0.0117756	0.576108
	1q41	222847509	-0.003	0.927194
	1q41	222847751	0.0002	0.816964
	1q41	222847906	0.0218929	0.483218
	1q41	222848029	0.0116173	0.600016
	9p21	21902289	0.0002	0.816964
	9p21	21902343	0.1554	0.104919
	9p21	21902354	0.052748	0.299955
	9p21	21902436	0.0111984	0.572527
	9p21	21902611	0.0111984	0.572527
	9p21	21903103	0.0111984	0.572527
	9p21	21903115	0.0111984	0.572527
	9p21	21903143	0.110184	0.162313
	9p21	21903166	0.0002	0.753548
	9p21	21903324	0.0464835	0.336341
	9p21	21903513	0.00415591	0.727333
	9p21	21903682	-0.0006	0.920137
	9p21	21903805	0.0598	0.278667
	9p21	21903882	0.0122409	0.553699
	9p21	21904048	0.00558268	0.655843
	9p21	21904085	0.0231795	0.454458
	9p21	21904158	0.0208016	0.485386
	9p21	21904745	0.0546898	0.298584
	9p21	21904922	-1.1811e-05	0.760065
	9p21	21904954	-1.1811e-05	0.818709
	9p21	21904972	0.0741	0.238909
	9p21	21905065	-1.1811e-05	0.760065
	9p21	21905095	0.0393969	0.365326
	9p21	21905100	-1.1811e-05	0.760065
	9p21	21905187	-0.0006	0.920137
	9p21	21905379	0.0629244	0.27427
	9p21	21905380	0.011752	0.570623
	9p21	21905382	-1.1811e-05	0.818709
	9p21	21905429	0.0270449	0.437593
	9p21	21905625	0.0741	0.238909
	9p21	21905886	0.0116016	0.567103
	9p21	21906097	0.0209874	0.482613
	9p21	21906105	-0.0006	0.920137
	9p21	21906310	0.0292	0.430819
	9p21	21906587	0.00643937	0.631497
	9p21	21906926	0.0002	0.816964
	9p21	21907154	0.0801	0.223391
	9p21	21907165	0.0002	0.760613
	9p21	21907170	0.0002	0.816964
	9p21	21907300	0.0392063	0.364674
	9p21	21907730	0.0002	0.816964
	9p21	21907748	0.0171866	0.505589
	9p21	21908115	0.0594472	0.279267
	9p21	21908147	0.0114094	0.571109
	9p21	21908168	0.1265	0.138609
	9p21	21908234	0.079463	0.226672
	9p21	21908240	0.0594472	0.279267
	9p21	21908541	-0.0006	0.828976
	9p21	21908588	0.0174142	0.506916
	9p21	21908589	-0.0006	0.920137
	9p21	21908807	-0.0006	0.828976
	9p21	21908837	0.0344276	0.393456
	9p21	21908838	0.0114094	0.571109
	9p21	21908882	-0.0006	0.828976
	9p21	21909000	0.079463	0.226672
	9p21	21909087	0.0234189	0.456694
	9p21	21909314	-0.0006	0.756359
	9p21	21909436	0.0114898	0.577672
	9p21	21909541	-0.0006	0.834238
	9p21	21909602	0.0215646	0.463356
	9p21	21909608	0.049774	0.313087
	9p21	21909609	-0.0006	0.920137
	9p21	21909755	0.0437291	0.336967
	9p21	21909771	-0.0006	0.920137
	9p21	21909778	-0.0006	0.756359
	9p21	21909979	0.2553	0.0409723
	9p21	21910202	-0.0006	0.756359
	9p21	21910317	0.00544488	0.669151
	9p21	21910653	0.0237047	0.444601
	9p21	21910654	0.0513189	0.311213
	9p21	21910698	0.0586827	0.281856
	9p21	21910699	0.0145	0.542041
	9p21	21910845	0.0347504	0.37942
	9p21	21910905	0.0218638	0.453499
	9p21	21911311	0.2483	0.0437562
	9p21	21911628	0.128639	0.135393
	9p21	21911722	0.0583173	0.2828
	9p21	21911846	0.0383803	0.371719
	9p21	21911869	0.0104685	0.573077
	9p21	21911870	0.0363866	0.371719
	9p21	21911890	0.0323992	0.407187
	9p21	21911952	0.2537	0.0417186
	9p21	21912117	0.020437	0.488597
	9p21	21912139	0.0782543	0.225182
	9p21	21912175	0.0005	0.753267
	9p21	21912357	0.0224307	0.456317
	9p21	21912417	0.0782543	0.225182
	9p21	21912539	0.0782543	0.225182
	9p21	21912625	0.2537	0.0417186
	9p21	21912727	0.0583173	0.2828
	9p21	21913183	0.0171921	0.504019
	9p21	21913612	-0.0006	0.920137
	9p21	21913630	0.0584953	0.282308
	9p21	21913667	0.0801	0.223391
	9p21	21913697	0.0362551	0.377212
	9p21	21913811	3.54331e-05	0.823084
	9p21	21913879	-0.0006	0.920137
	9p21	21914083	3.54331e-05	0.823084
	9p21	21914164	0.0584953	0.282308
	9p21	21914308	0.0158535	0.506349
	9p21	21914331	0.0508173	0.315566
	9p21	21914376	0.0117402	0.573447
	9p21	21914426	0.0199669	0.481764
	9p21	21914632	0.0158535	0.506349
	9p21	21914684	0.00557008	0.665799
	9p21	21914791	0.0137969	0.545602
	9p21	21914836	0.2606	0.0390104
	9p21	21914994	0.0240803	0.447103
	9p21	21915003	0.165992	0.0932138
	9p21	21915022	0.0693276	0.24604
	9p21	21915042	0.0384772	0.37562
	9p21	21915054	0.0199669	0.493903
	9p21	21915058	0.0179102	0.506349
	9p21	21915091	-0.0006	0.754024
	9p21	21915102	0.0117402	0.573447
	9p21	21915267	-0.0006	0.920137
	9p21	21915516	0.00500315	0.635829
	9p21	21915567	0.00500315	0.665892
	9p21	21915590	0.0516961	0.303609
	9p21	21915599	0.0797118	0.224853
	9p21	21915690	0.0199449	0.481898
	9p21	21915816	0.0162094	0.504683
	9p21	21915846	0.0367543	0.373769
	9p21	21915892	0.0797118	0.224853
	9p21	21915983	0.0572992	0.283281
	9p21	21916017	0.0797118	0.224853
	9p21	21916121	0.2366	0.0489531
	9p21	21916179	-0.0006	0.764885
	9p21	21916189	0.169362	0.0913377
	9p21	21916243	-0.0006	0.920137
	9p21	21916270	-0.0006	0.920137
	9p21	21916370	0.0423575	0.348744
	9p21	21916392	0.00500315	0.665892
	9p21	21916407	0.00500315	0.665892
	9p21	21916413	0.0591669	0.276813
	9p21	21916557	0.0126063	0.551804
	9p21	21916641	0.0002	0.816964
	9p21	21916763	0.0288299	0.416418
	9p21	21916965	0.0002	0.816964
	9p21	21917339	0.0608	0.276504
	9p21	21917393	0.0545968	0.298569
	9p21	21917460	0.017378	0.502381
	9p21	21917462	0.0221496	0.481404
	9p21	21917587	0.0687441	0.251738
	9p21	21917691	0.0005	0.753267
	9p21	21917759	0.022185	0.482146
	9p21	21917840	0.00624016	0.632595
	9p21	21917848	0.0113425	0.568578
	9p21	21918076	0.0591772	0.280083
	9p21	21918209	0.0815	0.219774
	9p21	21918297	0.0795866	0.224079
	9p21	21918503	0.0234606	0.454889
	9p21	21918702	0.00645669	0.63105
	9p21	21918840	0.0002	0.816964
	9p21	21918851	0.0211276	0.482626
	9p21	21919209	0.0276	0.434835
	9p21	21919250	0.0124976	0.55187
	9p21	21919688	0.0002	0.816964
	9p21	21919974	0.12748	0.135516
	9p21	21920170	0.0243417	0.44972
	9p21	21920187	0.298473	0.0270907
	9p21	21920254	-0.0028	0.99009
	9p21	21920264	-8.58268e-05	0.76913
	9p21	21920266	0.312044	0.023877
	9p21	21920346	0.3419	0.0179717
	9p21	21920392	0.0623402	0.262957
	9p21	21920437	0.00805669	0.616645
	9p21	21920520	0.263189	0.0383372
	9p21	21920545	0.108481	0.163774
	9p21	21920591	0.0161992	0.49439
	9p21	21920738	0.00262835	0.745231
	9p21	21920981	-8.58268e-05	0.76913
	9p21	21921016	0.2265	0.0536118
	9p21	21921078	0.00476457	0.657711
	9p21	21921160	-0.0006	0.769277
	9p21	21921463	0.224712	0.0548252
	9p21	21921640	0.0458929	0.328608
	9p21	21921643	-0.0006	0.920137
	9p21	21921739	0.028011	0.42035
	9p21	21921751	-0.0006	0.82271
	9p21	21921996	0.0977504	0.183623
	9p21	21922184	0.223113	0.0563171
	9p21	21922326	0.00911654	0.577604
	9p21	21922337	0.0269496	0.408372
	9p21	21922480	0.0002	0.816964
	9p21	21922506	0.0135748	0.523129
	9p21	21922550	0.5664	0.00151485
	9p21	21922574	0.0002	0.739915
	9p21	21922618	0.0002	0.816964
	9p21	21922622	0.0002	0.816964
	9p21	21922733	0.0982819	0.18488
	9p21	21922766	0.517359	0.0028841
	9p21	21922776	0.0002	0.816964
	9p21	21922790	0.00465827	0.670133
	9p21	21922881	0.0002	0.816964
	9p21	21922912	0.00911654	0.577604
	9p21	21923001	0.0002	0.777487
	9p21	21923008	0.0982819	0.18488
	9p21	21923009	0.0492409	0.318789
	9p21	21923110	0.00465827	0.670133
	9p21	21923279	0.26816	0.0356533
	9p21	21923287	0.0280677	0.429241
	9p21	21923354	0.0854032	0.208439
	9p21	21923398	-0.0006	0.84917
	9p21	21923431	-0.0006	0.920137
	9p21	21923440	-0.0006	0.84917
	9p21	21923505	0.0567354	0.287349
	9p21	21923541	-0.0006	0.783675
	9p21	21923542	-0.0006	0.783675
	9p21	21923628	0.00298346	0.723233
	9p21	21923647	0.00656693	0.641196
	9p21	21923847	0.4545	0.00562808
	9p21	21923865	-0.0006	0.920137
	9p21	21923917	0.00298346	0.667452
	9p21	21924226	-0.0006	0.783675
	9p21	21924251	-0.0006	0.920137
	9p21	21924409	0.0002	0.750373
	9p21	21924419	0.0002	0.816964
	9p21	21924423	0.354495	0.0150197
	9p21	21924453	0.0002	0.689208
	9p21	21924632	0.0002	0.750373
	9p21	21924671	0.348054	0.0163527
	9p21	21924725	0.0517339	0.320636
	9p21	21925039	0.0646173	0.270495
	9p21	21925115	0.219219	0.0585437
	9p21	21925116	0.0002	0.816964
	9p21	21925142	0.0130835	0.534037
	9p21	21925163	0.8183	1.66932e-05
	9p21	21925203	0.0002	0.816964
	9p21	21925607	0.00827559	0.586048
	9p21	21925855	0.345548	0.0175432
	9p21	21925903	0.345548	0.0175432
	9p21	21925933	0.0171512	0.504227
	9p21	21925993	0.0615291	0.276312
	9p21	21926042	0.563	0.00158198
	9p21	21926135	0.043778	0.337656
	9p21	21926153	-0.0006	0.791673
	9p21	21926169	0.345548	0.0175432
	9p21	21926227	-0.0006	0.791673
	9p21	21926247	-0.0006	0.920137
	9p21	21926310	0.0615291	0.276312
	9p21	21926360	0.0482157	0.321149
	9p21	21926591	0.563	0.00158198
	9p21	21926719	-0.0006	0.837282
	9p21	21926918	0.133822	0.126839
	9p21	21926927	0.3478	0.016943
	9p21	21926978	-0.0006	0.920137
	9p21	21927327	0.273731	0.0349285
	9p21	21927391	0.0103732	0.556273
	9p21	21927668	-0.0006	0.837282
	9p21	21927712	0.213378	0.0615276
	9p21	21927831	0.0108811	0.577718
	9p21	21927913	0.2715	0.0352428
	9p21	21928024	0.269364	0.036126
	9p21	21928076	0.0002	0.816964
	9p21	21928366	0.130509	0.134129
	9p21	21928376	0.0002	0.758501
	9p21	21928582	0.0172898	0.510471
	9p21	21928612	0.0002	0.816964
	9p21	21928654	0.265091	0.0370314
	9p21	21928669	0.0002	0.816964
	9p21	21928775	0.0279709	0.418773
	9p21	21928992	0.563	0.00158198
	9p21	21929054	0.017926	0.499552
	9p21	21929089	0.0002	0.816964
	9p21	21929175	0.0002	0.816964
	9p21	21929362	0.0622409	0.276844
	9p21	21929486	0.017926	0.499552
	9p21	21929590	0.332562	0.0194393
	9p21	21929666	0.270521	0.0368451
	9p21	21930147	0.350435	0.0168229
	9p21	21930183	0.0002	0.816964
	9p21	21930186	0.0002	0.749428
	9p21	21930209	0.0002	0.687474
	9p21	21930232	0.0456008	0.344723
	9p21	21930303	0.337463	0.0199917
	9p21	21930387	0.0261433	0.44657
	9p21	21930505	0.551495	0.00178484
	9p21	21930526	0.0002	0.816964
	9p21	21930571	0.376378	0.0129861
	9p21	21930700	0.266119	0.036573
	9p21	21930762	0.220718	0.0563028
	9p21	21930803	0.8239	1.42262e-05
	9p21	21930812	0.220718	0.0563028
	9p21	21930900	0.0002	0.749428
	9p21	21931020	0.0261433	0.44657
	9p21	21931296	0.0578291	0.271352
	9p21	21931408	-0.0006	0.920137
	9p21	21931558	0.0448449	0.323067
	9p21	21931609	0.8239	1.42262e-05
	9p21	21931642	0.233117	0.051738
	9p21	21931684	-0.0006	0.843282
	9p21	21931706	-0.0006	0.843282
	9p21	21931799	-0.0006	0.920137
	9p21	21931838	0.0123843	0.545222
	9p21	21931856	-0.0006	0.843282
	9p21	21931887	-0.0006	0.843282
	9p21	21931896	0.388928	0.0107639
	9p21	21931971	0.161703	0.095273
	9p21	21932093	-0.0006	0.772846
	9p21	21932171	-0.0006	0.772846
	9p21	21932287	-0.0006	0.843282
	9p21	21932329	0.0538504	0.313703
	9p21	21932366	0.8638	3.7005e-06
	9p21	21932489	-0.0006	0.686117
	9p21	21932677	-0.0006	0.756629
	9p21	21932745	0.23762	0.048899
	9p21	21932829	-0.0006	0.920137
	9p21	21932834	-0.0006	0.834387
	9p21	21932917	0.0266252	0.4207
	9p21	21932969	0.0198189	0.463936
	9p21	21933029	0.217202	0.0594662
	9p21	21933056	0.224008	0.053925
	9p21	21933125	0.782124	4.26963e-05
	9p21	21933311	-0.0006	0.686117
	9p21	21934005	-0.0006	0.849488
	9p21	21934197	-0.0006	0.920137
	9p21	21934442	0.230635	0.0518573
	9p21	21934504	-0.0006	0.784262
	9p21	21934579	0.0243984	0.413901
	9p21	21934684	0.7931	3.61002e-05
	9p21	21934805	0.0806449	0.236607
	9p21	21935458	0.243914	0.0479027
	9p21	21935501	-0.0024	0.837954
	9p21	21935564	-0.0024	0.837954
	9p21	21935727	-0.0024	0.837954
	9p21	21935776	-0.0024	0.986826
	9p21	21935800	-0.0024	0.986826
	9p21	21935807	0.452334	0.00571597
	9p21	21935932	-0.0024	0.986826
	9p21	21935959	-0.0024	0.986826
	9p21	21936122	-0.0024	0.986826
	9p21	21936356	-0.0024	0.986826
	9p21	21936381	0.7997	3.05084e-05
	9p21	21936911	0.22505	0.0543476
	9p21	21937198	0.2422	0.0464002
	9p21	21937351	0.207901	0.0636561
	9p21	21937538	0.103098	0.171955
	9p21	21937687	0.0364047	0.379065
	9p21	21937875	0.0383102	0.362324
	9p21	21937888	0.0002	0.816964
	9p21	21938367	0.0744787	0.232172
	9p21	21938489	0.1901	0.0756537
	9p21	21938522	-0.0006	0.920137
	9p21	21938820	0.0054063	0.658588
	9p21	21939229	0.0114126	0.573864
	9p21	21939282	0.0279299	0.418904
	9p21	21939283	0.0309331	0.410744
	9p21	21939306	0.149557	0.109941
	9p21	21939339	0.0114126	0.573864
	9p21	21939353	-0.0006	0.817696
	9p21	21939387	0.0564598	0.29399
	9p21	21939589	0.033074	0.380872
	9p21	21939674	-0.00130787	0.756516
	9p21	21939707	0.0124449	0.559347
	9p21	21939869	0.00786063	0.624262
	9p21	21939901	0.0445346	0.332025
	9p21	21940002	0.0284898	0.413565
	9p21	21940017	0.2875	0.0304782
	9p21	21940046	0.00327638	0.736033
	9p21	21940588	-0.0036	0.995483
	9p21	21940632	-0.00043622	0.823732
	9p21	21941196	0.1153	0.154643
	9p21	21941315	0.0428472	0.346588
	9p21	21941385	-0.0042	0.996844
	9p21	21941602	0.0626071	0.274065
	9p21	21941761	0.0233425	0.454919
	9p21	21942143	0.0002	0.816964
	9p21	21942357	0.0293	0.412995
	9p21	21942535	0.0125732	0.551967
	9p21	21942993	0.00910472	0.617187
	9p21	21943013	0.000176378	0.818969
	9p21	21943240	0.00910472	0.617187
	9p21	21943526	0.00910472	0.617187
	9p21	21943723	0.000176378	0.818969
	9p21	21943788	-0.0006	0.920137
	9p21	21943789	0.0234677	0.453657
	9p21	21943952	0.0184213	0.493015
	9p21	21944013	0.0487	0.319869
	9p21	21944317	0.5546	0.00176246
	9p21	21944411	0.131161	0.13016
	9p21	21944430	0.00893071	0.582444
	9p21	21944502	0.0307575	0.395651
	9p21	21944523	0.0263921	0.415246
	9p21	21944544	0.00456535	0.673336
	9p21	21944627	0.196641	0.0728736
	9p21	21944651	0.0394882	0.359191
	9p21	21944652	0.0394882	0.359191
	9p21	21944818	0.24466	0.0449407
	9p21	21944905	0.0263921	0.43581
	9p21	21944956	0.0002	0.778413
	9p21	21945033	0.0307575	0.395651
	9p21	21945086	0.00893071	0.582444
	9p21	21945097	0.0263921	0.415246
	9p21	21945288	0.0307575	0.415246
	9p21	21945312	0.0002	0.816964
	9p21	21945418	-0.0006	0.817205
	9p21	21945467	-0.0006	0.920137
	9p21	21945532	0.0198409	0.508445
	9p21	21945541	0.0300614	0.42556
	9p21	21945605	0.0556126	0.298123
	9p21	21945713	-0.0006	0.817205
	9p21	21946089	0.0198409	0.479163
	9p21	21946196	0.086274	0.208848
	9p21	21946229	-0.0006	0.817205
	9p21	21946322	0.6484	0.000492289
	9p21	21946666	-0.0006	0.819219
	9p21	21946667	-0.0006	0.819219
	9p21	21946873	0.0272118	0.44088
	9p21	21946891	0.17359	0.0883894
	9p21	21947149	0.0345307	0.384998
	9p21	21947472	0.1853	0.0786937
	9p21	21947605	-0.0006	0.920137
	9p21	21947703	0.0404213	0.350662
	9p21	21947750	0.0563898	0.28965
	9p21	21947885	0.0164685	0.533976
	9p21	21947957	0.2033	0.0664753
[truncated: 4,247 more rows]
