# Supplementary material for: Potential Signals of Natural Selection in the Top Risk Loci for Coronary Artery Disease: 9p21 and 10q11
Source: PLoS One. 2015 Aug 7;10(8):e0134840. doi: 10.1371/journal.pone.0134840 (PMC4529309; doi:10.1371/journal.pone.0134840)
Supplement: S10 Table — Significant high EHH values (above the top 5% extreme values of the distribution of EHH values across de genome) are highlighted in grey. The region containing the CAD risk marker rs1333042 is highlighted in grey. P values were calculated on the basis of higher rank scores in the genomic distribution. (XLSX) [file pone.0134840.s021.xlsx]

## Sheet: EHHRankScoreCEU
		CEU				CHB				YRI
	CHR	chromStart	chromEnd	EHH_avarage	pvalue	chromStart	chromEnd	EHH_avarage	pvalue	chromStart	chromEnd	EHH_avarage	pvalue
	9	11498931	11501931	19.9053	0.391563	11498931	11501931	8.56186	0.760228	11498624	11501624	9.36571	0.635169
	9	11501931	11504931	17.503	0.444754	11501931	11504931	7.12435	0.830432	11501624	11504624	47.6364	0.0234861
	9	11504931	11507931	15.2367	0.504384	11504931	11507931	4.37306	0.971266	11504624	11507624	7	0.814178
	9	11507931	11510931	23.8994	0.320158	11507931	11510931	8.16495	0.777012	11507624	11510624	12.5657	0.434967
	9	11510931	11513931	10.9349	0.655985	11510931	11513931	10.0309	0.689077	11510624	11513624	4.18182	0.984024
	9	11513931	11516931	16.2706	0.475764	11513931	11516931	10	0.690446	11513624	11516624	8.98276	0.667309
	9	11516931	11519931	31.1065	0.22677	11516931	11519931	10.2135	0.681516	11516624	11519624	13.2629	0.398017
	9	11519931	11522931	45.1118	0.123744	11519931	11522931	10.1856	0.682677	11519624	11522624	15.3143	0.310542
	9	11522931	11525931	43.2941	0.133355	11522931	11525931	15.4794	0.500569	11522624	11525624	10.16	0.578365
	9	11525931	11528931	34.4675	0.195204	11525931	11528931	7.5567	0.811428	11525624	11528624	15.8	0.294064
	9	11528931	11531931	6.42604	0.876153	11528931	11531931	8.1875	0.775829	11528624	11531624	18.6322	0.21183
	9	11531931	11534931	6.26471	0.883459	11531931	11534931	6	0.891018	11531624	11534624	11	0.523928
	9	11534931	11537931	23.7143	0.323095	11534931	11537931	5.80311	0.90977	11534624	11537624	8.16477	0.723234
	9	11537931	11540931	5.71006	0.91842	11537931	11540931	9.20725	0.726447	11537624	11540624	8.02286	0.735045
	9	11540931	11543931	5.14706	0.940312	11540931	11543931	15.7577	0.493704	11540624	11543624	4	0.993313
	9	11543931	11546931	11.4048	0.634889	11543931	11546931	33.9323	0.209752	11543624	11546624	17.0115	0.253687
	9	11546931	11549931	4.30952	0.976463	11546931	11549931	20.3542	0.388633	11546624	11549624	11	0.523928
	9	11549931	11552931	15.5882	0.495023	11549931	11552931	14.2073	0.536639	11549624	11552624	11.5227	0.493643
	9	11552931	11555931	12.568	0.591563	11552931	11555931	20	0.395191	11552624	11555624	12.908	0.417423
	9	11555931	11558931	7.3787	0.824642	11555931	11558931	5	0.943051	11555624	11558624	12.7184	0.427676
	9	11558931	11561931	5.23214	0.93636	11558931	11561931	7	0.837211	11558624	11561624	12.8286	0.42202
	9	11561931	11564931	31	0.227834	11561931	11564931	5.91623	0.906022	11561624	11564624	8.00568	0.736689
	9	11564931	11567931	8.48824	0.767696	11564931	11567931	5	0.943051	11564624	11567624	5.62069	0.914594
	9	11567931	11570931	15.1065	0.507991	11567931	11570931	35.9124	0.192802	11567624	11570624	7.48	0.777809
	9	11570931	11573931	10.3077	0.680401	11570931	11573931	20.7047	0.382451	11570624	11573624	15.733	0.296383
	9	11573931	11576931	27.8698	0.263862	11573931	11576931	7	0.83756	11573624	11576624	14.0914	0.359303
	9	11576931	11579931	29.2765	0.246919	11576931	11579931	14	0.542615	11576624	11579624	5	0.951029
	9	11579931	11582931	21.3294	0.363644	11579931	11582931	23.5521	0.333109	11579624	11582624	9.88	0.603363
	9	11582931	11585931	10.0176	0.692496	11582931	11585931	23.5078	0.333796	11582624	11585624	8.10345	0.728083
	9	11585931	11588931	8.875	0.751682	11585931	11588931	8.95337	0.744182	11585624	11588624	10.9306	0.53194
	9	11588931	11591931	7	0.844168	11588931	11591931	8.70103	0.754899	11588624	11591624	5	0.951029
	9	11591931	11594931	25.1647	0.300543	11591931	11594931	5.91192	0.906119	11591624	11594624	19.5057	0.192185
	9	11594931	11597931	14.0828	0.538819	11594931	11597931	4.20725	0.97652	11594624	11597624	12.9543	0.414668
	9	11597931	11600931	7.5	0.819503	11597931	11600931	8.97409	0.742963	11597624	11600624	11.4057	0.499962
	9	11600931	11603931	31.0471	0.227402	11600931	11603931	7.63542	0.808254	11600624	11603624	9.74713	0.612233
	9	11603931	11606931	19.9	0.391656	11603931	11606931	4	0.986057	11603624	11606624	9.82759	0.607125
	9	11606931	11609931	16.6706	0.465919	11606931	11609931	10.601	0.667423	11606624	11609624	10	0.589893
	9	11609931	11612931	10.5118	0.672692	11609931	11612931	17.9219	0.440114	11609624	11612624	16.983	0.255208
	9	11612931	11615931	6.05917	0.894343	11612931	11615931	21	0.376045	11612624	11615624	25.0571	0.110045
	9	11615931	11618931	131.6	0.00885707	11615931	11618931	22	0.358272	11615624	11618624	20.8466	0.166673
	9	11618931	11621931	57.432	0.0767255	11618931	11621931	6	0.891018	11618624	11621624	14.3029	0.350687
	9	11621931	11624931	48.9412	0.106126	11621931	11624931	33.5208	0.213415	11621624	11624624	10.6514	0.549654
	9	11624931	11627931	43.3905	0.13281	11624931	11627931	13.0417	0.573375	11624624	11627624	14	0.363394
	9	11627931	11630931	7.02959	0.842233	11627931	11630931	6.98958	0.846529	11627624	11630624	4.81143	0.96497
	9	11630931	11633931	10.4852	0.673676	11630931	11633931	7	0.83756	11630624	11633624	9.47126	0.628898
	9	11633931	11636931	10.6118	0.669049	11633931	11636931	10.9062	0.656602	11633624	11636624	7	0.814178
	9	11636931	11639931	22.5294	0.34231	11636931	11639931	35.25	0.1982	11636624	11639624	11.4659	0.496767
	9	11639931	11642931	14.2959	0.532426	11639931	11642931	4.2487	0.974965	11639624	11642624	15.5	0.304425
	9	11642931	11645931	15.6805	0.492651	11642931	11645931	10	0.690446	11642624	11645624	7.32	0.787849
	9	11645931	11648931	14	0.54128	11645931	11648931	8.81443	0.750386	11645624	11648624	15.6705	0.298513
	9	11648931	11651931	5	0.948952	11648931	11651931	5.09375	0.936924	11648624	11651624	25.4148	0.106569
	9	11651931	11654931	47.3669	0.112813	11651931	11654931	14.2083	0.53663	11651624	11654624	5.88571	0.903103
	9	11654931	11657931	16	0.482543	11654931	11657931	17.4301	0.450975	11654624	11657624	10.6629	0.549022
	9	11657931	11660931	98.8935	0.0215983	11657931	11660931	9.98958	0.69536	11657624	11660624	7.85795	0.755017
	9	11660931	11663931	9.92899	0.700537	11660931	11663931	12.2917	0.600226	11660624	11663624	35.2114	0.049127
	9	11663931	11666931	48.5562	0.107728	11663931	11666931	9	0.735995	11663624	11666624	11.7486	0.481835
	9	11666931	11669931	12.3254	0.599491	11666931	11669931	13.1917	0.568668	11666624	11669624	9	0.665739
	9	11669931	11672931	20.5774	0.378058	11669931	11672931	23.7306	0.330393	11669624	11672624	8.03429	0.734015
	9	11672931	11675931	12.0235	0.60985	11672931	11675931	18.9223	0.418254	11672624	11675624	5.84091	0.905234
	9	11675931	11678931	14.4588	0.527934	11675931	11678931	13.9062	0.548035	11675624	11678624	16.8352	0.259872
	9	11678931	11681931	7.88166	0.803491	11678931	11681931	7.35079	0.819736	11678624	11681624	5.59195	0.915754
	9	11681931	11684931	11.1361	0.644745	11681931	11684931	4	0.986057	11681624	11684624	10.2614	0.572026
	9	11684931	11687931	18.9704	0.411183	11684931	11687931	13.544	0.558596	11684624	11687624	15.4483	0.306127
	9	11687931	11690931	9.43195	0.720993	11687931	11690931	15.1969	0.507546	11687624	11690624	4.12644	0.986517
	9	11690931	11693931	21.7692	0.355911	11690931	11693931	52.4767	0.10072	11690624	11693624	13.75	0.376631
	9	11693931	11696931	12	0.6105	11693931	11696931	16	0.485665	11693624	11696624	7.35227	0.78578
	9	11696931	11699931	5.79882	0.91537	11696931	11699931	7.66321	0.807157	11696624	11699624	4	0.993313
	9	11699931	11702931	117.167	0.0132456	11699931	11702931	16.4583	0.474766	11699624	11702624	4	0.993313
	9	11702931	11705931	30.2941	0.235545	11702931	11705931	26.2642	0.293341	11702624	11705624	17.9091	0.229343
	9	11705931	11708931	11.5176	0.630995	11705931	11708931	11.4479	0.632416	11705624	11708624	9	0.661686
	9	11708931	11711931	7.78824	0.807317	11708931	11711931	7	0.83756	11708624	11711624	13.9771	0.365707
	9	11711931	11714931	10.2917	0.68094	11711931	11714931	13	0.574893	11711624	11714624	4	0.993313
	9	11714931	11717931	50.8824	0.0982562	11714931	11717931	18	0.437189	11714624	11717624	22.2	0.144793
	9	11717931	11720931	27.2976	0.271162	11717931	11720931	25.2887	0.306831	11717624	11720624	14.72	0.334685
	9	11720931	11723931	9.27219	0.727508	11720931	11723931	5.32643	0.926219	11720624	11723624	22.1724	0.145173
	9	11723931	11726931	18.9412	0.411808	11723931	11726931	5	0.943051	11723624	11726624	27.1875	0.0910647
	9	11726931	11729931	11.6412	0.626687	11726931	11729931	15.3144	0.504603	11726624	11729624	15.1486	0.316471
	9	11729931	11732931	21.2959	0.364205	11729931	11732931	17.4145	0.451284	11729624	11732624	7.98266	0.743817
	9	11732931	11735931	12.7811	0.584611	11732931	11735931	7.05155	0.834542	11732624	11735624	6.97727	0.821837
	9	11735931	11738931	10.8647	0.659288	11735931	11738931	14.3333	0.533296	11735624	11738624	11.6782	0.485618
	9	11738931	11741931	8.73214	0.757754	11738931	11741931	5.59585	0.916566	11738624	11741624	6.30114	0.863281
	9	11741931	11744931	13.0592	0.572332	11741931	11744931	7.81347	0.801477	11741624	11744624	9.17714	0.647688
	9	11744931	11747931	23.9882	0.31878	11744931	11747931	27.7835	0.273917	11744624	11747624	27.9195	0.0855933
	9	11747931	11750931	5.69231	0.919003	11747931	11750931	9.51295	0.714381	11747624	11750624	27.9486	0.0853847
	9	11750931	11753931	59.8176	0.0704271	11750931	11753931	6	0.891018	11750624	11753624	5.65143	0.913355
	9	11753931	11756931	6.82353	0.860177	11753931	11756931	5	0.943051	11753624	11756624	11.08	0.518439
	9	11756931	11759931	49.0353	0.105692	11756931	11759931	5.82474	0.909012	11756624	11759624	20.2849	0.176668
	9	11759931	11762931	48.7882	0.106755	11759931	11762931	8	0.785476	11759624	11762624	20.4828	0.173038
	9	11762931	11765931	11.3195	0.637937	11762931	11765931	21.2784	0.371317	11762624	11765624	13.454	0.389727
	9	11765931	11768931	11.929	0.615976	11765931	11768931	6.78756	0.85595	11765624	11768624	6.07429	0.880845
	9	11768931	11771931	33.4675	0.204006	11768931	11771931	66.6598	0.0622988	11768624	11771624	17.1486	0.249755
	9	11771931	11774931	21.9412	0.352735	11771931	11774931	27.0885	0.282329	11771624	11774624	7.54857	0.773726
	9	11774931	11777931	9.61176	0.713967	11774931	11777931	11.3814	0.634635	11774624	11777624	15.1705	0.315796
	9	11777931	11780931	99.1059	0.0214714	11777931	11780931	7	0.83756	11777624	11780624	29.4914	0.0751398
	9	11780931	11783931	14.4824	0.527198	11780931	11783931	12.0155	0.609491	11780624	11783624	7	0.819757
	9	11783931	11786931	107.788	0.0170424	11783931	11786931	11	0.648649	11783624	11786624	35.6136	0.0477837
	9	11786931	11789931	103	0.0194182	11786931	11789931	5.74093	0.911768	11786624	11789624	9	0.661686
	9	11789931	11792931	23.0592	0.333086	11789931	11792931	14	0.542615	11789624	11792624	6	0.887818
	9	11792931	11795931	23.4201	0.327542	11792931	11795931	5	0.943051	11792624	11795624	24.6989	0.113824
	9	11795931	11798931	12	0.610707	11795931	11798931	13	0.574893	11795624	11798624	7	0.814178
	9	11798931	11801931	6.15476	0.888857	11798931	11801931	5.86528	0.907728	11798624	11801624	5	0.951029
	9	11801931	11804931	9.55294	0.716219	11801931	11804931	8	0.785476	11801624	11804624	15.7086	0.297295
	9	11804931	11807931	28.2189	0.259404	11804931	11807931	16	0.485571	11804624	11807624	13.5977	0.383497
	9	11807931	11810931	19.0473	0.408665	11807931	11810931	7.38144	0.818448	11807624	11810624	10.6193	0.551578
	9	11810931	11813931	16.2604	0.475943	11810931	11813931	5.98964	0.901652	11810624	11813624	14.5429	0.34149
	9	11813931	11816931	12.2176	0.603016	11813931	11816931	11.9741	0.614165	11813624	11816624	16.6193	0.266553
	9	11816931	11819931	14.8521	0.516778	11816931	11819931	5.62694	0.915573	11816624	11819624	14.48	0.343855
	9	11819931	11822931	14.1412	0.537053	11819931	11822931	5.24742	0.929645	11819624	11822624	20.2759	0.176819
	9	11822931	11825931	11.2235	0.641526	11822931	11825931	4	0.986057	11822624	11825624	13.9318	0.367697
	9	11825931	11828931	11.6548	0.626246	11825931	11828931	8	0.785476	11825624	11828624	21.2286	0.159987
	9	11828931	11831931	10.9349	0.655981	11828931	11831931	11	0.648649	11828624	11831624	13.8448	0.372315
	9	11831931	11834931	8.18343	0.781108	11831931	11834931	5.21134	0.931148	11831624	11834624	34.6571	0.0511446
	9	11834931	11837931	13.426	0.560649	11834931	11837931	9.54404	0.713213	11834624	11837624	10.0629	0.58517
	9	11837931	11840931	6.98817	0.851428	11837931	11840931	6.53125	0.865346	11837624	11840624	6.98857	0.820962
	9	11840931	11843931	6.94048	0.854983	11840931	11843931	7.59067	0.81004	11840624	11843624	8.34682	0.710187
	9	11843931	11846931	8.32143	0.774827	11843931	11846931	28.5803	0.26457	11843624	11846624	4	0.993313
	9	11846931	11849931	11.9762	0.614244	11846931	11849931	13.7062	0.55411	11846624	11849624	20.7257	0.168776
	9	11849931	11852931	4.09524	0.984073	11849931	11852931	7.10881	0.831187	11849624	11852624	34.0632	0.0532415
	9	11852931	11855931	15.5176	0.496969	11852931	11855931	19.0567	0.41432	11852624	11855624	8.02299	0.734923
	9	11855931	11858931	13.2899	0.564893	11855931	11858931	20.1753	0.391902	11855624	11858624	32.2057	0.0610844
	9	11858931	11861931	10.142	0.686972	11858931	11861931	9.03608	0.73427	11858624	11861624	16.1714	0.280139
	9	11861931	11864931	8.16471	0.782244	11861931	11864931	14.3763	0.532223	11861624	11864624	10.5086	0.557828
	9	11864931	11867931	18.9048	0.412722	11864931	11867931	11.567	0.628552	11864624	11867624	6.01143	0.886783
	9	11867931	11870931	10.503	0.672936	11867931	11870931	6.39896	0.870769	11867624	11870624	14.7159	0.33475
	9	11870931	11873931	13.2118	0.567423	11870931	11873931	15.8557	0.491283	11870624	11873624	4	0.993313
	9	11873931	11876931	11.6588	0.626126	11873931	11876931	11.8187	0.62021	11873624	11876624	14.7143	0.334893
	9	11876931	11879931	12.6588	0.588596	11876931	11879931	12.1399	0.605051	11876624	11879624	13.3409	0.394672
	9	11879931	11882931	49.1118	0.105386	11879931	11882931	21.2746	0.371357	11879624	11882624	7.26437	0.791839
	9	11882931	11885931	46.3647	0.117486	11882931	11885931	18.5285	0.426271	11882624	11885624	4	0.993313
	9	11885931	11888931	26.4615	0.282402	11885931	11888931	20.3608	0.388513	11885624	11888624	27.3714	0.0897036
	9	11888931	11891931	9.05325	0.737728	11888931	11891931	6.19588	0.879897	11888624	11891624	7	0.814178
	9	11891931	11894931	8.21176	0.779893	11891931	11894931	5.59278	0.916719	11891624	11894624	9.94857	0.597419
	9	11894931	11897931	8.10588	0.785116	11894931	11897931	12.6237	0.590019	11894624	11897624	16.4343	0.272101
	9	11897931	11900931	6.31176	0.881253	11897931	11900931	11.1667	0.642158	11897624	11900624	7.87931	0.753602
	9	11900931	11903931	9.52663	0.717276	11900931	11903931	7	0.83756	11900624	11903624	12.4914	0.43845
	9	11903931	11906931	7.92262	0.801419	11903931	11906931	10.1503	0.684053	11903624	11906624	7.79429	0.75927
	9	11906931	11909931	8.32143	0.774777	11906931	11909931	9.95855	0.696675	11906624	11909624	8.80682	0.681941
	9	11909931	11912931	16.8571	0.461266	11909931	11912931	12.9271	0.580351	11909624	11912624	4.93182	0.961547
	9	11912931	11915931	12.3765	0.597768	11912931	11915931	6.02083	0.889481	11912624	11915624	9.95455	0.596626
	9	11915931	11918931	16.1667	0.478307	11915931	11918931	4	0.986057	11915624	11918624	27.4432	0.0891682
	9	11918931	11921931	21.6805	0.357474	11918931	11921931	11.8542	0.619033	11918624	11921624	7.31034	0.788678
	9	11921931	11924931	6.35882	0.878999	11921931	11924931	8.90576	0.746782	11921624	11924624	4.42045	0.975066
	9	11924931	11927931	5.24852	0.935455	11924931	11927931	4.96891	0.957184	11924624	11927624	7.91477	0.75059
	9	11927931	11930931	9.50595	0.717974	11927931	11930931	11.3575	0.635441	11927624	11930624	11.9029	0.472533
	9	11930931	11933931	20.5385	0.378749	11930931	11933931	18.3918	0.428952	11930624	11933624	15.8636	0.291561
	9	11933931	11936931	12.5893	0.590848	11933931	11936931	9.81959	0.702826	11933624	11936624	8.88506	0.676522
	9	11936931	11939931	16.2367	0.476583	11936931	11939931	10.7656	0.66188	11936624	11939624	7.06818	0.807953
	9	11939931	11942931	34.4615	0.195249	11939931	11942931	6.36269	0.872212	11939624	11942624	21.8857	0.149689
	9	11942931	11945931	35.1	0.189751	11942931	11945931	16.5492	0.472688	11942624	11945624	16.6686	0.265091
	9	11945931	11948931	29.9172	0.239693	11945931	11948931	23.4691	0.334397	11945624	11948624	6.29143	0.863964
	9	11948931	11951931	15.5824	0.49518	11948931	11951931	7.5	0.813591	11948624	11951624	7	0.814178
	9	11951931	11954931	17.2412	0.450817	11951931	11954931	5.9375	0.905126	11951624	11954624	5	0.951029
	9	11954931	11957931	5.23214	0.936338	11954931	11957931	10.1443	0.684372	11954624	11957624	19.8	0.186254
	9	11957931	11960931	6.64881	0.867257	11957931	11960931	22.7306	0.34661	11957624	11960624	9.89655	0.602166
	9	11960931	11963931	22.0888	0.349679	11960931	11963931	15.3299	0.504222	11960624	11963624	5.34857	0.926966
	9	11963931	11966931	7	0.844168	11963931	11966931	8.75521	0.752714	11963624	11966624	11	0.523928
	9	11966931	11969931	12.25	0.601901	11966931	11969931	11.7708	0.621863	11966624	11969624	7.20571	0.796276
	9	11969931	11972931	8.85799	0.752347	11969931	11972931	8.54404	0.760894	11969624	11972624	17.4971	0.240469
	9	11972931	11975931	15.4107	0.499835	11972931	11975931	6.04145	0.888385	11972624	11975624	51.8971	0.0188508
	9	11975931	11978931	21.1964	0.365911	11975931	11978931	15.933	0.489067	11975624	11978624	5	0.951029
	9	11978931	11981931	38.1834	0.165993	11978931	11981931	5	0.943051	11978624	11981624	19.392	0.194519
	9	11981931	11984931	15.0533	0.509483	11981931	11984931	4	0.986057	11981624	11984624	11.8068	0.478346
	9	11984931	11987931	6.05917	0.894343	11984931	11987931	14.6406	0.525235	11984624	11987624	16.0571	0.283902
	9	11987931	11990931	18.4824	0.421628	11987931	11990931	34.1392	0.207765	11987624	11990624	36.6514	0.0445625
	9	11990931	11993931	10.5089	0.672805	11990931	11993931	9.50521	0.714597	11990624	11993624	4.04651	0.990637
	9	11993931	11996931	8.43787	0.769772	11993931	11996931	9.48438	0.715478	11993624	11996624	10.6477	0.549838
	9	11996931	11999931	27.5647	0.267792	11996931	11999931	12.4249	0.595915	11996624	11999624	9	0.661686
	9	11999931	12002931	13.9765	0.543686	11999931	12002931	5.27604	0.928395	11999624	12002624	10.642	0.550155
	9	12002931	12005931	4.11834	0.983292	12002931	12005931	5.46632	0.920967	12002624	12005624	12.5682	0.434843
	9	12005931	12008931	5.42353	0.928401	12005931	12008931	18.268	0.431511	12005624	12008624	9.86127	0.604806
	9	12008931	12011931	7.27059	0.829556	12008931	12011931	6	0.891018	12008624	12011624	6.32955	0.861503
	9	12011931	12014931	11.3333	0.637413	12011931	12014931	10.9583	0.654168	12011624	12014624	9	0.661686
	9	12014931	12017931	7.02367	0.842579	12014931	12017931	6.875	0.852595	12014624	12017624	13.8621	0.371483
	9	12017931	12020931	115.994	0.0136839	12017931	12020931	9.5	0.714835	12017624	12020624	8.98857	0.666676
	9	12020931	12023931	6.29586	0.881967	12020931	12023931	5.29319	0.927544	12020624	12023624	10.4229	0.562595
	9	12023931	12026931	121.929	0.0116263	12023931	12026931	13.0625	0.572698	12023624	12026624	18.1086	0.223911
	9	12026931	12029931	37.0414	0.17431	12026931	12029931	7.84375	0.800359	12026624	12029624	20.1534	0.179136
	9	12029931	12032931	62.9586	0.0631132	12029931	12032931	16.9171	0.464047	12029624	12032624	10.1705	0.577898
	9	12032931	12035931	58.2722	0.0744389	12032931	12035931	17.114	0.457919	12032624	12035624	27.3352	0.0899622
	9	12035931	12038931	22.5176	0.342522	12035931	12038931	5.375	0.924376	12035624	12038624	5.33714	0.927727
	9	12038931	12041931	23.4438	0.327185	12038931	12041931	5.50259	0.919695	12038624	12041624	15.8678	0.291523
	9	12041931	12044931	39.3059	0.158089	12041931	12044931	29.7409	0.251258	12041624	12044624	27.3943	0.0895344
	9	12044931	12047931	15.1834	0.505844	12044931	12047931	9.875	0.700785	12044624	12047624	6.6092	0.845788
	9	12047931	12050931	31.3136	0.224761	12047931	12050931	15.6736	0.495803	12047624	12050624	22.5657	0.139604
	9	12050931	12053931	20.355	0.382184	12050931	12053931	4.01042	0.985229	12050624	12053624	4.8	0.965286
	9	12053931	12056931	11.5706	0.62924	12053931	12056931	11.0104	0.648152	12053624	12056624	23.9943	0.121678
	9	12056931	12059931	12.3965	0.597101	12056931	12059931	7.03627	0.835224	12056624	12059624	4.12571	0.986572
	9	12059931	12062931	46.3314	0.117624	12059931	12062931	4.11458	0.979975	12059624	12062624	6.49143	0.852066
	9	12062931	12065931	41.4412	0.144399	12062931	12065931	6.05208	0.887566	12062624	12065624	9.30857	0.6387
	9	12065931	12068931	32.5119	0.212814	12065931	12068931	14.0622	0.540728	12065624	12068624	19.2898	0.196638
	9	12068931	12071931	25.6726	0.293469	12068931	12071931	9.66321	0.708831	12068624	12071624	16.7614	0.262184
	9	12071931	12074931	9.92899	0.700537	12071931	12074931	26.6667	0.288267	12071624	12074624	43.6667	0.0290643
	9	12074931	12077931	8.1361	0.783505	12074931	12077931	4.95337	0.957686	12074624	12077624	20.7029	0.169229
	9	12077931	12080931	22.1941	0.347962	12077931	12080931	17.7979	0.442943	12077624	12080624	20.0795	0.180447
	9	12080931	12083931	20.8521	0.37285	12080931	12083931	12.9793	0.578352	12080624	12083624	27.0625	0.0920768
	9	12083931	12086931	11.3195	0.638015	12083931	12086931	4.29688	0.973344	12083624	12086624	10.8333	0.538789
	9	12086931	12089931	9.84615	0.70462	12086931	12089931	17.6788	0.445626	12086624	12089624	20.4171	0.174179
	9	12089931	12092931	12.4765	0.594447	12089931	12092931	5.84974	0.908253	12089624	12092624	16.9716	0.255524
	9	12092931	12095931	21.0294	0.368864	12092931	12095931	4.80829	0.961052	12092624	12095624	4.54545	0.971611
	9	12095931	12098931	4.25882	0.97816	12095931	12098931	4.12435	0.979699	12095624	12098624	14	0.363394
	9	12098931	12101931	6.8	0.861242	12098931	12101931	17.4974	0.44955	12098624	12101624	8.53714	0.698453
	9	12101931	12104931	8.89412	0.750575	12101931	12104931	8.03627	0.783415	12101624	12104624	21.0057	0.163672
	9	12104931	12107931	5.6213	0.921327	12104931	12107931	5.01031	0.942442	12104624	12107624	16	0.285971
	9	12107931	12110931	16.9294	0.459307	12107931	12110931	7.59375	0.809936	12107624	12110624	9.92486	0.599817
	9	12110931	12113931	11.7633	0.62254	12110931	12113931	18.4536	0.427715	12110624	12113624	12.08	0.459143
	9	12113931	12116931	14.1716	0.536003	12113931	12116931	17.0573	0.459157	12113624	12116624	10.2443	0.573098
	9	12116931	12119931	7.63095	0.81396	12116931	12119931	8.76562	0.752383	12116624	12119624	20.7714	0.167976
	9	12119931	12122931	48.1706	0.109359	12119931	12122931	11.2423	0.639482	12119624	12122624	27.4743	0.0889303
	9	12122931	12125931	12.4405	0.595618	12122931	12125931	11.9278	0.615935	12122624	12125624	11.4171	0.499213
	9	12125931	12128931	11.2012	0.64231	12125931	12128931	10.0412	0.688633	12125624	12128624	26.6761	0.0952796
	9	12128931	12131931	4.98225	0.959632	12128931	12131931	11.5803	0.628138	12128624	12131624	13.1989	0.400908
	9	12131931	12134931	5.0355	0.946682	12131931	12134931	33.3575	0.214881	12131624	12134624	8.93103	0.6726
	9	12134931	12137931	23.5562	0.325514	12134931	12137931	8.49223	0.762946	12134624	12137624	8.02286	0.735045
	9	12137931	12140931	13.7692	0.550477	12137931	12140931	21.6943	0.364442	12137624	12140624	35.8977	0.0469008
	9	12140931	12143931	8	0.79085	12140931	12143931	12.8041	0.584458	12140624	12143624	23.4114	0.128543
	9	12143931	12146931	15.6235	0.494104	12143931	12146931	4	0.986057	12143624	12146624	19.4457	0.193402
	9	12146931	12149931	7.52381	0.818405	12146931	12149931	8.5285	0.761525	12146624	12149624	12.5455	0.435864
	9	12149931	12152931	12.7574	0.585322	12149931	12152931	17.6114	0.44711	12149624	12152624	20.75	0.168321
	9	12152931	12155931	12.9231	0.579382	12152931	12155931	19.0622	0.414213	12152624	12155624	24.7898	0.11285
	9	12155931	12158931	9	0.740355	12155931	12158931	20.067	0.393903	12155624	12158624	9.55172	0.624016
	9	12158931	12161931	4.74556	0.965733	12158931	12161931	10.5625	0.668801	12158624	12161624	9.04598	0.657691
	9	12161931	12164931	10.3195	0.679873	12161931	12164931	4	0.986057	12161624	12164624	11.2955	0.505803
	9	12164931	12167931	10.4911	0.673395	12164931	12167931	4	0.986057	12164624	12167624	7.58523	0.771619
	9	12167931	12170931	21.8824	0.353768	12167931	12170931	9.97409	0.695966	12167624	12170624	50.5284	0.0201976
	9	12170931	12173931	21.3412	0.363444	12170931	12173931	10.4531	0.672853	12170624	12173624	28.5455	0.0811839
	9	12173931	12176931	8.04734	0.788154	12173931	12176931	11.2887	0.637928	12173624	12176624	11.8629	0.475027
	9	12176931	12179931	5.14201	0.94055	12176931	12179931	13.3005	0.565495	12176624	12179624	6.69143	0.841491
	9	12179931	12182931	4.50888	0.971144	12179931	12182931	11.2073	0.640786	12179624	12182624	56.96	0.0148501
	9	12182931	12185931	15.5118	0.497093	12182931	12185931	12.7938	0.584723	12182624	12185624	29.6648	0.0741686
	9	12185931	12188931	23.9471	0.319382	12185931	12188931	14.0876	0.540071	12185624	12188624	17.9886	0.227334
	9	12188931	12191931	15.8876	0.486896	12188931	12191931	24.7474	0.314976	12188624	12191624	9.42857	0.631341
	9	12191931	12194931	9.18824	0.731331	12191931	12194931	15.2577	0.506043	12191624	12194624	5.17714	0.937325
	9	12194931	12197931	15.8294	0.488592	12194931	12197931	10	0.690446	12194624	12197624	49.9429	0.0208018
	9	12197931	12200931	14.0237	0.540434	12197931	12200931	14	0.544976	12197624	12200624	8.45402	0.703513
	9	12200931	12203931	6	0.898106	12200931	12203931	6.95833	0.848659	12200624	12203624	9.375	0.634582
	9	12203931	12206931	6.10588	0.891685	12203931	12206931	8.73057	0.753788	12203624	12206624	9.04598	0.657656
	9	12206931	12209931	4.44706	0.972813	12206931	12209931	4.63212	0.96483	12206624	12209624	7.02841	0.811632
	9	12209931	12212931	5.04762	0.945925	12209931	12212931	7.40933	0.817259	12209624	12212624	11.3371	0.503511
	9	12212931	12215931	13.7101	0.552261	12212931	12215931	11.5206	0.630072	12212624	12215624	18.2629	0.220213
	9	12215931	12218931	8.9645	0.746634	12215931	12218931	20.2021	0.391412	12215624	12218624	25.0862	0.10977
	9	12218931	12221931	13.2706	0.565497	12218931	12221931	5.46907	0.920854	12218624	12221624	6.07955	0.88056
	9	12221931	12224931	9.31953	0.725636	12221931	12224931	9.07732	0.732266	12221624	12224624	9	0.661686
	9	12224931	12227931	8.16471	0.782163	12224931	12227931	10.0208	0.68936	12224624	12227624	5	0.950528
	9	12227931	12230931	6.58235	0.869869	12227931	12230931	9.06218	0.732975	12227624	12230624	9.08571	0.654603
	9	12230931	12233931	10.8876	0.658232	12230931	12233931	17.8763	0.441102	12230624	12233624	7.02286	0.811924
	9	12233931	12236931	21.1124	0.367339	12233931	12236931	9.09794	0.731311	12233624	12236624	6.4023	0.857168
	9	12236931	12239931	26.2588	0.285076	12236931	12239931	43.0206	0.144135	12236624	12239624	10.1486	0.579111
	9	12239931	12242931	10.9882	0.653645	12239931	12242931	4.72165	0.962936	12239624	12242624	13.8011	0.374245
	9	12242931	12245931	10.0237	0.692099	12242931	12245931	5.02577	0.941336	12242624	12245624	7.81714	0.757761
	9	12245931	12248931	9.15294	0.733049	12245931	12248931	27.4536	0.277876	12245624	12248624	10.4148	0.562959
	9	12248931	12251931	29.3353	0.246236	12248931	12251931	25.2694	0.30707	12248624	12251624	10.5087	0.557718
	9	12251931	12254931	14.9176	0.514554	12251931	12254931	24.4948	0.31852	12251624	12254624	10.9943	0.52697
	9	12254931	12257931	6.23077	0.88512	12254931	12257931	7.54922	0.811708	12254624	12257624	5.14943	0.939183
	9	12257931	12260931	8.02353	0.789705	12257931	12260931	5.3125	0.926712	12257624	12260624	8.71264	0.68792
	9	12260931	12263931	64.9235	0.0589237	12260931	12263931	8.80829	0.750684	12260624	12263624	5.38068	0.925334
	9	12263931	12266931	19.3412	0.402713	12263931	12266931	11.7513	0.622432	12263624	12266624	4.92571	0.961822
	9	12266931	12269931	58.5595	0.0736699	12266931	12269931	14.0829	0.540188	12266624	12269624	7	0.814178
	9	12269931	12272931	4	0.988907	12269931	12272931	11.8808	0.617942	12269624	12272624	7.06857	0.807652
	9	12272931	12275931	7.32544	0.827001	12272931	12275931	12.5155	0.593291	12272624	12275624	9.59091	0.621843
	9	12275931	12278931	45.6235	0.12113	12275931	12278931	15.7423	0.494122	12275624	12278624	7.35429	0.785585
	9	12278931	12281931	4.04762	0.986292	12278931	12281931	5.60104	0.916418	12278624	12281624	10.5829	0.553497
	9	12281931	12284931	12.5765	0.591293	12281931	12284931	4.99485	0.955425	12281624	12284624	4.32184	0.978274
	9	12284931	12287931	17.0118	0.456255	12284931	12287931	10.5412	0.669655	12284624	12287624	15.1371	0.316921
	9	12287931	12290931	10.2176	0.683861	12287931	12290931	5.88601	0.90705	12287624	12290624	8.19318	0.721089
	9	12290931	12293931	13.426	0.560615	12290931	12293931	20.4688	0.386645	12290624	12293624	11.2971	0.505729
	9	12293931	12296931	15.2544	0.503939	12293931	12296931	8.09326	0.780437	12293624	12296624	14.3143	0.350213
	9	12296931	12299931	33.4471	0.204213	12296931	12299931	11.1753	0.641916	12296624	12299624	11.642	0.487425
	9	12299931	12302931	31.3846	0.224072	12299931	12302931	16.2073	0.480571	12299624	12302624	7.81143	0.758108
	9	12302931	12305931	31.2706	0.225167	12302931	12305931	9.14948	0.729043	12302624	12305624	10.908	0.533603
	9	12305931	12308931	27.6235	0.266989	12305931	12308931	24.7629	0.314751	12305624	12308624	21.1618	0.161099
	9	12308931	12311931	29.3491	0.246055	12308931	12311931	21.2124	0.372503	12308624	12311624	11.069	0.519105
	9	12311931	12314931	21.5089	0.360534	12311931	12314931	49.1753	0.113664	12311624	12314624	7.21591	0.795597
	9	12314931	12317931	21.284	0.364416	12314931	12317931	15.9482	0.488706	12314624	12317624	22.046	0.147014
	9	12317931	12320931	103.692	0.0190524	12317931	12320931	22	0.358228	12317624	12320624	9.55172	0.624071
	9	12320931	12323931	14.8225	0.517584	12320931	12323931	7.74611	0.804103	12320624	12323624	8.27586	0.714959
	9	12323931	12326931	14.5207	0.5262	12323931	12326931	37.2268	0.182274	12323624	12326624	7.65517	0.767609
	9	12326931	12329931	55.7219	0.0817881	12326931	12329931	40.3557	0.160228	12326624	12329624	7.56818	0.772634
	9	12329931	12332931	16	0.482427	12329931	12332931	7.18557	0.827393	12329624	12332624	26.8352	0.093942
	9	12332931	12335931	36.8588	0.175737	12332931	12335931	12.9062	0.58118	12332624	12335624	17.5909	0.237969
	9	12335931	12338931	8.48235	0.767943	12335931	12338931	11.5258	0.629856	12335624	12338624	15.2629	0.312353
	9	12338931	12341931	35.7176	0.184777	12338931	12341931	12.1658	0.604191	12338624	12341624	9.46286	0.629237
	9	12341931	12344931	11.0595	0.647581	12341931	12344931	20.3005	0.389615	12341624	12344624	5.96591	0.897446
	9	12344931	12347931	7.85119	0.804852	12344931	12347931	6	0.890667	12344624	12347624	31.8218	0.0629332
	9	12347931	12350931	4.28994	0.977079	12347931	12350931	13.8135	0.551017	12347624	12350624	12.046	0.461023
	9	12350931	12353931	7.92899	0.800796	12350931	12353931	12.5515	0.592193	12350624	12353624	4.4	0.975803
	9	12353931	12356931	37.8225	0.168664	12353931	12356931	27.9115	0.272411	12353624	12356624	29.0057	0.0782114
	9	12356931	12359931	10.25	0.682469	12356931	12359931	6	0.891018	12356624	12359624	9.32	0.637946
	9	12359931	12362931	9.5	0.718227	12359931	12362931	20	0.395191	12359624	12362624	23.6114	0.126226
	9	12362931	12365931	15.7588	0.490575	12362931	12365931	14.7526	0.52211	12362624	12365624	29.0057	0.0782114
	9	12365931	12368931	15.8235	0.488739	12365931	12368931	9.61856	0.710515	12365624	12368624	4	0.993313
	9	12368931	12371931	10.6035	0.669283	12368931	12371931	7	0.83756	12368624	12371624	12.8966	0.418186
	9	12371931	12374931	7.58235	0.81601	12371931	12374931	8.05155	0.782726	12371624	12374624	19.1771	0.19905
	9	12374931	12377931	11.4702	0.632664	12374931	12377931	7.10881	0.831214	12374624	12377624	13.1257	0.404302
	9	12377931	12380931	58.1765	0.0746758	12377931	12380931	50.7784	0.107191	12377624	12380624	5.70857	0.911047
	9	12380931	12383931	69.8402	0.0500887	12380931	12383931	38.2062	0.174901	12380624	12383624	54.0686	0.0169609
	9	12383931	12386931	50.4	0.100205	12383931	12386931	10.1237	0.685244	12383624	12386624	19.7273	0.187634
	9	12386931	12389931	39.6071	0.15609	12386931	12389931	14.3161	0.533756	12386624	12389624	12.8571	0.420466
	9	12389931	12392931	20.5808	0.378002	12389931	12392931	10.2694	0.679471	12389624	12392624	11.875	0.474277
	9	12392931	12395931	23.5941	0.324978	12392931	12395931	26.5464	0.28977	12392624	12395624	5.67045	0.912548
	9	12395931	12398931	15.1893	0.505664	12395931	12398931	9.95361	0.696957	12395624	12398624	15.3466	0.309539
	9	12398931	12401931	17.0706	0.454876	12398931	12401931	11.7409	0.622885	12398624	12401624	12.5943	0.433625
	9	12401931	12404931	9.5503	0.71632	12401931	12404931	11.8125	0.620479	12401624	12404624	9.16	0.64885
	9	12404931	12407931	9.64497	0.712645	12404931	12407931	21.4093	0.369257	12404624	12407624	30.8057	0.0679313
	9	12407931	12410931	4	0.988907	12407931	12410931	26.0415	0.296198	12407624	12410624	8.24	0.717462
	9	12410931	12413931	12.568	0.59157	12410931	12413931	18.0725	0.435575	12410624	12413624	12.9148	0.416801
	9	12413931	12416931	6.17857	0.88753	12413931	12416931	39.7202	0.164485	12413624	12416624	11.28	0.506599
	9	12416931	12419931	32.7882	0.210225	12416931	12419931	66.0052	0.0635843	12416624	12419624	8.40571	0.706461
	9	12419931	12422931	8	0.79085	12419931	12422931	37.9175	0.17708	12419624	12422624	17.9714	0.227771
	9	12422931	12425931	4.92353	0.961758	12422931	12425931	54.433	0.093808	12422624	12425624	9.23429	0.643638
	9	12425931	12428931	9.49112	0.718641	12425931	12428931	9.5625	0.712502	12425624	12428624	4.9711	0.960045
	9	12428931	12431931	5	0.948952	12428931	12431931	8.94819	0.744567	12428624	12431624	4.01714	0.992413
	9	12431931	12434931	7	0.844168	12431931	12434931	13	0.574893	12431624	12434624	34.7955	0.0506524
	9	12434931	12437931	13.2083	0.567499	12434931	12437931	19.0829	0.413795	12434624	12437624	7.32571	0.787428
	9	12437931	12440931	5.64286	0.920657	12437931	12440931	9.42487	0.717712	12437624	12440624	5.98286	0.895737
	9	12440931	12443931	25.6272	0.294132	12440931	12443931	4.3125	0.972815	12440624	12443624	12.6229	0.432291
	9	12443931	12446931	28.0059	0.261883	12443931	12446931	16.1146	0.4828	12443624	12446624	21.6364	0.153684
	9	12446931	12449931	6.7	0.865231	12446931	12449931	21.9793	0.359478	12446624	12449624	4.12	0.986795
	9	12449931	12452931	4.71429	0.966367	12449931	12452931	5	0.943051	12449624	12452624	12.9545	0.414556
	9	12452931	12455931	11.994	0.61352	12452931	12455931	18.3281	0.430219	12452624	12455624	12.1714	0.454248
	9	12455931	12458931	23.1588	0.331483	12455931	12458931	18.6321	0.424215	12455624	12458624	6.72571	0.839659
	9	12458931	12461931	20.7515	0.374737	12458931	12461931	12	0.610049	12458624	12461624	12.2629	0.449339
	9	12461931	12464931	12.4588	0.595067	12461931	12464931	18.9897	0.416796	12461624	12464624	23.4716	0.127843
	9	12464931	12467931	7.12426	0.836889	12464931	12467931	18	0.437189	12464624	12467624	15.12	0.317543
	9	12467931	12470931	8	0.79085	12467931	12470931	7.05208	0.834305	12467624	12470624	12.6343	0.431692
	9	12470931	12473931	6	0.898106	12470931	12473931	18.1701	0.43348	12470624	12473624	13.7955	0.374525
	9	12473931	12476931	7.25882	0.830175	12473931	12476931	10	0.690446	12473624	12476624	13.4432	0.390178
	9	12476931	12479931	12.6667	0.588379	12476931	12479931	6.31088	0.874481	12476624	12479624	12.2955	0.447711
	9	12479931	12482931	13.9471	0.544634	12479931	12482931	10.8906	0.657284	12479624	12482624	17.8629	0.230712
	9	12482931	12485931	76	0.0416073	12482931	12485931	24.9534	0.311956	12482624	12485624	18.44	0.216124
	9	12485931	12488931	16.2604	0.475983	12485931	12488931	13.4301	0.561811	12485624	12488624	15.7841	0.294612
	9	12488931	12491931	6.1	0.891889	12488931	12491931	11.7927	0.621078	12488624	12491624	8.37572	0.708442
	9	12491931	12494931	11.5976	0.628268	12491931	12494931	23.3161	0.336632	12491624	12494624	12.0852	0.459068
	9	12494931	12497931	46.8994	0.114933	12494931	12497931	21.6823	0.364666	12494624	12497624	7.49432	0.776907
	9	12497931	12500931	57.3095	0.0770974	12497931	12500931	11.0729	0.645635	12497624	12500624	21.5057	0.155743
	9	12500931	12503931	45.9231	0.119696	12500931	12503931	17.3542	0.452587	12500624	12503624	7.36364	0.785049
	9	12503931	12506931	28.142	0.260289	12503931	12506931	9.84456	0.701964	12503624	12506624	18.2614	0.220275
	9	12506931	12509931	14.8757	0.515935	12506931	12509931	8.07732	0.781293	12506624	12509624	19.8971	0.184252
	9	12509931	12512931	19.2367	0.404787	12509931	12512931	9.54922	0.713027	12509624	12512624	17.431	0.242232
	9	12512931	12515931	10.071	0.689998	12512931	12515931	15.4583	0.501066	12512624	12515624	17.8636	0.230583
	9	12515931	12518931	49.0774	0.105503	12515931	12518931	8.8125	0.750566	12515624	12518624	9.86705	0.604262
	9	12518931	12521931	19.3869	0.401753	12518931	12521931	13.0157	0.574302	12518624	12521624	19.7102	0.188035
	9	12521931	12524931	8.55882	0.764788	12521931	12524931	11.9897	0.613556	12521624	12524624	9.97143	0.59535
	9	12524931	12527931	68.8824	0.0516857	12524931	12527931	6.8866	0.85206	12524624	12527624	17.6092	0.237506
	9	12527931	12530931	60.787	0.068008	12527931	12530931	5	0.943051	12527624	12530624	10.3943	0.564178
	9	12530931	12533931	78.1647	0.0389466	12530931	12533931	13.5751	0.557771	12530624	12533624	9.44253	0.630562
	9	12533931	12536931	68.9882	0.0515051	12533931	12536931	15.3351	0.504064	12533624	12536624	5.60465	0.915196
	9	12536931	12539931	5.29412	0.933461	12536931	12539931	19.5648	0.404673	12536624	12539624	5.58523	0.916001
	9	12539931	12542931	50.6568	0.0991266	12539931	12542931	51.6289	0.103871	12539624	12542624	15.5371	0.303149
	9	12542931	12545931	12.8402	0.582373	12542931	12545931	38.1443	0.175309	12542624	12545624	7.11494	0.80347
	9	12545931	12548931	70.4379	0.0491462	12545931	12548931	26.3731	0.291961	12545624	12548624	10.1875	0.576663
	9	12548931	12551931	15.6509	0.49337	12548931	12551931	7.03093	0.835753	12548624	12551624	4.09091	0.988417
	9	12551931	12554931	24.0118	0.317995	12551931	12554931	28.5781	0.264572	12551624	12554624	4.98864	0.958131
	9	12554931	12557931	49.6176	0.103306	12554931	12557931	18.6392	0.424056	12554624	12557624	10.0743	0.584232
	9	12557931	12560931	7.04762	0.841137	12557931	12560931	6.125	0.883449	12557624	12560624	9.88571	0.602968
	9	12560931	12563931	32.0118	0.217574	12560931	12563931	26.399	0.291629	12560624	12563624	10.8693	0.536232
	9	12563931	12566931	27.5765	0.267618	12563931	12566931	13.75	0.552862	12563624	12566624	23.3908	0.128799
	9	12566931	12569931	13.9053	0.546062	12566931	12569931	10.9689	0.653669	12566624	12569624	5.35632	0.926689
	9	12569931	12572931	22.9118	0.335905	12569931	12572931	8.25	0.772956	12569624	12572624	9.28571	0.640111
	9	12572931	12575931	15.5621	0.495763	12572931	12575931	10	0.690446	12572624	12575624	13.2841	0.39708
	9	12575931	12578931	18.1657	0.428424	12575931	12578931	34.9741	0.2007	12575624	12578624	4	0.993313
	9	12578931	12581931	22.9048	0.336081	12578931	12581931	7.75	0.804021	12578624	12581624	24.8966	0.111836
	9	12581931	12584931	18.3787	0.423826	12581931	12584931	35.9482	0.192564	12581624	12584624	6.20571	0.869856
	9	12584931	12587931	20.6905	0.375946	12584931	12587931	6.02073	0.889744	12584624	12587624	9.91429	0.600537
	9	12587931	12590931	27.5089	0.268495	12587931	12590931	39.5567	0.16553	12587624	12590624	19.5909	0.190442
	9	12590931	12593931	28.8817	0.251638	12590931	12593931	10.5596	0.669004	12590624	12593624	8.01149	0.735905
	9	12593931	12596931	17.2143	0.451445	12593931	12596931	12.2798	0.600662	12593624	12596624	10.2414	0.573147
	9	12596931	12599931	15.8521	0.487963	12596931	12599931	8	0.785476	12596624	12599624	4.97727	0.959476
	9	12599931	12602931	8.70414	0.758785	12599931	12602931	10.8041	0.660353	12599624	12602624	9.97701	0.595152
	9	12602931	12605931	57.2604	0.0772343	12602931	12605931	16.4175	0.475613	12602624	12605624	4.43678	0.974579
	9	12605931	12608931	65.4702	0.0578322	12605931	12608931	11.6804	0.624787	12605624	12608624	12.2841	0.448404
	9	12608931	12611931	10.0473	0.691059	12608931	12611931	17.1192	0.457781	12608624	12611624	9.56818	0.623119
	9	12611931	12614931	224.373	0.000627711	12611931	12614931	6.74093	0.857744	12611624	12614624	9.20571	0.645553
	9	12614931	12617931	211.676	0.000889447	12614931	12617931	23.6495	0.331622	12614624	12617624	9.07386	0.655701
	9	12617931	12620931	190.529	0.00160328	12617931	12620931	22.5876	0.34898	12617624	12620624	13.6875	0.379501
	9	12620931	12623931	46.071	0.118873	12620931	12623931	51.7938	0.103236	12620624	12623624	4.12571	0.986572
	9	12623931	12626931	185.467	0.00183671	12623931	12626931	14.5773	0.52697	12623624	12626624	8.42045	0.705604
	9	12626931	12629931	148.271	0.00557468	12626931	12629931	14.3711	0.532361	12626624	12629624	15.9486	0.288482
	9	12629931	12632931	12.0059	0.610346	12629931	12632931	7.20312	0.826438	12629624	12632624	4.89143	0.962849
	9	12632931	12635931	163.714	0.00357026	12632931	12635931	11.5619	0.628744	12632624	12635624	7.45455	0.779426
	9	12635931	12638931	157.9	0.00423311	12635931	12638931	22.9794	0.34251	12635624	12638624	13.8182	0.373512
	9	12638931	12641931	5.05294	0.945725	12638931	12641931	12.1959	0.603294	12638624	12641624	13.08	0.406572
	9	12641931	12644931	47.7101	0.111394	12641931	12644931	21.7371	0.363674	12641624	12644624	16.1086	0.28224
	9	12644931	12647931	42.7396	0.136549	12644931	12647931	13.8351	0.550335	12644624	12647624	24.7471	0.11331
	9	12647931	12650931	35.6131	0.185624	12647931	12650931	22.3021	0.353478	12647624	12650624	13.2571	0.398313
	9	12650931	12653931	72.9053	0.0455753	12650931	12653931	18.6701	0.423417	12650624	12653624	6	0.894098
	9	12653931	12656931	66.9704	0.0550973	12653931	12656931	8.83938	0.74947	12653624	12656624	8	0.737233
	9	12656931	12659931	15.5976	0.494794	12656931	12659931	7.7268	0.80483	12656624	12659624	17.7029	0.235029
	9	12659931	12662931	17.9059	0.435272	12659931	12662931	4	0.986057	12659624	12662624	7.05747	0.8085
	9	12662931	12665931	59.0237	0.0724136	12662931	12665931	7.39062	0.818098	12662624	12665624	21.3182	0.158631
	9	12665931	12668931	30.7381	0.230779	12665931	12668931	5	0.943051	12665624	12668624	12.8686	0.419686
	9	12668931	12671931	11.631	0.627048	12668931	12671931	23.8964	0.327809	12668624	12671624	10.4	0.563782
	9	12671931	12674931	28.1065	0.260687	12671931	12674931	7.80829	0.801658	12671624	12674624	12.6229	0.432273
	9	12674931	12677931	10.8941	0.657865	12674931	12677931	12.1907	0.603423	12674624	12677624	21.7829	0.151322
	9	12677931	12680931	15.494	0.49761	12677931	12680931	8.66321	0.7563	12677624	12680624	9.88068	0.603236
	9	12680931	12683931	82.2012	0.0346306	12680931	12683931	16.3505	0.477128	12680624	12683624	5.24138	0.933137
	9	12683931	12686931	78.6131	0.0384406	12683931	12686931	82.866	0.0385487	12683624	12686624	8.56	0.697074
	9	12686931	12689931	77.7988	0.0394076	12686931	12689931	25.9072	0.298442	12686624	12689624	8.30682	0.713002
	9	12689931	12692931	61.8118	0.0655949	12689931	12692931	16.6373	0.470763	12689624	12692624	17.2	0.248337
	9	12692931	12695931	24.2485	0.314475	12692931	12695931	45.2577	0.13198	12692624	12695624	14.7644	0.332923
	9	12695931	12698931	45.2604	0.122953	12695931	12698931	36.7461	0.186098	12695624	12698624	21.9659	0.14846
	9	12698931	12701931	40.3882	0.151047	12698931	12701931	23.268	0.337351	12698624	12701624	15.5172	0.303794
	9	12701931	12704931	39.25	0.158462	12701931	12704931	23	0.341496	12701624	12704624	27.4971	0.0887544
	9	12704931	12707931	36.355	0.179575	12704931	12707931	22.1649	0.355605	12704624	12707624	18.3391	0.218446
	9	12707931	12710931	42.8443	0.13592	12707931	12710931	21	0.376045	12707624	12710624	33.8068	0.0542688
	9	12710931	12713931	9.28402	0.727048	12710931	12713931	13.3802	0.563175	12710624	12713624	10.9486	0.530159
	9	12713931	12716931	8	0.79085	12713931	12716931	16.7938	0.4671	12713624	12716624	16.2171	0.278764
	9	12716931	12719931	46.6272	0.116215	12716931	12719931	14.2474	0.535615	12716624	12719624	21.6782	0.153031
	9	12719931	12722931	10.8284	0.660811	12719931	12722931	9.93782	0.697781	12719624	12722624	15.2931	0.311322
	9	12722931	12725931	40.2294	0.15203	12722931	12725931	11.1082	0.644407	12722624	12725624	10.6114	0.55202
	9	12725931	12728931	33.142	0.206908	12725931	12728931	37.1347	0.182916	12725624	12728624	14.2914	0.351199
	9	12728931	12731931	5.11176	0.942191	12728931	12731931	27.5258	0.277065	12728624	12731624	50.5341	0.020193
	9	12731931	12734931	10.1598	0.686226	12731931	12734931	23.0567	0.340658	12731624	12734624	41.7614	0.0324369
	9	12734931	12737931	249.676	0.000300262	12734931	12737931	26.9637	0.284432	12734624	12737624	31.0686	0.0665963
	9	12737931	12740931	234.911	0.000469083	12737931	12740931	10.5464	0.6694	12737624	12740624	16.1034	0.282357
	9	12740931	12743931	18.3333	0.42482	12740931	12743931	16.2487	0.479717	12740624	12743624	19.3829	0.194709
	9	12743931	12746931	20.4706	0.380018	12743931	12746931	9.82902	0.702524	12743624	12746624	20.84	0.166787
	9	12746931	12749931	9	0.740355	12746931	12749931	11.5156	0.630201	12746624	12749624	14.3636	0.348271
	9	12749931	12752931	5.95266	0.90942	12749931	12752931	16.5337	0.473034	12749624	12752624	7.75429	0.761791
	9	12752931	12755931	70.5952	0.0489046	12752931	12755931	9.10825	0.730826	12752624	12755624	20.9829	0.164274
	9	12755931	12758931	67.2249	0.0546424	12755931	12758931	15.772	0.493346	12755624	12758624	26.7159	0.0949467
	9	12758931	12761931	60.1716	0.0694832	12758931	12761931	16.4663	0.474598	12758624	12761624	5.83908	0.905367
	9	12761931	12764931	104	0.0188699	12761931	12764931	29.3711	0.25521	12761624	12764624	10.3125	0.568984
	9	12764931	12767931	67.8631	0.0535143	12764931	12767931	9.22798	0.725633	12764624	12767624	24.4857	0.116173
	9	12767931	12770931	15.4911	0.497634	12767931	12770931	8.00518	0.785078	12767624	12770624	13.6307	0.382059
	9	12770931	12773931	53.8412	0.0877344	12770931	12773931	6.80412	0.855285	12770624	12773624	5.50286	0.919702
	9	12773931	12776931	88.8284	0.0286517	12773931	12776931	16.7113	0.468997	12773624	12776624	17.5287	0.239625
	9	12776931	12779931	71.6235	0.0473674	12776931	12779931	6.2487	0.877228	12776624	12779624	8.46286	0.70292
	9	12779931	12782931	24.4471	0.311468	12779931	12782931	7	0.83756	12779624	12782624	6.70455	0.840828
	9	12782931	12785931	32.9941	0.208471	12782931	12785931	10.3316	0.677278	12782624	12785624	11.1143	0.516402
	9	12785931	12788931	12.7647	0.585038	12785931	12788931	12.0777	0.607223	12785624	12788624	10.7727	0.542448
	9	12788931	12791931	29.9059	0.239805	12788931	12791931	7.43523	0.81627	12788624	12791624	8.66286	0.69086
	9	12791931	12794931	22.0178	0.350922	12791931	12794931	20.5365	0.385419	12791624	12794624	19.0857	0.201028
	9	12794931	12797931	12.1953	0.603728	12794931	12797931	13.3782	0.563185	12794624	12797624	7.33333	0.786964
	9	12797931	12800931	8.60947	0.762746	12797931	12800931	13.8866	0.548674	12797624	12800624	5.61714	0.914828
	9	12800931	12803931	7.10651	0.837845	12800931	12803931	5	0.943051	12800624	12803624	12.84	0.421334
	9	12803931	12806931	6.22485	0.885365	12803931	12806931	22.3523	0.352732	12803624	12806624	12.1648	0.454632
	9	12806931	12809931	28.1183	0.260566	12806931	12809931	25.0938	0.309436	12806624	12809624	14.5795	0.340152
	9	12809931	12812931	46.1294	0.1186	12809931	12812931	17.299	0.453796	12809624	12812624	39.2571	0.0377694
	9	12812931	12815931	12.1006	0.607019	12812931	12815931	8.97927	0.742677	12812624	12815624	17.9314	0.228808
	9	12815931	12818931	30.8353	0.229778	12815931	12818931	18.8608	0.419491	12815624	12818624	16.4171	0.272598
	9	12818931	12821931	35.9882	0.182632	12818931	12821931	24.8031	0.314191	12818624	12821624	17.2841	0.246186
	9	12821931	12824931	69.3765	0.0508569	12821931	12824931	49.9588	0.110463	12821624	12824624	12.1023	0.458153
	9	12824931	12827931	58.0412	0.0750205	12824931	12827931	44.4792	0.136095	12824624	12827624	4.17143	0.984341
	9	12827931	12830931	47.6391	0.111684	12827931	12830931	33.7254	0.211629	12827624	12830624	9.66857	0.617132
	9	12830931	12833931	40.5882	0.149789	12830931	12833931	28.0052	0.270864	12830624	12833624	4.98857	0.958233
	9	12833931	12836931	23.4167	0.327587	12833931	12836931	12.8238	0.583863	12833624	12836624	14.2989	0.350839
	9	12836931	12839931	12.6213	0.589821	12836931	12839931	5.81675	0.909285	12836624	12839624	20.2057	0.178107
	9	12839931	12842931	6.18935	0.887158	12839931	12842931	11.7254	0.623347	12839624	12842624	6.00575	0.887095
	9	12842931	12845931	37.9941	0.167475	12842931	12845931	9.04663	0.733657	12842624	12845624	6.2069	0.869623
	9	12845931	12848931	10.9882	0.653594	12845931	12848931	9.39062	0.719073	12845624	12848624	14.6264	0.338268
	9	12848931	12851931	4.39412	0.974116	12848931	12851931	47.1856	0.122506	12848624	12851624	7.07955	0.806937
	9	12851931	12854931	49.1183	0.10535	12851931	12854931	19.7617	0.400933	12851624	12854624	10.8636	0.536671
	9	12854931	12857931	7	0.844168	12854931	12857931	36.9016	0.184898	12854624	12857624	7.28902	0.790138
	9	12857931	12860931	6.42515	0.876283	12857931	12860931	6.1399	0.882786	12857624	12860624	14.7898	0.331927
	9	12860931	12863931	5.18452	0.938451	12860931	12863931	21.1399	0.373693	12860624	12863624	7	0.814178
	9	12863931	12866931	11.5824	0.628796	12863931	12866931	13.1907	0.568755	12863624	12866624	8.45455	0.703403
	9	12866931	12869931	14.1657	0.536222	12866931	12869931	14.1753	0.537572	12866624	12869624	10.4375	0.561818
	9	12869931	12872931	28.6529	0.25434	12869931	12872931	30.5155	0.24274	12869624	12872624	13.1829	0.401646
	9	12872931	12875931	34.5385	0.194641	12872931	12875931	17.2812	0.454127	12872624	12875624	14.7159	0.334755
	9	12875931	12878931	21.2426	0.365161	12875931	12878931	21.8438	0.361838	12875624	12878624	28.023	0.0847598
	9	12878931	12881931	13	0.574417	12878931	12881931	18.4715	0.427375	12878624	12881624	20.1609	0.17893
	9	12881931	12884931	12.2071	0.603397	12881931	12884931	10.7772	0.661389	12881624	12884624	12.2386	0.450757
	9	12884931	12887931	23.8284	0.321208	12884931	12887931	32.7306	0.220788	12884624	12887624	16.7714	0.261918
	9	12887931	12890931	72.9882	0.0454611	12887931	12890931	21.7306	0.363819	12887624	12890624	23.4229	0.128392
	9	12890931	12893931	86.1353	0.0308973	12890931	12893931	75.5876	0.0475609	12890624	12893624	13.3714	0.393212
	9	12893931	12896931	49.574	0.103489	12893931	12896931	48.7409	0.115547	12893624	12896624	18.5862	0.212898
	9	12896931	12899931	31.1294	0.226557	12896931	12899931	37.299	0.181733	12896624	12899624	31.8851	0.0626383
	9	12899931	12902931	9.2	0.730866	12899931	12902931	19.3057	0.409548	12899624	12902624	26.2784	0.0986961
	9	12902931	12905931	5	0.948952	12902931	12905931	8.59278	0.759014	12902624	12905624	7.02857	0.811506
	9	12905931	12908931	8.98225	0.745664	12905931	12908931	12.9948	0.577798	12905624	12908624	18.6494	0.211409
	9	12908931	12911931	8.51765	0.766558	12908931	12911931	9.74227	0.705859	12908624	12911624	5.57386	0.916494
	9	12911931	12914931	6.23669	0.884754	12911931	12914931	8.76684	0.752312	12911624	12914624	8.44	0.70439
	9	12914931	12917931	24.8225	0.305905	12914931	12917931	20.6995	0.382522	12914624	12917624	5.98276	0.895948
	9	12917931	12920931	16.8	0.462717	12917931	12920931	20.6495	0.383445	12917624	12920624	18.9143	0.205173
	9	12920931	12923931	18.8176	0.414564	12920931	12923931	8.03093	0.783827	12920624	12923624	7.53714	0.774376
	9	12923931	12926931	9.98225	0.697774	12923931	12926931	14.75	0.522258	12923624	12926624	16.0511	0.284194
	9	12926931	12929931	5.46746	0.926809	12926931	12929931	8.06218	0.782089	12926624	12929624	11.1886	0.511787
	9	12929931	12932931	9.38461	0.722956	12929931	12932931	6.84536	0.853686	12929624	12932624	4	0.993313
	9	12932931	12935931	15.8059	0.489224	12932931	12935931	4.24742	0.975144	12932624	12935624	11.4629	0.496957
	9	12935931	12938931	6.77515	0.862289	12935931	12938931	12.1907	0.603452	12935624	12938624	8.91429	0.673972
	9	12938931	12941931	13	0.576662	12938931	12941931	28.2474	0.268227	12938624	12941624	13.6705	0.380239
	9	12941931	12944931	17.6882	0.440564	12941931	12944931	18.4691	0.427448	12941624	12944624	5	0.951029
	9	12944931	12947931	12.1124	0.606633	12944931	12947931	9.71354	0.706959	12944624	12947624	32.3182	0.0605425
	9	12947931	12950931	5.13609	0.940977	12947931	12950931	20.866	0.379352	12947624	12950624	8.02841	0.734768
	9	12950931	12953931	16.4286	0.471848	12950931	12953931	12.4041	0.59662	12950624	12953624	7.12	0.803047
	9	12953931	12956931	5.65089	0.920343	12953931	12956931	10.5412	0.669635	12953624	12956624	8.51724	0.699521
	9	12956931	12959931	27.1006	0.27366	12956931	12959931	31.8497	0.229229	12956624	12959624	6.93714	0.82667
	9	12959931	12962931	18.9822	0.410963	12959931	12962931	23.601	0.332385	12959624	12962624	22.5086	0.140404
	9	12962931	12965931	15.9527	0.485116	12962931	12965931	12.8866	0.581779	12962624	12965624	13.3257	0.395208
	9	12965931	12968931	19.7811	0.394013	12965931	12968931	14.8497	0.519363	12965624	12968624	10.9716	0.528255
	9	12968931	12971931	14.5917	0.524246	12968931	12971931	8	0.785476	12968624	12971624	18.3068	0.219195
	9	12971931	12974931	39.8503	0.154562	12971931	12974931	28.3763	0.266781	12971624	12974624	14.5747	0.340284
	9	12974931	12977931	15.7294	0.491321	12974931	12977931	9.37629	0.719565	12974624	12977624	13.8977	0.369469
	9	12977931	12980931	42.6786	0.136895	12977931	12980931	34.375	0.205763	12977624	12980624	21.1314	0.161631
	9	12980931	12983931	46.3077	0.117733	12980931	12983931	7.09326	0.832118	12980624	12983624	40.9545	0.0340017
	9	12983931	12986931	33.5294	0.203445	12983931	12986931	31.3041	0.234432	12983624	12986624	8.62286	0.693212
	9	12986931	12989931	24.6529	0.308479	12986931	12989931	29.0876	0.258271	12986624	12989624	6.40805	0.856944
	9	12989931	12992931	17	0.456468	12989931	12992931	23.5833	0.332622	12989624	12992624	19.6	0.190226
	9	12992931	12995931	9	0.740355	12992931	12995931	24.3021	0.32124	12992624	12995624	4.11364	0.98738
	9	12995931	12998931	4.53571	0.97045	12995931	12998931	18.6458	0.423929	12995624	12998624	13.5029	0.387534
	9	12998931	13001931	36.4412	0.178909	12998931	13001931	8.9171	0.746205	12998624	13001624	35.2841	0.0488607
	9	13001931	13004931	26.5647	0.280952	13001931	13004931	29.6094	0.252674	13001624	13004624	25.9771	0.10134
	9	13004931	13007931	22.3214	0.345804	13004931	13007931	25.3229	0.306355	13004624	13007624	13.8971	0.369665
	9	13007931	13010931	19.1124	0.407316	13007931	13010931	18.4323	0.428144	13007624	13010624	7.66857	0.766816
	9	13010931	13013931	5.24852	0.935455	13010931	13013931	7.13402	0.829914	13010624	13013624	7.93714	0.748674
	9	13013931	13016931	53.5357	0.0887442	13013931	13016931	37.2591	0.182004	13013624	13016624	17.7159	0.23468
	9	13016931	13019931	44.1667	0.128559	13016931	13019931	55.1295	0.0915272	13016624	13019624	13.1943	0.401049
	9	13019931	13022931	32.1429	0.21639	13019931	13022931	49.1295	0.113852	13019624	13022624	9.34286	0.636639
	9	13022931	13025931	21.8047	0.355228	13022931	13025931	53.9737	0.0954157	13022624	13025624	25.3908	0.106809
	9	13025931	13028931	35.3669	0.187619	13025931	13028931	35.1762	0.198814	13025624	13028624	9.32	0.63788
	9	13028931	13031931	25.0412	0.302295	13028931	13031931	29.9793	0.248563	13028624	13031624	12.4857	0.438659
	9	13031931	13034931	17.6353	0.441755	13031931	13034931	25.3505	0.306012	13031624	13034624	18.1534	0.222786
	9	13034931	13037931	8.56471	0.764568	13034931	13037931	21.8446	0.361788	13034624	13037624	10.8391	0.538419
	9	13037931	13040931	19.9647	0.390336	13037931	13040931	20.1503	0.392383	13037624	13040624	6.04	0.884
	9	13040931	13043931	25.2367	0.299504	13040931	13043931	21.0619	0.374993	13040624	13043624	12.8295	0.421797
	9	13043931	13046931	5.47619	0.926484	13043931	13046931	7.85417	0.799959	13043624	13046624	5	0.957358
	9	13046931	13049931	4.12426	0.982997	13046931	13049931	17.4404	0.450713	13046624	13049624	17.0909	0.251454
	9	13049931	13052931	6.97633	0.852285	13049931	13052931	18.1562	0.433744	13049624	13052624	11	0.523928
	9	13052931	13055931	9	0.744965	13052931	13055931	17.1198	0.457766	13052624	13055624	9.88636	0.602818
	9	13055931	13058931	20.3728	0.381848	13055931	13058931	21.2539	0.371734	13055624	13058624	21.6705	0.153121
	9	13058931	13061931	13.2706	0.56554	13058931	13061931	15.7577	0.493695	13058624	13061624	16.2727	0.277189
	9	13061931	13064931	6.81176	0.860754	13061931	13064931	7.02591	0.835917	13061624	13064624	10.0227	0.588262
	9	13064931	13067931	73.8817	0.0443139	13064931	13067931	38.7254	0.171294	13064624	13067624	20.4148	0.174254
	9	13067931	13070931	78.8588	0.0381698	13067931	13070931	30.6684	0.241164	13067624	13070624	26.7429	0.0947458
	9	13070931	13073931	47.2471	0.113324	13070931	13073931	31.7938	0.229786	13070624	13073624	26.0402	0.100669
	9	13073931	13076931	39.1429	0.159166	13073931	13076931	20.513	0.385849	13073624	13076624	14.8161	0.330773
	9	13076931	13079931	6.79412	0.861496	13076931	13079931	14.9897	0.515203	13076624	13079624	8.89714	0.675255
	9	13079931	13082931	43.8817	0.130137	13079931	13082931	12.5078	0.593457	13079624	13082624	14.1667	0.356147
	9	13082931	13085931	26.2976	0.284576	13082931	13085931	11.125	0.64369	13082624	13085624	13.3029	0.396211
	9	13085931	13088931	20.3176	0.382861	13085931	13088931	16.7927	0.467168	13085624	13088624	18.8343	0.207165
	9	13088931	13091931	12.4107	0.596634	13088931	13091931	6.72021	0.858466	13088624	13091624	4	0.993313
	9	13091931	13094931	16.8176	0.462254	13091931	13094931	9.91667	0.698971	13091624	13094624	5.08	0.944326
	9	13094931	13097931	5.3432	0.931534	13094931	13097931	5.51295	0.919412	13094624	13097624	6.23429	0.867903
	9	13097931	13100931	9.95266	0.699232	13097931	13100931	10.6321	0.666403	13097624	13100624	16.0857	0.282956
	9	13100931	13103931	13.3669	0.5624	13100931	13103931	9.72539	0.70648	13100624	13103624	7.89143	0.752503
	9	13103931	13106931	10.8503	0.659989	13103931	13106931	18.125	0.434363	13103624	13106624	7.07471	0.807012
	9	13106931	13109931	7.15385	0.835325	13106931	13109931	28.8351	0.261583	13106624	13109624	6	0.887818
	9	13109931	13112931	18.3905	0.423572	13109931	13112931	28.6237	0.264067	13109624	13112624	7.96552	0.74577
	9	13112931	13115931	24.0414	0.317548	13112931	13115931	21.5337	0.367156	13112624	13115624	8.05682	0.732281
	9	13115931	13118931	13.4176	0.560862	13115931	13118931	10.5596	0.66896	13115624	13118624	5.88636	0.902866
	9	13118931	13121931	4.35503	0.975181	13118931	13121931	4.91192	0.958867	13118624	13121624	5.76705	0.908524
	9	13121931	13124931	13.858	0.547699	13121931	13124931	15.3125	0.504624	13121624	13124624	30.3466	0.070283
	9	13124931	13127931	8.07101	0.78691	13124931	13127931	6.96875	0.847993	13124624	13127624	21.4483	0.156603
	9	13127931	13130931	7.65882	0.812761	13127931	13130931	52.7629	0.0996369	13127624	13130624	5.84971	0.904883
	9	13130931	13133931	7.15476	0.835238	13130931	13133931	8	0.785476	13130624	13133624	27.4057	0.0894499
	9	13133931	13136931	10.645	0.667759	13133931	13136931	7	0.83756	13133624	13136624	9.11429	0.652298
	9	13136931	13139931	29.9763	0.239089	13136931	13139931	82.2487	0.0393007	13136624	13139624	7.7931	0.759506
	9	13139931	13142931	42.3669	0.138703	13139931	13142931	77.228	0.045295	13139624	13142624	23	0.133646
	9	13142931	13145931	5.48235	0.92619	13142931	13145931	4	0.986057	13142624	13145624	5	0.951029
	9	13145931	13148931	28.7337	0.253387	13145931	13148931	94.9326	0.0275905	13145624	13148624	12.4343	0.441043
	9	13148931	13151931	48.3136	0.108776	13148931	13151931	99.3557	0.0244529	13148624	13151624	4.91477	0.96216
	9	13151931	13154931	5.19527	0.937983	13151931	13154931	90.8594	0.0308418	13151624	13154624	16.4368	0.27207
	9	13154931	13157931	103.917	0.0189313	13154931	13157931	94.1406	0.028191	13154624	13157624	14.36	0.348373
	9	13157931	13160931	4.05325	0.986161	13157931	13160931	5.61856	0.915892	13157624	13160624	7.09091	0.805755
	9	13160931	13163931	101.905	0.0199963	13160931	13163931	94.1546	0.0281773	13160624	13163624	6	0.887818
	9	13163931	13166931	87.9176	0.0293894	13163931	13166931	87.6321	0.0337513	13163624	13166624	11.6	0.489584
	9	13166931	13169931	96.426	0.0231169	13166931	13169931	94.9016	0.027609	13166624	13169624	18.4914	0.215013
	9	13169931	13172931	93.2471	0.0253081	13169931	13172931	7.02073	0.836224	13169624	13172624	20.1771	0.178638
	9	13172931	13175931	93.3373	0.0252331	13172931	13175931	88.3229	0.0330872	13172624	13175624	15.8914	0.290609
	9	13175931	13178931	84.6647	0.0322552	13175931	13178931	84.7824	0.0364888	13175624	13178624	5	0.951029
	9	13178931	13181931	79.5976	0.0373732	13178931	13181931	6.73438	0.857924	13178624	13181624	19.16	0.199375
	9	13181931	13184931	13	0.574417	13181931	13184931	66.125	0.0633432	13181624	13184624	15.7386	0.296201
	9	13184931	13187931	37.3353	0.17214	13184931	13187931	66.9531	0.0617291	13184624	13187624	7.37714	0.78411
	9	13187931	13190931	8.07143	0.786732	13187931	13190931	5.20619	0.931462	13187624	13190624	12.8409	0.421247
	9	13190931	13193931	29.1479	0.248348	13190931	13193931	58.1979	0.0822091	13190624	13193624	20.5114	0.172538
	9	13193931	13196931	27.875	0.263801	13193931	13196931	4	0.986057	13193624	13196624	12.9138	0.417058
	9	13196931	13199931	4.70588	0.96663	13196931	13199931	56.8698	0.0861271	13196624	13199624	10.6667	0.548788
	9	13199931	13202931	16.8817	0.460577	13199931	13202931	65.375	0.0648903	13199624	13202624	7.48	0.777809
	9	13202931	13205931	11	0.650155	13202931	13205931	7.35417	0.819622	13202624	13205624	21.7184	0.152365
	9	13205931	13208931	6	0.898106	13205931	13208931	6.35417	0.872647	13205624	13208624	23.7371	0.124733
	9	13208931	13211931	20.9527	0.370981	13208931	13211931	62.171	0.0719432	13208624	13211624	11	0.523928
	9	13211931	13214931	18.5952	0.419309	13211931	13214931	22	0.358272	13211624	13214624	28.7386	0.0799429
	9	13214931	13217931	18.8521	0.413801	13214931	13217931	17.2031	0.455907	13214624	13217624	7.25287	0.792708
	9	13217931	13220931	12.0118	0.610257	13217931	13220931	16.2031	0.480681	13217624	13220624	20.2971	0.176442
	9	13220931	13223931	9	0.740355	13220931	13223931	12.4536	0.595125	13220624	13223624	13.3409	0.39462
	9	13223931	13226931	36.6667	0.177158	13223931	13226931	32.6269	0.221767	13223624	13226624	4.44571	0.974369
	9	13226931	13229931	4.09412	0.984354	13226931	13229931	29.0361	0.258852	13226624	13229624	17.6	0.237719
	9	13229931	13232931	25.2143	0.29978	13229931	13232931	26.9741	0.284274	13229624	13232624	11.3977	0.50042
	9	13232931	13235931	20.9586	0.370831	13232931	13235931	18.534	0.426153	13232624	13235624	33.5455	0.0552713
	9	13235931	13238931	15.0237	0.510229	13235931	13238931	12.9688	0.578813	13235624	13238624	29.2629	0.0766161
	9	13238931	13241931	9.92899	0.700537	13238931	13241931	11	0.648649	13238624	13241624	12.5805	0.434221
	9	13241931	13244931	21.4524	0.361571	13241931	13244931	16.7292	0.468653	13241624	13244624	8.21714	0.71927
	9	13244931	13247931	14.1765	0.535931	13244931	13247931	11.5699	0.628429	13244624	13247624	12.7273	0.427035
	9	13247931	13250931	10	0.693296	13247931	13250931	4.98438	0.95648	13247624	13250624	11.9257	0.471009
	9	13250931	13253931	37.5858	0.170338	13250931	13253931	67.6031	0.0604965	13250624	13253624	8.8046	0.682155
	9	13253931	13256931	12	0.610707	13253931	13256931	11	0.648649	13253624	13256624	27.1023	0.0917698
	9	13256931	13259931	10.6429	0.667845	13256931	13259931	5.96875	0.903612	13256624	13259624	20.9657	0.164617
	9	13259931	13262931	81.9167	0.0349285	13259931	13262931	75.2332	0.0480452	13259624	13262624	10.0171	0.588625
	9	13262931	13265931	8	0.79085	13262931	13265931	7	0.83756	13262624	13265624	13.2069	0.400429
	9	13265931	13268931	6.49704	0.873201	13265931	13268931	4.5544	0.966715	13265624	13268624	6.10286	0.878394
	9	13268931	13271931	52.432	0.0925934	13268931	13271931	88.1658	0.0332652	13268624	13271624	22.5114	0.140368
	9	13271931	13274931	8.21302	0.77967	13271931	13274931	4.14062	0.978929	13271624	13274624	10	0.589893
	9	13274931	13277931	46.716	0.115811	13274931	13277931	93.8125	0.0284833	13274624	13277624	4.93182	0.961535
	9	13277931	13280931	5.78571	0.915863	13277931	13280931	5.92228	0.905745	13277624	13280624	15.0341	0.320803
	9	13280931	13283931	7.82353	0.805936	13280931	13283931	10	0.690446	13280624	13283624	11.5398	0.492778
	9	13283931	13286931	35.8284	0.18389	13283931	13286931	86.2124	0.0350816	13283624	13286624	4.32	0.97836
	9	13286931	13289931	16.0828	0.480455	13286931	13289931	17.9689	0.439156	13286624	13289624	12.9425	0.415452
	9	13289931	13292931	13.1369	0.569801	13289931	13292931	13.4093	0.56234	13289624	13292624	11.2057	0.510866
	9	13292931	13295931	10.9172	0.656789	13292931	13295931	17.7732	0.443549	13292624	13295624	9.39655	0.633327
	9	13295931	13298931	27.071	0.274017	13295931	13298931	6.02083	0.889583	13295624	13298624	6.98276	0.821664
	9	13298931	13301931	17.4107	0.446959	13298931	13301931	20.8549	0.379595	13298624	13301624	13.0115	0.40996
	9	13301931	13304931	10	0.693296	13301931	13304931	12.8698	0.58243	13301624	13304624	38.3678	0.0398933
	9	13304931	13307931	37.0533	0.174222	13304931	13307931	6.94819	0.849273	13304624	13307624	16.6286	0.266264
	9	13307931	13310931	33.3373	0.20515	13307931	13310931	4.23438	0.975444	13307624	13310624	9.96591	0.595611
	9	13310931	13313931	9.08284	0.736251	13310931	13313931	32.5781	0.222202	13310624	13313624	17.7159	0.234682
	9	13313931	13316931	15.2381	0.504327	13313931	13316931	33.9689	0.209455	13313624	13316624	25.8409	0.102564
	9	13316931	13319931	22.503	0.34274	13316931	13319931	9.06218	0.732862	13316624	13319624	6.13714	0.87536
	9	13319931	13322931	19.4286	0.400958	13319931	13322931	42.7396	0.14581	13319624	13322624	8.95455	0.669826
	9	13322931	13325931	11	0.650155	13322931	13325931	9.49741	0.715013	13322624	13325624	22.1657	0.14529
	9	13325931	13328931	6	0.898106	13325931	13328931	6	0.891018	13325624	13328624	27.0341	0.0923018
	9	13328931	13331931	52.5595	0.0921616	13328931	13331931	7.27835	0.822943	13328624	13331624	13.3029	0.396247
	9	13331931	13334931	23.9172	0.319876	13331931	13334931	12.4093	0.596472	13331624	13334624	5.98857	0.895043
	9	13334931	13337931	26.0828	0.287407	13334931	13337931	23.9223	0.327396	13334624	13337624	22.7657	0.136846
	9	13337931	13340931	32.75	0.210582	13337931	13340931	17.1865	0.456266	13337624	13340624	7.05682	0.80898
	9	13340931	13343931	9	0.740355	13340931	13343931	4.39062	0.970723	13340624	13343624	17.92	0.229126
	9	13343931	13346931	14.1538	0.536574	13343931	13346931	77.772	0.0445862	13343624	13346624	10.4602	0.560414
	9	13346931	13349931	32.1176	0.216633	13346931	13349931	72.2448	0.0523552	13346624	13349624	9.63429	0.619193
	9	13349931	13352931	11.1071	0.645782	13349931	13352931	38.4844	0.173049	13349624	13352624	28.2571	0.0831725
	9	13352931	13355931	5.12353	0.941611	13352931	13355931	36.6492	0.186857	13352624	13355624	15.7029	0.297499
	9	13355931	13358931	7.07059	0.840037	13355931	13358931	28.7358	0.262786	13355624	13358624	5.08571	0.943971
	9	13358931	13361931	13.2426	0.566366	13358931	13361931	10.5567	0.669035	13358624	13361624	15.8239	0.293119
	9	13361931	13364931	46.7041	0.115875	13361931	13364931	28.5	0.265373	13361624	13364624	7.94886	0.747489
	9	13364931	13367931	11.5238	0.630793	13364931	13367931	34.0938	0.208121	13364624	13367624	5.0289	0.948525
	9	13367931	13370931	36.9172	0.175355	13367931	13370931	28.2746	0.267882	13367624	13370624	6.16571	0.873111
	9	13370931	13373931	26.381	0.28349	13370931	13373931	18.0415	0.43628	13370624	13373624	6.60116	0.846206
	9	13373931	13376931	19.8095	0.393493	13373931	13376931	9	0.735995	13373624	13376624	11.1818	0.512289
	9	13376931	13379931	12.7337	0.586119	13376931	13379931	8.66839	0.756105	13376624	13379624	10.4091	0.563352
	9	13379931	13382931	41.503	0.143965	13379931	13382931	33	0.217983	13379624	13382624	24.7257	0.113532
	9	13382931	13385931	28.5714	0.25524	13382931	13385931	26	0.296722	13382624	13385624	6.96571	0.823381
	9	13385931	13388931	21.0417	0.368584	13385931	13388931	20	0.395191	13385624	13388624	10.4514	0.561003
	9	13388931	13391931	15.9527	0.485142	13388931	13391931	14	0.542615	13388624	13391624	25.2159	0.108554
	9	13391931	13394931	7.12426	0.836889	13391931	13394931	12.7617	0.585768	13391624	13394624	15.5314	0.303324
	9	13394931	13397931	7.21176	0.832567	13394931	13397931	64.1762	0.0674093	13394624	13397624	14.3543	0.348617
	9	13397931	13400931	33.2663	0.205804	13397931	13400931	41	0.156135	13397624	13400624	5.97714	0.896709
	9	13400931	13403931	34.7278	0.192982	13400931	13403931	31	0.237396	13400624	13403624	15.52	0.303689
	9	13403931	13406931	22.1429	0.348749	13403931	13406931	39.1875	0.167963	13403624	13406624	51.2171	0.0194922
	9	13406931	13409931	38.131	0.166385	13406931	13409931	34.601	0.203858	13406624	13409624	5.94318	0.899494
	9	13409931	13412931	84.7941	0.0321373	13409931	13412931	47.9948	0.118818	13409624	13412624	21.4655	0.156353
	9	13412931	13415931	79.9647	0.0369275	13412931	13415931	83.9793	0.0373499	13412624	13415624	8.75	0.68549
	9	13415931	13418931	39.0177	0.160032	13415931	13418931	45.7812	0.129326	13415624	13418624	14.4318	0.34563
	9	13418931	13421931	70.6412	0.0488337	13418931	13421931	76.0829	0.0468436	13418624	13421624	6.04	0.883984
	9	13421931	13424931	60.7882	0.067997	13421931	13424931	64.25	0.0672404	13421624	13424624	11.6437	0.487356
	9	13424931	13427931	46.8	0.115391	13424931	13427931	40.2694	0.160756	13424624	13427624	23.5886	0.12649
	9	13427931	13430931	56.8402	0.078473	13427931	13430931	59.5155	0.078643	13427624	13430624	16.2286	0.278413
	9	13430931	13433931	50.4762	0.0998527	13430931	13433931	23	0.341496	13430624	13433624	43.24	0.0297996
	9	13433931	13436931	50.8462	0.0984124	13433931	13436931	50.7732	0.107209	13433624	13436624	78.1932	0.00671104
	9	13436931	13439931	40	0.153472	13436931	13439931	37.2356	0.1822	13436624	13439624	23.1207	0.132126
	9	13439931	13442931	26.9765	0.275552	13439931	13442931	32.4456	0.223458	13439624	13442624	43.3771	0.0295522
	9	13442931	13445931	16	0.482543	13442931	13445931	23.3523	0.336069	13442624	13445624	8	0.737233
	9	13445931	13448931	7	0.844168	13445931	13448931	19.1865	0.411811	13445624	13448624	17.2841	0.246189
	9	13448931	13451931	17.1716	0.452455	13448931	13451931	14.9896	0.515303	13448624	13451624	7.12571	0.802537
	9	13451931	13454931	9.375	0.723361	13451931	13454931	10.3057	0.678188	13451624	13454624	21.0171	0.163449
	9	13454931	13457931	7.37278	0.824892	13454931	13457931	6	0.891018	13454624	13457624	9.86207	0.604699
	9	13457931	13460931	38.875	0.161141	13457931	13460931	40.2165	0.161091	13457624	13460624	7.04	0.810389
	9	13460931	13463931	36.8402	0.175871	13460931	13463931	42.1969	0.148784	13460624	13463624	6.82857	0.834033
	9	13463931	13466931	33.9053	0.200082	13463931	13466931	23.3542	0.336048	13463624	13466624	15.5657	0.302155
	9	13466931	13469931	27.0355	0.274528	13466931	13469931	27.3246	0.279454	13466624	13469624	11.5114	0.494362
	9	13469931	13472931	19.7143	0.395376	13469931	13472931	20.6373	0.383662	13469624	13472624	11	0.523928
	9	13472931	13475931	39.1538	0.159105	13472931	13475931	10.9531	0.654413	13472624	13475624	22.3693	0.142397
	9	13475931	13478931	6	0.898106	13475931	13478931	6.28866	0.875461	13475624	13478624	10.6989	0.546981
	9	13478931	13481931	100.929	0.020513	13478931	13481931	5.88601	0.906987	13478624	13481624	27.7443	0.086884
	9	13481931	13484931	16.6176	0.467282	13481931	13484931	20	0.395191	13481624	13484624	9.29545	0.639598
	9	13484931	13487931	79.6412	0.0373138	13484931	13487931	25.0567	0.310008	13484624	13487624	24.5429	0.115559
	9	13487931	13490931	11.6353	0.626855	13487931	13490931	7.98969	0.792569	13487624	13490624	8.01136	0.736433
	9	13490931	13493931	36.5059	0.178378	13490931	13493931	4.47668	0.968532	13490624	13493624	8.24	0.717631
	9	13493931	13496931	38.1065	0.16657	13493931	13496931	14	0.542615	13493624	13496624	10.36	0.566058
	9	13496931	13499931	6	0.898106	13496931	13499931	12	0.610049	13496624	13499624	11.1086	0.51667
	9	13499931	13502931	32.2367	0.215462	13499931	13502931	14.1562	0.538036	13499624	13502624	11.1143	0.516447
	9	13502931	13505931	33.142	0.206907	13502931	13505931	13.75	0.552862	13502624	13505624	16.9034	0.257617
	9	13505931	13508931	38.9408	0.160699	13505931	13508931	29.9275	0.249154	13505624	13508624	7.65714	0.767498
	9	13508931	13511931	21.8994	0.353477	13508931	13511931	5.01042	0.942117	13508624	13511624	18.4743	0.21538
	9	13511931	13514931	7.04762	0.841062	13511931	13514931	18.0309	0.436567	13511624	13514624	14.9943	0.323317
	9	13514931	13517931	11.4471	0.633458	13514931	13517931	12.6218	0.590065	13514624	13517624	15.8068	0.293738
	9	13517931	13520931	7.63529	0.813789	13517931	13520931	6.62176	0.86192	13517624	13520624	14	0.363394
	9	13520931	13523931	4.81065	0.964322	13520931	13523931	8.51546	0.762039	13520624	13523624	10.5739	0.554055
	9	13523931	13526931	18.4176	0.423014	13523931	13526931	13.3109	0.565219	13523624	13526624	13.0914	0.405947
	9	13526931	13529931	8.14793	0.782862	13526931	13529931	16.2474	0.479777	13526624	13529624	10.7045	0.546687
	9	13529931	13532931	17.2824	0.449893	13529931	13532931	5.62176	0.915816	13529624	13532624	13.1143	0.404839
	9	13532931	13535931	19.6706	0.396252	13532931	13535931	4.18557	0.977357	13532624	13535624	5.48295	0.920416
	9	13535931	13538931	17.1479	0.452956	13535931	13538931	22.7938	0.345561	13535624	13538624	5.625	0.914427
	9	13538931	13541931	21.2235	0.365493	13538931	13541931	12.4948	0.593941	13538624	13541624	6.66857	0.842672
	9	13541931	13544931	5.94675	0.90974	13541931	13544931	14.7629	0.521853	13541624	13544624	11.108	0.516832
	9	13544931	13547931	19.0059	0.409556	13544931	13547931	4.64398	0.964599	13544624	13547624	10.6057	0.552318
	9	13547931	13550931	117.588	0.0131072	13547931	13550931	12.4249	0.595971	13547624	13550624	26.4489	0.0972232
	9	13550931	13553931	111.154	0.0155557	13550931	13553931	4.29016	0.973651	13550624	13553624	21.3543	0.158072
	9	13553931	13556931	29.5118	0.244215	13553931	13556931	14.8333	0.519893	13553624	13556624	7.5625	0.772951
	9	13556931	13559931	103.828	0.0189767	13556931	13559931	41.5337	0.152948	13556624	13559624	7.68182	0.765972
	9	13559931	13562931	88.9588	0.0285529	13559931	13562931	88.8351	0.032619	13559624	13562624	8.85057	0.679011
	9	13562931	13565931	70.3529	0.0492561	13562931	13565931	47.5567	0.120829	13562624	13565624	8.72832	0.686861
	9	13565931	13568931	28.1412	0.260308	13565931	13568931	26.2642	0.293328	13565624	13568624	16.8977	0.257802
	9	13568931	13571931	35.9704	0.18276	13568931	13571931	27.9278	0.27216	13568624	13571624	11.88	0.474076
	9	13571931	13574931	10	0.693296	13571931	13574931	18.3814	0.429138	13571624	13574624	4.05143	0.990541
	9	13574931	13577931	39.8343	0.15466	13574931	13577931	14.0104	0.542233	13574624	13577624	9.52273	0.62574
	9	13577931	13580931	35.9823	0.182668	13577931	13580931	15.4479	0.501313	13577624	13580624	9.00571	0.661098
	9	13580931	13583931	16	0.483908	13580931	13583931	17.2474	0.454967	13580624	13583624	22.8629	0.13557
	9	13583931	13586931	12.2176	0.603029	13583931	13586931	10.3866	0.67519	13583624	13586624	11.76	0.481063
	9	13586931	13589931	11.6647	0.625922	13586931	13589931	12	0.610049	13586624	13589624	20.6286	0.170465
	9	13589931	13592931	35.8639	0.183607	13589931	13592931	8.09375	0.780276	13589624	13592624	13.4857	0.388367
	9	13592931	13595931	12	0.610707	13592931	13595931	4.32124	0.972686	13592624	13595624	12.523	0.436931
	9	13595931	13598931	22.2882	0.346345	13595931	13598931	24.1399	0.323661	13595624	13598624	5.52874	0.918413
	9	13598931	13601931	12.2663	0.601406	13598931	13601931	5	0.943051	13598624	13601624	7.36932	0.784654
	9	13601931	13604931	16.8166	0.46231	13601931	13604931	6.69271	0.859412	13601624	13604624	10.4425	0.561566
	9	13604931	13607931	4.58235	0.969408	13604931	13607931	5	0.942604	13604624	13607624	6.35795	0.859933
	9	13607931	13610931	5.12941	0.941376	13607931	13610931	17.6907	0.445334	13607624	13610624	17.4432	0.241845
	9	13610931	13613931	15.8	0.4894	13610931	13613931	13.1295	0.570581	13610624	13613624	5.90286	0.902132
	9	13613931	13616931	13.6353	0.554448	13613931	13616931	14.8196	0.520279	13613624	13616624	7.1954	0.797002
	9	13616931	13619931	9.40237	0.722201	13616931	13619931	8.8125	0.750556	13616624	13619624	9.8	0.608833
	9	13619931	13622931	9.09412	0.735755	13619931	13622931	10.5078	0.670781	13619624	13622624	5.20571	0.935476
	9	13622931	13625931	29.2485	0.247229	13622931	13625931	7.73575	0.804456	13622624	13625624	5	0.951029
	9	13625931	13628931	23.8	0.321633	13625931	13628931	6.59585	0.862925	13625624	13628624	8.86857	0.677718
	9	13628931	13631931	9.10059	0.735375	13628931	13631931	5.46392	0.921149	13628624	13631624	8.18182	0.722071
	9	13631931	13634931	22.1786	0.348172	13631931	13634931	22	0.358272	13631624	13634624	15.0345	0.320634
	9	13634931	13637931	30.1647	0.236863	13634931	13637931	11.0622	0.646086	13634624	13637624	14.3486	0.348802
	9	13637931	13640931	12.631	0.589491	13637931	13640931	11.1237	0.643916	13637624	13640624	39.7714	0.0366058
	9	13640931	13643931	68.6746	0.0520403	13640931	13643931	93.114	0.0289975	13640624	13643624	14.5886	0.339779
	9	13643931	13646931	35.6331	0.185463	13643931	13646931	80.099	0.0417619	13643624	13646624	58	0.0141733
	9	13646931	13649931	75.6095	0.0421027	13646931	13649931	67.5026	0.060668	13646624	13649624	15.6343	0.299772
	9	13649931	13652931	64.8284	0.0591453	13649931	13652931	50.7604	0.10727	13649624	13652624	41.3182	0.0332514
	9	13652931	13655931	55.1941	0.0833643	13652931	13655931	41.1082	0.155484	13652624	13655624	30.4828	0.0695601
	9	13655931	13658931	34.0769	0.198466	13655931	13658931	28.4508	0.26596	13655624	13658624	17.608	0.237577
	9	13658931	13661931	27.7988	0.264707	13658931	13661931	22.5625	0.349391	13658624	13661624	21.8686	0.149964
	9	13661931	13664931	20.4142	0.381057	13661931	13664931	16.5285	0.473161	13661624	13664624	16.1207	0.281813
	9	13664931	13667931	25.3176	0.298351	13664931	13667931	8.07812	0.781101	13664624	13667624	27.5429	0.0884036
	9	13667931	13670931	18.497	0.421345	13667931	13670931	11.1088	0.644364	13667624	13670624	13.7143	0.378264
	9	13670931	13673931	48.0947	0.109649	13670931	13673931	4	0.986057	13670624	13673624	6.84091	0.833209
	9	13673931	13676931	26.1598	0.286404	13673931	13676931	31.6684	0.230989	13673624	13676624	10.0455	0.586612
	9	13676931	13679931	32.1588	0.216246	13676931	13679931	29.6289	0.252461	13676624	13679624	35.3257	0.0487068
	9	13679931	13682931	21.2367	0.365235	13679931	13682931	14.544	0.527825	13679624	13682624	5.13636	0.94053
	9	13682931	13685931	10.6824	0.666291	13682931	13685931	6.29167	0.875269	13682624	13685624	11.1705	0.513124
	9	13685931	13688931	14.4588	0.527888	13685931	13688931	9	0.735995	13685624	13688624	21.0909	0.162291
	9	13688931	13691931	5.51177	0.925196	13688931	13691931	5.33161	0.926002	13688624	13691624	10.3371	0.567482
	9	13691931	13694931	11.1243	0.645139	13691931	13694931	6	0.891018	13691624	13694624	14.5977	0.339419
	9	13694931	13697931	12.1765	0.604412	13694931	13697931	9	0.741515	13694624	13697624	75.0857	0.00739673
	9	13697931	13700931	18.4353	0.422612	13697931	13700931	16.0622	0.484091	13697624	13700624	11.5398	0.492862
	9	13700931	13703931	4	0.988907	13700931	13703931	7.19689	0.826728	13700624	13703624	17.1207	0.250524
	9	13703931	13706931	23.0178	0.333656	13703931	13706931	20.6082	0.384226	13703624	13706624	4	0.992856
	9	13706931	13709931	5	0.948438	13706931	13709931	11.6753	0.624961	13706624	13709624	25.9655	0.10146
	9	13709931	13712931	30.7456	0.230702	13709931	13712931	8.43229	0.765452	13709624	13712624	10.1886	0.576521
	9	13712931	13715931	8.75883	0.756579	13712931	13715931	23.8125	0.329111	13712624	13715624	26.5029	0.0967743
	9	13715931	13718931	4.17752	0.980992	13715931	13718931	4.19792	0.976738	13715624	13718624	6.97714	0.822069
	9	13718931	13721931	16.2367	0.476569	13718931	13721931	38.8073	0.170681	13718624	13721624	22.7898	0.136527
	9	13721931	13724931	19.2738	0.404053	13721931	13724931	12.4456	0.59534	13721624	13724624	27.1829	0.0910899
	9	13724931	13727931	33.1953	0.206432	13724931	13727931	4.15625	0.978195	13724624	13727624	8.05682	0.732221
	9	13727931	13730931	11	0.650155	13727931	13730931	25.7865	0.300121	13727624	13730624	5.32571	0.92823
	9	13730931	13733931	4.14706	0.982104	13730931	13733931	7.5544	0.811591	13730624	13733624	31.5	0.0645015
	9	13733931	13736931	5	0.948952	13733931	13736931	5.54404	0.918355	13733624	13736624	23.5341	0.127138
	9	13736931	13739931	17.3412	0.448485	13736931	13739931	4	0.986057	13736624	13739624	12.2644	0.449239
	9	13739931	13742931	22.2308	0.347343	13739931	13742931	14.9585	0.516173	13739624	13742624	26.2171	0.0991996
	9	13742931	13745931	19.8882	0.391865	13742931	13745931	33.9326	0.209747	13742624	13745624	13.1724	0.402099
	9	13745931	13748931	22	0.351181	13745931	13748931	20.9741	0.377437	13745624	13748624	26.6571	0.0954707
	9	13752816	13755816	15.2515	0.504019	13752618	13755618	8.36269	0.768175	13752816	13755816	8.58286	0.695652
	9	13755816	13758816	6	0.898106	13755618	13758618	6.80829	0.855213	13755816	13758816	9.68182	0.6163
	9	13758816	13761816	113.606	0.0145939	13758618	13761618	26.6891	0.287977	13758816	13761816	19.5429	0.191408
	9	13761816	13764816	12.9588	0.577986	13761618	13764618	16.6667	0.470078	13761816	13764816	27.7029	0.0871826
	9	13764816	13767816	129.183	0.00947589	13764618	13767618	8.30052	0.770914	13764816	13767816	14.892	0.327529
	9	13767816	13770816	23.8765	0.32047	13767618	13770618	37.8705	0.177477	13767816	13770816	15.8466	0.292231
	9	13770816	13773816	24.6982	0.307782	13770618	13773618	7	0.83756	13770816	13773816	12.0341	0.462104
	9	13773816	13776816	5.31953	0.932407	13773618	13776618	12.866	0.582476	13773816	13776816	4.85057	0.963961
	9	13776816	13779816	7.72781	0.809851	13776618	13779618	5.96875	0.903608	13776816	13779816	13.7557	0.376438
	9	13779816	13782816	6.87059	0.858137	13779618	13782618	62.6598	0.0708647	13779816	13782816	10.2629	0.571954
	9	13782816	13785816	59.9	0.0701843	13782618	13785618	45.9845	0.128329	13782816	13785816	18.5	0.214793
	9	13785816	13788816	9.97041	0.698347	13785618	13788618	10.7113	0.663726	13785816	13788816	12.0058	0.463458
	9	13788816	13791816	10	0.693027	13788618	13791618	19.1969	0.411624	13788816	13791816	7.46857	0.778502
	9	13791816	13794816	14.574	0.524809	13791618	13794618	11.6979	0.624252	13791816	13794816	13.4483	0.389963
	9	13794816	13797816	13.1964	0.567852	13794618	13797618	23.375	0.33574	13794816	13797816	8.52874	0.69886
	9	13797816	13800816	22.5059	0.342699	13797618	13800618	20.0933	0.393422	13797816	13800816	6.05143	0.88298
	9	13800816	13803816	12.8521	0.582048	13800618	13803618	8.80208	0.750993	13800816	13803816	12.642	0.431255
	9	13803816	13806816	13.7353	0.55147	13803618	13806618	5.80208	0.909835	13803816	13806816	6.84	0.833332
	9	13806816	13809816	9.15976	0.732617	13806618	13809618	5.625	0.915643	13806816	13809816	6.93714	0.82659
	9	13809816	13812816	14.6154	0.523653	13809618	13812618	5.18653	0.93232	13809816	13812816	5.53143	0.918299
	9	13812816	13815816	17.5235	0.444327	13812618	13815618	5.59794	0.916493	13812816	13815816	5.34857	0.926966
	9	13815816	13818816	31.9524	0.218405	13815618	13818618	4.24742	0.975125	13815816	13818816	28.7486	0.0798951
	9	13818816	13821816	9.31176	0.725912	13818618	13821618	6.04124	0.888517	13818816	13821816	13.0682	0.407331
	9	13821816	13824816	14.8941	0.515248	13821618	13824618	8.39378	0.766953	13821816	13824816	6	0.887818
	9	13824816	13827816	81.2588	0.0355795	13824618	13827618	25.9585	0.297825	13824816	13827816	55.6379	0.0157827
	9	13827816	13830816	57.4142	0.0767874	13827618	13830618	11.9585	0.614799	13827816	13830816	8.91379	0.67407
	9	13830816	13833816	49.3095	0.10455	13830618	13833618	11.0674	0.645941	13830816	13833816	24.9771	0.110936
	9	13833816	13836816	69.568	0.0505161	13833618	13836618	51.6495	0.10378	13833816	13836816	63.2571	0.0114325
	9	13836816	13839816	11.2471	0.640588	13836618	13839618	51.0829	0.105956	13836816	13839816	25.7572	0.103331
	9	13839816	13842816	81.7176	0.0351156	13839618	13842618	59.2694	0.0792939	13839816	13842816	22.8161	0.136169
	9	13842816	13845816	16.3195	0.474529	13842618	13845618	106	0.0204871	13842816	13845816	17.0402	0.252851
	9	13845816	13848816	69.5176	0.0506023	13845618	13848618	131.167	0.0105794	13845816	13848816	47.8857	0.023143
	9	13848816	13851816	14.0595	0.539349	13848618	13851618	120.829	0.0138306	13848816	13851816	23.1875	0.131319
	9	13851816	13854816	4.24118	0.97866	13851618	13854618	109	0.0189317	13851816	13854816	7.5625	0.772951
	9	13854816	13857816	13.3412	0.563263	13854618	13857618	103.859	0.0216561	13854816	13857816	22.8125	0.136192
	9	13857816	13860816	7.77647	0.807847	13857618	13860618	86.6943	0.0346617	13857816	13860816	8.22414	0.718775
	9	13860816	13863816	51.9882	0.0942063	13860618	13863618	83.3005	0.0380741	13860816	13863816	59.4914	0.0132782
	9	13863816	13866816	7.92814	0.801228	13863618	13866618	64.8542	0.0659766	13863816	13866816	15	0.322072
	9	13866816	13869816	33.1118	0.207236	13866618	13869618	57.4271	0.0845162	13866816	13869816	6.18286	0.871626
	9	13869816	13872816	9.17647	0.731944	13869618	13872618	32.772	0.220399	13869816	13872816	13.3807	0.392867
	9	13872816	13875816	59.5294	0.0711148	13872618	13875618	80.6458	0.0410941	13872816	13875816	8.30286	0.713209
	9	13875816	13878816	8.62353	0.762218	13875618	13878618	105.474	0.0207687	13875816	13878816	6.96	0.824398
	9	13878816	13881816	55.2857	0.083073	13878618	13881618	105.677	0.0206557	13878816	13881816	16.6534	0.26555
	9	13881816	13884816	16.5266	0.469413	13881618	13884618	81.2435	0.0404269	13881816	13884816	5.49143	0.920103
	9	13884816	13887816	32.7412	0.210648	13884618	13887618	63.8808	0.0680863	13884816	13887816	12.7429	0.426322
	9	13887816	13890816	22.4118	0.344255	13887618	13890618	37	0.183926	13887816	13890816	6.96591	0.823303
	9	13890816	13893816	16.2367	0.476628	13890618	13893618	10.8299	0.65944	13890816	13893816	7.12	0.803005
	9	13893816	13896816	21.4615	0.361386	13893618	13896618	61.8808	0.0726558	13893816	13896816	16.5257	0.269315
	9	13896816	13899816	5.41176	0.928918	13896618	13899618	74	0.0497348	13896816	13899816	10.92	0.532524
	9	13899816	13902816	49.5529	0.103579	13899618	13902618	55	0.0919645	13899816	13902816	15.9086	0.289937
	9	13902816	13905816	17.2588	0.450443	13902618	13905618	53.6875	0.0963385	13902816	13905816	6.96571	0.823767
	9	13905816	13908816	8.77647	0.755819	13905618	13908618	54.9482	0.0921871	13905816	13908816	6.78736	0.83642
	9	13908816	13911816	8.83432	0.753434	13908618	13911618	54.7202	0.0929116	13908816	13911816	6.26286	0.865875
	9	13911816	13914816	25.6882	0.293238	13911618	13914618	30.4301	0.243664	13911816	13914816	13.5568	0.385259
	9	13914816	13917816	12.8353	0.582611	13914618	13917618	14.0625	0.540714	13914816	13917816	9.6	0.621202
	9	13917816	13920816	23.5385	0.325771	13917618	13920618	80.4301	0.0413609	13917816	13920816	4.13714	0.986176
	9	13920816	13923816	21.432	0.36187	13920618	13923618	69.9275	0.0563119	13920816	13923816	9.33523	0.637024
	9	13923816	13926816	37.9588	0.167708	13923618	13926618	79.5729	0.0424199	13923816	13926816	5.22727	0.934176
	9	13926816	13929816	5	0.948952	13926618	13929618	58	0.0827656	13926816	13929816	11.44	0.498153
	9	13929816	13932816	9.65681	0.712241	13929618	13932618	83.0825	0.038316	13929816	13932816	27.1029	0.0917382
	9	13932816	13935816	15.7101	0.491864	13932618	13935618	42.6114	0.146493	13932816	13935816	6	0.887818
	9	13935816	13938816	18.4412	0.422498	13935618	13938618	45.4896	0.130809	13935816	13938816	7.53714	0.774369
	9	13938816	13941816	12.8521	0.581999	13938618	13941618	94.4375	0.0279737	13938816	13941816	8.78857	0.683222
	9	13941816	13944816	24.4353	0.311661	13941618	13944618	121.515	0.0135688	13941816	13944816	190.074	0.000229736
	9	13944816	13947816	25.4226	0.29697	13944618	13947618	109.591	0.018638	13944816	13947816	17.3793	0.243575
	9	13947816	13950816	65.3824	0.0580056	13947618	13950618	82.933	0.0384778	13947816	13950816	93.8693	0.00418842
	9	13950816	13953816	15.0536	0.509405	13950618	13953618	70.5677	0.0551264	13950816	13953816	30.4171	0.0698924
	9	13953816	13956816	22.3728	0.344911	13953618	13956618	52	0.102422	13953816	13956816	18.7895	0.208303
	9	13956816	13959816	19.8095	0.393493	13956618	13959618	78.6839	0.0434911	13956816	13959816	81.2286	0.00607156
	9	13959816	13962816	13.787	0.549914	13959618	13962618	101.175	0.0232938	13959816	13962816	15.1724	0.315549
	9	13962816	13965816	11.7353	0.623442	13962618	13965618	98.772	0.0248188	13962816	13965816	12.4686	0.43955
	9	13965816	13968816	8.7574	0.756746	13965618	13968618	91.9741	0.029924	13965816	13968816	6.22989	0.868151
	9	13968816	13971816	15.9	0.486556	13968618	13971618	80.1865	0.0416486	13968816	13971816	21.0568	0.162819
	9	13971816	13974816	25.6805	0.293347	13971618	13974618	64.3333	0.0670548	13971816	13974816	34.2443	0.0526138
	9	13974816	13977816	45.426	0.122136	13974618	13977618	57.1042	0.0853965	13974816	13977816	19.5086	0.192077
	9	13977816	13980816	40.9704	0.147427	13977618	13980618	45.6146	0.130182	13977816	13980816	4	0.993313
	9	13980816	13983816	34.6095	0.194018	13980618	13983618	33.375	0.214711	13980816	13983816	5.70857	0.911073
	9	13983816	13986816	6.38095	0.878095	13983618	13986618	17.8187	0.442493	13983816	13986816	13.8333	0.372879
	9	13986816	13989816	8.33136	0.774289	13986618	13989618	5.07217	0.93847	13986816	13989816	6.66286	0.842947
	9	13989816	13992816	13.3491	0.563009	13989618	13992618	22.8808	0.34408	13989816	13992816	24.3886	0.117172
	9	13992816	13995816	10.1765	0.685627	13992618	13995618	5.94819	0.904605	13992816	13995816	10.0343	0.587222
	9	13995816	13998816	16.6568	0.466324	13995618	13998618	64.6289	0.0664385	13995816	13998816	16.7727	0.261834
	9	13998816	14001816	4	0.988376	13998618	14001618	41.6856	0.151984	13998816	14001816	8.44571	0.703952
	9	14001816	14004816	4.4	0.974022	14001618	14004618	41.4948	0.153194	14001816	14004816	4	0.993313
	9	14004816	14007816	39.5471	0.156491	14004618	14007618	42.375	0.147845	14004816	14007816	6.66286	0.842967
	9	14007816	14010816	81.7647	0.035076	14007618	14010618	10.0207	0.689388	14007816	14010816	8.47126	0.702391
	9	14010816	14013816	66.9294	0.0551518	14010618	14013618	17.4794	0.449915	14010816	14013816	10.7727	0.542529
	9	14013816	14016816	15.1716	0.50616	14013618	14016618	37.3711	0.181132	14013816	14016816	16.8629	0.258996
	9	14016816	14019816	13	0.576662	14016618	14019618	23.9948	0.326376	14016816	14019816	11.9143	0.471757
	9	14019816	14022816	6.34524	0.879647	14019618	14022618	10.8705	0.658082	14019816	14022816	11.0287	0.521903
	9	14022816	14025816	29.0714	0.249179	14022618	14025618	22.8497	0.344588	14022816	14025816	9.28	0.640594
	9	14025816	14028816	23.6627	0.323901	14025618	14028618	38.0515	0.175948	14025816	14028816	14.4629	0.344544
	9	14028816	14031816	5.38235	0.929922	14028618	14031618	20.0104	0.394971	14028816	14031816	5.45455	0.921923
	9	14031816	14034816	10.2249	0.68355	14031618	14034618	9.7732	0.704662	14031816	14034816	5.55114	0.917483
	9	14034816	14037816	8.76786	0.756218	14034618	14037618	11.1598	0.642519	14034816	14037816	5.875	0.903545
	9	14037816	14040816	11.9765	0.614049	14037618	14040618	9.52577	0.713926	14037816	14040816	8.85143	0.67898
	9	14040816	14043816	11.9353	0.615677	14040618	14043618	16.0415	0.484581	14040816	14043816	9.64205	0.618767
	9	14043816	14046816	4.15976	0.981769	14043618	14046618	5	0.954809	14043816	14046816	4.79885	0.965315
	9	14046816	14049816	22.9588	0.335128	14046618	14049618	16.7812	0.467408	14046816	14049816	14.4343	0.345495
	9	14049816	14052816	6.56805	0.870396	14049618	14052618	8.35233	0.768693	14049816	14052816	12.3506	0.44512
	9	14052816	14055816	34.5647	0.194428	14052618	14055618	6.49485	0.866799	14052816	14055816	6.98857	0.820739
	9	14055816	14058816	23.9412	0.319466	14055618	14058618	14.3834	0.531997	14055816	14058816	26.5862	0.0960395
	9	14058816	14061816	22.0647	0.350131	14058618	14061618	32.1753	0.225941	14058816	14061816	20.8686	0.166276
	9	14061816	14064816	9.31176	0.725922	14061618	14064618	5.27979	0.928167	14061816	14064816	18.1149	0.223718
	9	14064816	14067816	4.49412	0.971633	14064618	14067618	17.644	0.446395	14064816	14067816	7.34659	0.786041
	9	14067816	14070816	9.91667	0.701376	14067618	14070618	10.5625	0.668803	14067816	14070816	10.0686	0.584713
	9	14070816	14073816	5	0.948952	14070618	14073618	8.97927	0.742715	14070816	14073816	6.94857	0.825473
	9	14073816	14076816	23.8166	0.321422	14073618	14076618	11.8333	0.619741	14073816	14076816	12.7771	0.424566
	9	14076816	14079816	28.0412	0.26147	14076618	14079618	5.8342	0.9087	14076816	14079816	9.68966	0.615783
	9	14079816	14082816	40.515	0.150262	14079618	14082618	14.1606	0.537956	14079816	14082816	10.7143	0.546043
	9	14082816	14085816	4.42857	0.973184	14082618	14085618	6	0.891018	14082816	14085816	23.64	0.125849
	9	14085816	14088816	84.2176	0.0326437	14085618	14088618	10.8196	0.659821	14085816	14088816	16.592	0.267322
	9	14088816	14091816	86.9882	0.0301578	14088618	14091618	10.9844	0.65306	14088816	14091816	11.0517	0.520247
	9	14091816	14094816	38.716	0.162192	14091618	14094618	4.41885	0.969985	14091816	14094816	28.7086	0.0801567
	9	14094816	14097816	6.92857	0.85555	14094618	14097618	4.19171	0.976902	14094816	14097816	11.1379	0.51485
	9	14097816	14100816	81.9822	0.0348506	14097618	14100618	32.0417	0.227121	14097816	14100816	11.6571	0.486763
	9	14100816	14103816	46.0651	0.118908	14100618	14103618	7.2487	0.824398	14100816	14103816	7.94857	0.74752
	9	14103816	14106816	36.875	0.175635	14103618	14106618	10.9062	0.656602	14103816	14106816	17.5455	0.239169
	9	14106816	14109816	17.071	0.454806	14106618	14109618	8.21134	0.774758	14106816	14109816	21.2857	0.159075
	9	14109816	14112816	56.4941	0.0794328	14109618	14112618	7.77202	0.803143	14109816	14112816	13.2386	0.399109
	9	14112816	14115816	105.976	0.0179193	14112618	14115618	64.0722	0.0676472	14112816	14115816	11.392	0.500669
	9	14115816	14118816	94.9349	0.0240857	14115618	14118618	67.3854	0.0609172	14115816	14118816	22.1264	0.145859
	9	14118816	14121816	52.1361	0.0936009	14118618	14121618	5.23316	0.930186	14118816	14121816	16.7086	0.263849
	9	14121816	14124816	44.7647	0.125536	14121618	14124618	13	0.574893	14121816	14124816	18.5115	0.214559
	9	14124816	14127816	11.619	0.627498	14124618	14127618	7	0.83756	14124816	14127816	6.09714	0.878737
	9	14127816	14130816	20.3432	0.382382	14127618	14130618	6.9375	0.849825	14127816	14130816	5.15341	0.939068
	9	14130816	14133816	40.2059	0.152202	14130618	14133618	42.2113	0.148719	14130816	14133816	31.6307	0.0638602
	9	14133816	14136816	31.2012	0.225798	14133618	14136618	13.114	0.571109	14133816	14136816	23.3143	0.129741
	9	14136816	14139816	37.7988	0.168823	14136618	14139618	7.44041	0.815971	14136816	14139816	7.22857	0.794639
	9	14139816	14142816	30.3118	0.23537	14139618	14142618	31.3264	0.2342	14139816	14142816	14.2114	0.354357
	9	14142816	14145816	37.5799	0.170377	14142618	14145618	8.89583	0.7472	14142816	14145816	10.4659	0.560208
	9	14145816	14148816	8.58823	0.763602	14145618	14148618	13.4583	0.561011	14145816	14148816	8.93678	0.671961
	9	14148816	14151816	25.8	0.291661	14148618	14151618	17.8333	0.442239	14148816	14151816	7.35795	0.785436
	9	14151816	14154816	33.4583	0.20412	14151618	14154618	11.634	0.626334	14151816	14154816	6	0.887818
	9	14154816	14157816	25.9286	0.289887	14154618	14157618	10.7835	0.66113	14154816	14157816	8.38636	0.707784
	9	14157816	14160816	28.0176	0.261763	14157618	14160618	14	0.542615	14157816	14160816	18.9543	0.204289
	9	14160816	14163816	16.0355	0.481607	14160618	14163618	12.6425	0.589438	14160816	14163816	9.21143	0.645186
	9	14163816	14166816	20.9882	0.370314	14163618	14166618	10.0521	0.688004	14163816	14166816	15.5632	0.302193
	9	14166816	14169816	13.2143	0.567221	14166618	14169618	8.01036	0.784843	14166816	14169816	8.05114	0.732818
	9	14169816	14172816	10.0828	0.689544	14169618	14172618	9.62694	0.710186	14169816	14172816	12.8466	0.420889
	9	14172816	14175816	12.8639	0.58155	14172618	14175618	9.85052	0.701615	14172816	14175816	19.7443	0.18733
	9	14175816	14178816	19.3471	0.402548	14175618	14178618	7.88083	0.798703	14175816	14178816	9.28977	0.63994
	9	14178816	14181816	21.7882	0.355528	14178618	14181618	10.1667	0.683331	14178816	14181816	17.0857	0.251609
	9	14181816	14184816	16.7262	0.464622	14181618	14184618	17.3866	0.451879	14181816	14184816	7.03977	0.810459
	9	14184816	14187816	11.2308	0.641238	14184618	14187618	10.5625	0.668803	14184816	14187816	25.1534	0.109133
	9	14187816	14190816	14.1006	0.538243	14187618	14190618	4.21762	0.976006	14187816	14190816	4.75429	0.966289
	9	14190816	14193816	11	0.650155	14190618	14193618	8.89583	0.747185	14190816	14193816	11.6057	0.4893
	9	14193816	14196816	12.2679	0.601372	14193618	14196618	20.701	0.382499	14193816	14196816	12.5429	0.436042
	9	14196816	14199816	15.0237	0.510217	14196618	14199618	14.4352	0.530662	14196816	14199816	7.95429	0.746701
	9	14199816	14202816	48.2882	0.108872	14199618	14202618	6.29897	0.875019	14199816	14202816	12.6136	0.432621
	9	14202816	14205816	24.625	0.30895	14202618	14205618	9.11856	0.730402	14202816	14205816	11.0341	0.521783
	9	14205816	14208816	30.625	0.232025	14205618	14208618	22.8031	0.345449	14205816	14208816	10.3314	0.567712
	9	14208816	14211816	36.8294	0.175956	14208618	14211618	4.33679	0.972208	14208816	14211816	9.9375	0.59835
	9	14211816	14214816	24	0.318139	14211618	14214618	15.1667	0.508367	14211816	14214816	39.4205	0.0373973
	9	14214816	14217816	17.7692	0.43859	14214618	14217618	4.25773	0.974702	14214816	14217816	22.6322	0.138693
	9	14217816	14220816	50.6548	0.099138	14217618	14220618	5.63542	0.915292	14217816	14220816	6.36	0.859834
	9	14220816	14223816	25.7929	0.291765	14220618	14223618	33.7552	0.211307	14220816	14223816	14.9943	0.323281
	9	14223816	14226816	23.7041	0.323227	14223618	14226618	24.5026	0.318398	14223816	14226816	11.625	0.488399
	9	14226816	14229816	6.82353	0.860224	14226618	14229618	11.5389	0.629454	14226816	14229816	13.1534	0.403072
	9	14229816	14232816	16.5562	0.468688	14229618	14232618	8	0.785476	14229816	14232816	18.6286	0.211908
	9	14232816	14235816	16.3846	0.472954	14232618	14235618	5.97396	0.903179	14232816	14235816	12.1387	0.455877
	9	14235816	14238816	26.3882	0.28339	14235618	14238618	13.9845	0.545396	14235816	14238816	15.0571	0.319907
	9	14238816	14241816	27	0.274906	14238618	14241618	5.24742	0.929645	14238816	14241816	7.90909	0.751145
	9	14241816	14244816	12.2071	0.603391	14241618	14244618	14.7979	0.520931	14241816	14244816	7.50857	0.776086
	9	14244816	14247816	4.66864	0.967395	14244618	14247618	16.4508	0.474961	14244816	14247816	13.0455	0.408457
	9	14247816	14250816	13.9059	0.545989	14247618	14250618	17.1907	0.456151	14247816	14250816	18.2971	0.219381
	9	14250816	14253816	23.6071	0.324793	14250618	14253618	13.1082	0.571362	14250816	14253816	12.3103	0.446994
	9	14253816	14256816	4.53571	0.97047	14253618	14256618	5	0.943051	14253816	14256816	7.21143	0.795879
	9	14256816	14259816	10.7118	0.665262	14256618	14259618	14.7423	0.522498	14256816	14259816	8	0.741952
	9	14259816	14262816	8.10119	0.78521	14259618	14262618	9.29016	0.722928	14259816	14262816	12.8514	0.420754
	9	14262816	14265816	5.94675	0.90974	14262618	14265618	7.6114	0.809205	14262816	14265816	6.9375	0.826524
	9	14265816	14268816	26.8698	0.276964	14265618	14268618	22.2604	0.354123	14265816	14268816	30.7614	0.0681491
	9	14268816	14271816	22.6213	0.340752	14268618	14271618	13.0729	0.57239	14268816	14271816	47.9943	0.0230208
	9	14271816	14274816	19	0.409719	14271618	14274618	14.6062	0.526161	14271816	14274816	33.7471	0.0545092
	9	14274816	14277816	11.3669	0.63624	14274618	14277618	19.6302	0.403407	14274816	14277816	5.47429	0.920976
	9	14277816	14280816	20.2485	0.384182	14277618	14280618	19.8135	0.39989	14277816	14280816	20.7543	0.168244
	9	14280816	14283816	11.2647	0.639956	14280618	14283618	13.8969	0.548248	14280816	14283816	10.6818	0.547973
	9	14283816	14286816	14.4201	0.529014	14283618	14286618	18.7358	0.422125	14283816	14286816	56.3295	0.0152813
	9	14286816	14289816	14.7574	0.51946	14286618	14289618	17.5625	0.448183	14286816	14289816	22.3029	0.143322
	9	14289816	14292816	10.5357	0.671744	14289618	14292618	11.2332	0.639801	14289816	14292816	24.1724	0.11953
	9	14292816	14295816	5.46154	0.926972	14292618	14295618	7.74611	0.804121	14292816	14295816	12.28	0.448556
	9	14295816	14298816	7	0.844168	14295618	14298618	10.9948	0.652634	14295816	14298816	9.52	0.625917
	9	14298816	14301816	13.6941	0.552732	14298618	14301618	6.43814	0.869096	14298816	14301816	9.13636	0.650964
	9	14301816	14304816	9.67647	0.711512	14301618	14304618	6	0.891018	14301816	14304816	5.95429	0.898926
	9	14304816	14307816	12	0.610707	14304618	14307618	6.46632	0.867956	14304816	14307816	10.608	0.552161
	9	14307816	14310816	6.1716	0.888007	14307618	14310618	6.31606	0.874202	14307816	14310816	4	0.992856
	9	14310816	14313816	17.4	0.447191	14310618	14313618	14.7979	0.520915	14310816	14313816	7.11429	0.803769
	9	14313816	14316816	5.6	0.922045	14313618	14316618	15.6425	0.496601	14313816	14316816	5.55429	0.917321
	9	14316816	14319816	12.8757	0.581179	14316618	14319618	12.715	0.587281	14316816	14319816	4.13636	0.986363
	9	14319816	14322816	22.929	0.335659	14319618	14322618	40.6321	0.15851	14319816	14322816	5.63429	0.914103
	9	14322816	14325816	7.60947	0.814905	14322618	14325618	11.1204	0.643963	14322816	14325816	5.64571	0.913561
	9	14325816	14328816	11.4793	0.632292	14325618	14328618	31.6425	0.231208	14325816	14328816	6.80925	0.835181
	9	14328816	14331816	5	0.948952	14328618	14331618	22.0518	0.357385	14328816	14331816	11.0287	0.521906
	9	14331816	14334816	25.2381	0.299474	14331618	14334618	30.75	0.240344	14331816	14334816	5	0.951029
	9	14334816	14337816	21.6964	0.357193	14334618	14337618	36.6839	0.186536	14334816	14337816	10.6457	0.549945
	9	14337816	14340816	12	0.610707	14337618	14340618	30	0.248345	14337816	14340816	9.64	0.618878
	9	14340816	14343816	10.2604	0.682142	14340618	14343618	24.1606	0.323359	14340816	14343816	14.2727	0.351948
	9	14343816	14346816	6.05882	0.894536	14343618	14346618	23.2552	0.337559	14343816	14346816	5.03429	0.948287
	9	14346816	14349816	19.1176	0.407251	14346618	14349618	17.2746	0.454291	14346816	14349816	4.81143	0.964981
	9	14349816	14352816	18.4471	0.422369	14349618	14352618	22.4167	0.35173	14349816	14352816	11.2114	0.510503
	9	14352816	14355816	8	0.79085	14352618	14355618	14.8454	0.51946	14352816	14355816	4.12644	0.986469
	9	14355816	14358816	10.0235	0.692221	14355618	14358618	5.63918	0.915189	14355816	14358816	7.72571	0.763419
	9	14358816	14361816	45.5294	0.121624	14358618	14361618	31.8238	0.229523	14358816	14361816	20.3864	0.174772
	9	14361816	14364816	26.3333	0.284119	14361618	14364618	46.6907	0.124822	14361816	14364816	16.7657	0.262054
	9	14364816	14367816	17.5417	0.44385	14364618	14367618	38.7047	0.171452	14364816	14367816	20.4057	0.174407
	9	14367816	14370816	4.07059	0.985573	14367618	14370618	30.6406	0.241444	14367816	14370816	17.0457	0.252705
	9	14370816	14373816	7.2381	0.831012	14370618	14373618	21.8497	0.361701	14370816	14373816	6.38506	0.858234
	9	14373816	14376816	8.1361	0.783505	14373618	14376618	14.8542	0.519302	14373816	14376816	12.6705	0.429883
	9	14376816	14379816	9.10059	0.735375	14376618	14379618	9.29897	0.722587	14376816	14379816	9.97159	0.59524
	9	14379816	14382816	26.645	0.279907	14379618	14382618	20	0.395182	14379816	14382816	15.1486	0.316486
	9	14382816	14385816	14	0.54128	14382618	14385618	22.1979	0.355058	14382816	14385816	32.2629	0.0608191
	9	14385816	14388816	15.6391	0.493707	14385618	14388618	14.285	0.534612	14385816	14388816	22.4286	0.141538
	9	14388816	14391816	4.79882	0.964617	14388618	14391618	10.1598	0.68372	14388816	14391816	4.86857	0.963489
	9	14391816	14394816	7.2071	0.832691	14391618	14394618	10.7306	0.66304	14391816	14394816	4.48	0.973316
	9	14394816	14397816	4	0.988907	14394618	14397618	8.24352	0.773385	14394816	14397816	10.3103	0.569021
	9	14397816	14400816	6.74118	0.863634	14397618	14400618	5.15544	0.933779	14397816	14400816	5.1954	0.936108
	9	14400816	14403816	26.9353	0.27605	14400618	14403618	5	0.943051	14400816	14403816	23.5909	0.126434
	9	14403816	14406816	28.5238	0.25581	14403618	14406618	15.342	0.503929	14403816	14406816	19.3239	0.195898
	9	14406816	14409816	5.29586	0.933324	14406618	14409618	6.24227	0.877525	14406816	14409816	6.72727	0.83962
	9	14409816	14412816	6	0.898106	14409618	14412618	6	0.891018	14409816	14412816	6.11429	0.877293
	9	14412816	14415816	9.375	0.723369	14412618	14415618	8.44845	0.764703	14412816	14415816	14.7069	0.335183
	9	14415816	14418816	14.213	0.534867	14415618	14418618	15.6701	0.495874	14415816	14418816	12.8295	0.421861
	9	14418816	14421816	6	0.898106	14418618	14421618	7	0.83756	14418816	14421816	5.65143	0.913348
	9	14421816	14424816	7.17857	0.833975	14421618	14424618	29.866	0.249801	14421816	14424816	8.51429	0.699707
	9	14424816	14427816	28.3353	0.257987	14424618	14427618	29.0518	0.258659	14424816	14427816	5	0.951029
	9	14427816	14430816	11.2426	0.64072	14427618	14430618	7	0.837236	14427816	14430816	16.546	0.268698
	9	14430816	14433816	10.1294	0.687576	14430618	14433618	7	0.83756	14430816	14433816	6	0.894098
	9	14433816	14436816	6.14201	0.889511	14433618	14436618	7.04688	0.834602	14433816	14436816	7.38286	0.783646
	9	14436816	14439816	5.23669	0.93604	14436618	14439618	4.02083	0.98473	14436816	14439816	11	0.526517
	9	14439816	14442816	9.18824	0.731387	14439618	14442618	8.66321	0.756333	14439816	14442816	12.1954	0.452893
	9	14442816	14445816	6.77647	0.862217	14442618	14445618	12.5803	0.591349	14442816	14445816	6.34286	0.860763
	9	14445816	14448816	10.3176	0.679997	14445618	14448618	8.79381	0.751228	14445816	14448816	9.17241	0.647975
	9	14448816	14451816	9.72189	0.709586	14448618	14451618	17.0259	0.459956	14448816	14451816	14.1989	0.354951
	9	14451816	14454816	12.3059	0.600116	14451618	14454618	8	0.785218	14451816	14454816	15.8743	0.291294
	9	14454816	14457816	4	0.988907	14454618	14457618	4.51813	0.967564	14454816	14457816	8.35429	0.709846
	9	14457816	14460816	8.97041	0.746316	14457618	14460618	23	0.342235	14457816	14460816	14.5852	0.339927
	9	14460816	14463816	15.875	0.487298	14460618	14463618	16.0567	0.484254	14460816	14463816	21.5862	0.15448
	9	14463816	14466816	12.787	0.584335	14463618	14466618	12.3854	0.597239	14463816	14466816	13	0.41061
	9	14466816	14469816	16.7278	0.464613	14466618	14469618	21.4639	0.368341	14466816	14469816	21.2273	0.160023
	9	14469816	14472816	11.7412	0.623199	14469618	14472618	14.4404	0.530547	14469816	14472816	13.6092	0.382938
	9	14472816	14475816	13.7456	0.55114	14472618	14475618	8.5567	0.760445	14472816	14475816	7.36932	0.784646
	9	14475816	14478816	7.72781	0.809933	14475618	14478618	7.44041	0.816003	14475816	14478816	9.84483	0.605896
	9	14478816	14481816	8.14201	0.783215	14478618	14481618	6.28125	0.875716	14478816	14481816	17.4828	0.240897
	9	14481816	14484816	8.16471	0.782229	14481618	14484618	10.6321	0.666434	14481816	14484816	11.3182	0.504618
	9	14484816	14487816	4.85207	0.963409	14484618	14487618	27.8808	0.272738	14484816	14487816	9.06897	0.655902
	9	14487816	14490816	11.8757	0.618297	14487618	14490618	11.4197	0.633358	14487816	14490816	4.125	0.986654
	9	14490816	14493816	29.6706	0.24248	14490618	14493618	28.8238	0.261733	14490816	14493816	7.56571	0.772846
	9	14493816	14496816	34.8353	0.192093	14493618	14496618	10.651	0.665796	14493816	14496816	17.9885	0.22739
	9	14496816	14499816	22.3235	0.345767	14496618	14499618	15.134	0.509352	14496816	14499816	6.16	0.873412
	9	14499816	14502816	10.9882	0.653678	14499618	14502618	8.70312	0.754804	14499816	14502816	23.3333	0.129504
	9	14502816	14505816	7.74556	0.809128	14502618	14505618	11.3854	0.634493	14502816	14505816	13.4857	0.388327
	9	14505816	14508816	6.07059	0.893814	14505618	14508618	23.6701	0.331255	14505816	14508816	4.68966	0.9678
	9	14508816	14511816	6.92899	0.855424	14508618	14511618	5.97927	0.902727	14508816	14511816	6.88068	0.830674
	9	14511816	14514816	13.8521	0.547867	14511618	14514618	13.6114	0.556639	14511816	14514816	5.24	0.933222
	9	14514816	14517816	6.875	0.858082	14514618	14517618	6.82292	0.854661	14514816	14517816	11	0.523928
	9	14517816	14520816	13.1953	0.567886	14517618	14520618	13.9167	0.547645	14517816	14520816	11.1897	0.511751
	9	14520816	14523816	11.6627	0.62601	14520618	14523618	11.6839	0.624719	14520816	14523816	15.2229	0.313847
	9	14523816	14526816	10.4107	0.676507	14523618	14526618	8.37824	0.767544	14523816	14526816	4.69714	0.967627
	9	14526816	14529816	7.19527	0.833179	14526618	14529618	8.53093	0.761423	14526816	14529816	9.64773	0.618471
	9	14529816	14532816	18.6686	0.417816	14529618	14532618	31.644	0.2312	14529816	14532816	17.9771	0.2276
	9	14532816	14535816	13.4167	0.560898	14532618	14535618	22.4167	0.35175	14532816	14535816	6.74286	0.838816
	9	14535816	14538816	15.3882	0.500384	14535618	14538618	9.39896	0.718745	14535816	14538816	10.2114	0.575089
	9	14538816	14541816	9.4	0.722357	14538618	14541618	11.7047	0.624055	14538816	14541816	14.3218	0.349898
	9	14541816	14544816	8.14793	0.782892	14541618	14544618	10.3802	0.675415	14541816	14544816	4	0.993313
	9	14544816	14547816	7	0.844168	14544618	14547618	8	0.792113	14544816	14547816	9.77143	0.610762
	9	14547816	14550816	9.51176	0.717837	14547618	14550618	6.35417	0.87263	14547816	14550816	6.02286	0.885756
	9	14550816	14553816	9.28235	0.72714	14550618	14553618	6.49479	0.866867	14550816	14553816	7.71023	0.764394
	9	14553816	14556816	7.06471	0.840322	14553618	14556618	10.768	0.661733	14553816	14556816	7.07386	0.807271
	9	14556816	14559816	4.77381	0.96512	14556618	14559618	5.26425	0.928836	14556816	14559816	6.06322	0.881827
	9	14559816	14562816	13.8521	0.547855	14559618	14562618	7.74093	0.804289	14559816	14562816	11.1875	0.512011
	9	14562816	14565816	5.25	0.935301	14562618	14565618	5	0.943051	14562816	14565816	17.0571	0.252387
	9	14565816	14568816	15.6765	0.49274	14565618	14568618	12.2902	0.600317	14565816	14568816	15.9205	0.289438
	9	14568816	14571816	11.5882	0.628555	14568618	14571618	8	0.785476	14568816	14571816	7.03977	0.81041
	9	14571816	14574816	10.3176	0.679986	14571618	14574618	17.6632	0.445971	14571816	14574816	22.0971	0.146292
	9	14574816	14577816	10.0651	0.690243	14574618	14577618	4.10363	0.980533	14574816	14577816	12.9429	0.415301
	9	14577816	14580816	51.8284	0.0947807	14577618	14580618	20.6392	0.383611	14577816	14580816	5.00571	0.950384
	9	14580816	14583816	9.89349	0.702391	14580618	14583618	39.1244	0.168391	14580816	14583816	11.1657	0.513271
	9	14583816	14586816	30.0296	0.238229	14583618	14586618	16	0.485665	14583816	14586816	22.642	0.138543
	9	14586816	14589816	17.4059	0.447079	14586618	14589618	23.7461	0.330165	14586816	14589816	25.0914	0.109712
	9	14589816	14592816	6.33136	0.880226	14589618	14592618	6.21762	0.878716	14589816	14592816	5.02286	0.949015
	9	14592816	14595816	16.4118	0.47229	14592618	14595618	7	0.83756	14592816	14595816	14.0636	0.360539
	9	14595816	14598816	78.7294	0.0383186	14595618	14598618	95.4433	0.0271894	14595816	14598816	16.3977	0.273232
	9	14598816	14601816	7.28235	0.829136	14598618	14601618	7.87047	0.799276	14598816	14601816	8.53977	0.698308
	9	14601816	14604816	29.9701	0.239148	14601618	14604618	50.4611	0.108397	14601816	14604816	24.4148	0.116903
	9	14604816	14607816	5.52381	0.924719	14604618	14607618	12.0207	0.609287	14604816	14607816	5.98857	0.895043
	9	14607816	14610816	18.8698	0.41341	14607618	14610618	12.6114	0.590356	14607816	14610816	21.767	0.151604
	9	14610816	14613816	9.12941	0.734057	14610618	14613618	10.4639	0.672475	14610816	14613816	5.5	0.91973
	9	14613816	14616816	18.6331	0.418491	14613618	14616618	18.2798	0.431256	14613816	14616816	5.88571	0.902974
	9	14616816	14619816	108.207	0.0168861	14616618	14619618	115.01	0.0161719	14616816	14619816	14.6379	0.337846
	9	14619816	14622816	8.02367	0.789465	14619618	14622618	115.75	0.0158606	14619816	14622816	11.9148	0.471522
	9	14622816	14625816	14.3254	0.531607	14622618	14625618	161.617	0.00467961	14622816	14625816	6.96552	0.823996
	9	14625816	14628816	25.9643	0.28943	14625618	14628618	7.24742	0.824521	14625816	14628816	10.2571	0.572266
	9	14628816	14631816	20.0059	0.388772	14628618	14631618	51.3594	0.104906	14628816	14631816	7.28409	0.790515
	9	14631816	14634816	25.7294	0.292678	14631618	14634618	12.2798	0.600666	14631816	14634816	5	0.950528
	9	14634816	14637816	7.02959	0.842278	14634618	14637618	6.77202	0.856525	14634816	14637816	10.7216	0.545633
	9	14637816	14640816	11.716	0.624084	14637618	14640618	6	0.891018	14637816	14640816	10.0114	0.589111
	9	14640816	14643816	5.35503	0.931045	14640618	14643618	38.4611	0.173183	14640816	14643816	13.0909	0.406135
	9	14643816	14646816	13.0769	0.571785	14643618	14646618	5.23316	0.930168	14643816	14646816	6.32759	0.861651
	9	14646816	14649816	12.7235	0.586399	14646618	14649618	33.1771	0.216408	14646816	14649816	4	0.993313
	9	14649816	14652816	13.3728	0.56228	14649618	14652618	16.715	0.468932	14649816	14652816	7.05714	0.808638
	9	14652816	14655816	6.27219	0.883076	14652618	14655618	16.0052	0.485464	14652816	14655816	7.14286	0.801173
	9	14655816	14658816	6.97041	0.852696	14655618	14658618	6.25	0.87714	14655816	14658816	6.97714	0.822295
	9	14658816	14661816	4.33529	0.975715	14658618	14661618	12.544	0.592427	14658816	14661816	8	0.737233
	9	14661816	14664816	16.1538	0.478663	14661618	14664618	7.73438	0.804551	14661816	14664816	9.73864	0.612755
	9	14664816	14667816	17.5858	0.442922	14664618	14667618	15.0625	0.511195	14664816	14667816	15.2114	0.314191
	9	14667816	14670816	7.76923	0.808185	14667618	14670618	4.80829	0.961089	14667816	14670816	9.65714	0.617777
	9	14670816	14673816	4.50588	0.971252	14670618	14673618	5.36458	0.924797	14670816	14673816	5.99429	0.894701
	9	14673816	14676816	8.59763	0.763206	14673618	14676618	8.76166	0.752515	14673816	14676816	14.375	0.347792
	9	14676816	14679816	8.76923	0.756171	14676618	14679618	10.6114	0.667099	14676816	14679816	13.9602	0.366446
	9	14679816	14682816	31.2412	0.225472	14679618	14682618	35.8438	0.193356	14679816	14682816	15.5966	0.301049
	9	14682816	14685816	51.0882	0.0974272	14682618	14685618	55.5938	0.0900264	14682816	14685816	22.7657	0.136849
	9	14685816	14688816	27.2189	0.272183	14685618	14688618	4.46632	0.968792	14685816	14688816	19.7314	0.187613
	9	14688816	14691816	4	0.988907	14688618	14691618	8.10363	0.779844	14688816	14691816	8.96	0.669394
	9	14691816	14694816	8.49112	0.767623	14691618	14694618	4	0.986057	14691816	14694816	17.1724	0.249089
	9	14694816	14697816	4	0.988907	14694618	14697618	31.3814	0.233672	14694816	14697816	5.81034	0.906696
	9	14697816	14700816	36.0296	0.182099	14697618	14700618	106	0.0205003	14697816	14700816	5.36364	0.926283
	9	14700816	14703816	33.0536	0.207723	14700618	14703618	51.0619	0.106034	14700816	14703816	7.75568	0.761626
	9	14703816	14706816	6.87574	0.857999	14703618	14706618	13.1771	0.569136	14703816	14706816	15.9432	0.288653
	9	14706816	14709816	45.8757	0.119922	14706618	14709618	43.5855	0.141036	14706816	14709816	5	0.951029
	9	14709816	14712816	8	0.79085	14709618	14712618	49.933	0.110577	14709816	14712816	6.28977	0.864085
	9	14712816	14715816	56.4286	0.0796398	14712618	14715618	61.3247	0.073998	14712816	14715816	5.09143	0.943468
	9	14715816	14718816	47.0774	0.114055	14715618	14718618	57.3299	0.0847813	14715816	14718816	27.6932	0.0872288
	9	14718816	14721816	20.3077	0.383026	14718618	14721618	19.4278	0.407258	14718816	14721816	9.24571	0.642876
	9	14721816	14724816	4.22619	0.979225	14721618	14724618	26.7938	0.286614	14721816	14724816	8.6092	0.6941
	9	14724816	14727816	7.0119	0.843182	14724618	14727618	17.4093	0.451422	14724816	14727816	4.98864	0.958072
	9	14727816	14730816	11.0355	0.648675	14727618	14730618	9.95361	0.696938	14727816	14730816	10.1307	0.580365
	9	14730816	14733816	57.1065	0.0776551	14730618	14733618	49.4635	0.112511	14730816	14733816	7.66667	0.766885
	9	14733816	14736816	46.7706	0.115547	14733618	14736618	41.7113	0.151828	14733816	14736816	7.53143	0.774763
	9	14736816	14739816	36.0824	0.181715	14736618	14739618	29.6495	0.252253	14736816	14739816	9.84	0.606093
	9	14739816	14742816	20.6706	0.376321	14739618	14742618	17.8557	0.441673	14739816	14742816	7.16667	0.799293
	9	14742816	14745816	27.2765	0.271456	14742618	14745618	28.3814	0.266734	14742816	14745816	9.05143	0.657364
	9	14745816	14748816	26.8757	0.276838	14745618	14748618	44.1907	0.137599	14745816	14748816	20.5398	0.172053
	9	14748816	14751816	11.5976	0.628272	14748618	14751618	22.4819	0.350681	14748816	14751816	11.4286	0.498665
	9	14751816	14754816	35.5176	0.186376	14751618	14754618	14.5155	0.528635	14751816	14754816	22.1364	0.145743
	9	14754816	14757816	20.4235	0.380873	14754618	14757618	16.3057	0.478235	14754816	14757816	4.56322	0.971081
	9	14757816	14760816	21	0.369368	14757618	14760618	7.88083	0.798725	14757816	14760816	9.35429	0.635821
	9	14760816	14763816	14.2189	0.534696	14760618	14763618	13.3918	0.562875	14760816	14763816	6	0.887818
	9	14763816	14766816	5.64706	0.920477	14763618	14766618	6	0.891018	14763816	14766816	5.35227	0.926852
	9	14766816	14769816	17.4765	0.44543	14766618	14769618	4.62887	0.964862	14766816	14769816	9.14286	0.650263
	9	14769816	14772816	12.0888	0.607483	14769618	14772618	12.1701	0.604074	14769816	14772816	7.60227	0.770653
	9	14772816	14775816	8.64286	0.761411	14772618	14775618	9.70833	0.707149	14772816	14775816	20.1486	0.179157
	9	14775816	14778816	27.6824	0.26622	14775618	14778618	6.79793	0.855609	14775816	14778816	5.67045	0.912593
	9	14778816	14781816	7.47305	0.820682	14778618	14781618	8.92188	0.745985	14778816	14781816	13.6629	0.380614
	9	14781816	14784816	10.0765	0.689835	14781618	14784618	12.2332	0.602028	14781816	14784816	11.3829	0.501173
	9	14784816	14787816	32.5647	0.212372	14784618	14787618	7.48454	0.814243	14784816	14787816	9.16571	0.64856
	9	14787816	14790816	25.7824	0.291911	14787618	14790618	10.2073	0.681723	14787816	14790816	8.88506	0.67651
	9	14790816	14793816	10.1775	0.685436	14790618	14793618	10.1237	0.6853	14790816	14793816	9.64773	0.618381
	9	14793816	14796816	7.23529	0.831304	14793618	14796618	6.05181	0.887735	14793816	14796816	12.8977	0.417852
	9	14796816	14799816	6.97059	0.852643	14796618	14799618	12.7887	0.584942	14796816	14799816	7.91429	0.750784
	9	14799816	14802816	8.51479	0.766574	14799618	14802618	7.78756	0.802521	14799816	14802816	9.27841	0.640697
	9	14802816	14805816	6.29412	0.882095	14802618	14805618	9.19689	0.726859	14802816	14805816	7.28571	0.790364
	9	14805816	14808816	37.6154	0.170108	14805618	14808618	25.8093	0.299786	14805816	14808816	4	0.993313
	9	14808816	14811816	5.71765	0.918029	14808618	14811618	5.03608	0.940612	14808816	14811816	11.56	0.491678
	9	14811816	14814816	26.2294	0.285478	14811618	14814618	6.74227	0.857669	14811816	14814816	8.53714	0.698324
	9	14814816	14817816	17.7751	0.438478	14814618	14817618	11.5078	0.630445	14814816	14817816	6.85143	0.832657
	9	14817816	14820816	11.7765	0.621978	14817618	14820618	9.84456	0.701927	14817816	14820816	12.8636	0.419835
	9	14820816	14823816	6.53846	0.871596	14820618	14823618	4.30928	0.973111	14820816	14823816	23.76	0.124426
	9	14823816	14826816	7.15882	0.835168	14823618	14826618	20.5492	0.385222	14823816	14826816	13.0455	0.408342
	9	14826816	14829816	9.14201	0.733471	14826618	14829618	17.0363	0.459693	14826816	14829816	18.4368	0.216221
	9	14829816	14832816	14.8412	0.516972	14829618	14832618	15.8653	0.491094	14829816	14832816	21.6591	0.153302
	9	14832816	14835816	7.18935	0.833449	14832618	14835618	8.48186	0.763268	14832816	14835816	9.34659	0.636297
	9	14835816	14838816	6.81657	0.860637	14835618	14838618	38.9689	0.169627	14835816	14838816	19.52	0.191878
	9	14838816	14841816	7.99412	0.796605	14838618	14841618	9.1875	0.727276	14838816	14841816	5.44	0.922568
	9	14841816	14844816	10.509	0.672709	14841618	14844618	6.29688	0.875038	14841816	14844816	11.9545	0.468752
	9	14844816	14847816	6.57396	0.870186	14844618	14847618	19.0361	0.41474	14844816	14847816	11.0568	0.520219
	9	14847816	14850816	11.8817	0.618055	14847618	14850618	14.829	0.519997	14847816	14850816	12.4943	0.438271
	9	14850816	14853816	7	0.844168	14850618	14853618	7	0.83756	14850816	14853816	9.24138	0.643071
	9	14853816	14856816	29.0473	0.249464	14853618	14856618	28.5155	0.265218	14853816	14856816	7.64773	0.767957
	9	14856816	14859816	28.006	0.26186	14856618	14859618	4	0.986057	14856816	14859816	6.28409	0.864485
	9	14859816	14862816	18.381	0.423765	14859618	14862618	9.04663	0.733596	14859816	14862816	9.15341	0.649549
	9	14862816	14865816	9.84615	0.704562	14862618	14865618	8.0567	0.782435	14862816	14865816	4.18182	0.984088
	9	14865816	14868816	72.4821	0.046119	14865618	14868618	7.5567	0.81146	14865816	14868816	14.858	0.329065
	9	14868816	14871816	50.0177	0.101624	14868618	14871618	54.9072	0.0923145	14868816	14871816	7.74286	0.762376
	9	14871816	14874816	28.2471	0.259077	14871618	14874618	61.0825	0.074583	14871816	14874816	15.392	0.307945
	9	14874816	14877816	74.3234	0.04372	14874618	14877618	10.3247	0.677509	14874816	14877816	6.75568	0.838054
	9	14877816	14880816	100.953	0.020497	14877618	14880618	48.3402	0.117241	14877816	14880816	12.6229	0.432294
	9	14880816	14883816	93.071	0.0254326	14880618	14883618	4.625	0.964951	14880816	14883816	6.11429	0.877293
	9	14883816	14886816	80.5	0.0363756	14883618	14886618	6.21875	0.878524	14883816	14886816	11.2045	0.510974
	9	14886816	14889816	39.7143	0.15539	14886618	14889618	19.1719	0.412072	14886816	14889816	9.90909	0.600952
	9	14889816	14892816	63.8988	0.0610928	14889618	14892618	14.0155	0.542176	14889816	14892816	8.70455	0.688315
	9	14892816	14895816	30.4142	0.234303	14892618	14895618	16.4742	0.47442	14892816	14895816	8.53977	0.698302
	9	14895816	14898816	10.0417	0.691264	14895618	14898618	6.2165	0.878833	14895816	14898816	18.48	0.215261
	9	14898816	14901816	7.07101	0.839886	14898618	14901618	14.2487	0.535591	14898816	14901816	6.28	0.864613
	9	14901816	14904816	7.03571	0.841668	14901618	14904618	13.8711	0.549179	14901816	14904816	19.2299	0.197896
	9	14904816	14907816	15.1488	0.506788	14904618	14907618	5.21762	0.930835	14904816	14907816	18.8914	0.205732
	9	14907816	14910816	19.6012	0.397508	14907618	14910618	16	0.485659	14907816	14910816	10	0.589599
	9	14910816	14913816	17.4583	0.445884	14910618	14913618	4.51813	0.967539	14910816	14913816	6	0.894098
	9	14913816	14916816	35.3136	0.188072	14913618	14916618	22.1658	0.355588	14913816	14916816	7.98286	0.743671
	9	14916816	14919816	25.9231	0.289957	14916618	14919618	24.4819	0.318704	14916816	14919816	5.09714	0.943168
	9	14919816	14922816	15.6154	0.494312	14919618	14922618	16.3351	0.477472	14919816	14922816	8.17143	0.722763
	9	14922816	14925816	23.0536	0.333141	14922618	14925618	23	0.341496	14922816	14925816	4	0.993313
	9	14925816	14928816	14.2024	0.535106	14925618	14928618	18.8394	0.420006	14925816	14928816	10.7586	0.543479
	9	14928816	14931816	11.6509	0.62634	14928618	14931618	8.73196	0.753661	14928816	14931816	18.4205	0.216602
	9	14931816	14934816	51.5471	0.0957922	14931618	14934618	32.2176	0.225518	14931816	14934816	6.44318	0.854885
	9	14934816	14937816	13.75	0.551044	14934618	14937618	27.9583	0.27186	14934816	14937816	9.12644	0.651393
	9	14937816	14940816	9.65681	0.712241	14937618	14940618	17.0208	0.460009	14937816	14940816	6.96571	0.823387
	9	14940816	14943816	32.6647	0.21141	14940618	14943618	4.40722	0.970285	14940816	14943816	31.1705	0.0661211
	9	14943816	14946816	31.0947	0.226869	14943618	14946618	36.9227	0.184727	14943816	14946816	7.00571	0.813504
	9	14946816	14949816	5.11176	0.942214	14946618	14949618	6.20725	0.879202	14946816	14949816	12.7143	0.427909
	9	14949816	14952816	45.6	0.121262	14949618	14952618	4.21875	0.975921	14949816	14952816	7.27273	0.791336
	9	14952816	14955816	8.51765	0.766551	14952618	14955618	9	0.735995	14952816	14955816	12.8857	0.418758
	9	14955816	14958816	14.3059	0.532155	14955618	14958618	5.82292	0.909126	14955816	14958816	7.75862	0.761525
	9	14958816	14961816	7.53571	0.817958	14958618	14961618	7.13472	0.829868	14958816	14961816	10.9257	0.532069
	9	14961816	14964816	39.6095	0.156084	14961618	14964618	38.9167	0.169992	14961816	14964816	9.15341	0.649566
	9	14964816	14967816	47.7396	0.11125	14964618	14967618	45.9167	0.128658	14964816	14967816	8.57143	0.696226
	9	14967816	14970816	24.7041	0.30774	14967618	14970618	17.114	0.45792	14967816	14970816	9.06818	0.656331
	9	14970816	14973816	4.38824	0.974332	14970618	14973618	32.4404	0.223526	14970816	14973816	11	0.523928
	9	14973816	14976816	11.1059	0.645967	14973618	14976618	17.1036	0.458178	14973816	14976816	15.2686	0.312182
	9	14976816	14979816	21.7929	0.355467	14976618	14979618	23.4021	0.335374	14976816	14979816	6.99429	0.820394
	9	14979816	14982816	7.08876	0.838832	14979618	14982618	25.2784	0.306972	14979816	14982816	9.26437	0.641496
	9	14982816	14985816	5.08876	0.943473	14982618	14985618	25.3144	0.306471	14982816	14985816	12.8793	0.419208
	9	14985816	14988816	14.5089	0.526555	14985618	14988618	6.48958	0.867048	14985816	14988816	14.0795	0.359974
	9	14988816	14991816	17.8765	0.435931	14988618	14991618	17.933	0.439835	14988816	14991816	9.88636	0.602703
	9	14991816	14994816	64.0595	0.0607253	14991618	14994618	43.1917	0.143209	14991816	14994816	14.4432	0.345201
	9	14994816	14997816	8.24852	0.77802	14994618	14997618	8	0.785476	14994816	14997816	10.3257	0.56802
	9	14997816	15000816	41.7337	0.142613	14997618	15000618	66.487	0.0626311	14997816	15000816	14.875	0.328262
	9	15000816	15003816	135.976	0.00787372	15000618	15003618	32.3333	0.22446	15000816	15003816	25.8693	0.10232
	9	15003816	15006816	30.7633	0.230519	15003618	15006618	95.6546	0.027057	15003816	15006816	9.89143	0.602628
	9	15006816	15009816	19.3529	0.402429	15006618	15009618	22.9845	0.342489	15006816	15009816	23.5829	0.126561
	9	15009816	15012816	14.119	0.537596	15009618	15012618	21.9227	0.360428	15009816	15012816	7.36571	0.784865
	9	15012816	15015816	86.503	0.0305914	15012618	15015618	22.9948	0.342363	15012816	15015816	9.95455	0.596645
	9	15015816	15018816	88.5294	0.0288908	15015618	15018618	64.3041	0.0671228	15015816	15018816	37.3257	0.0426059
	9	15018816	15021816	28.4615	0.256545	15018618	15021618	9.84456	0.701953	15018816	15021816	14.6743	0.336499
	9	15021816	15024816	87.355	0.0298531	15021618	15024618	41.9016	0.150674	15021816	15024816	20.2045	0.178133
	9	15024816	15027816	76.7706	0.0406387	15024618	15027618	59.7824	0.077922	15024816	15027816	15.4318	0.306625
	9	15027816	15030816	62.7692	0.0634702	15027618	15030618	57.3299	0.0847793	15027816	15030816	17.2614	0.246728
	9	15030816	15033816	7.58235	0.815994	15030618	15033618	38.0309	0.176096	15030816	15033816	15.4914	0.304663
	9	15033816	15036816	50.9167	0.0981409	15033618	15036618	61.3264	0.0739912	15033816	15036816	26.5795	0.0961015
	9	15036816	15039816	23.0769	0.332814	15036618	15039618	34.2228	0.207004	15036816	15039816	20.1149	0.179769
	9	15039816	15042816	22.2235	0.347499	15039618	15042618	10.7292	0.663153	15039816	15042816	14.6477	0.337442
	9	15042816	15045816	42.8521	0.135881	15042618	15045618	24.8083	0.314104	15042816	15045816	11.0795	0.51863
	9	15045816	15048816	39.5503	0.156466	15045618	15048618	16.7474	0.468201	15045816	15048816	12.8629	0.419948
	9	15048816	15051816	29.3254	0.246363	15048618	15051618	11.5	0.630703	15048816	15051816	6	0.887818
	9	15051816	15054816	8.71177	0.758488	15051618	15054618	23.3958	0.335449	15051816	15054816	8.99432	0.66617
	9	15054816	15057816	8.26946	0.777127	15054618	15057618	14.2953	0.534292	15054816	15057816	18.52	0.214346
	9	15057816	15060816	4.51176	0.971117	15057618	15060618	5.49223	0.920165	15057816	15060816	10.3943	0.564144
	9	15060816	15063816	9.09467	0.735709	15060618	15063618	14.2021	0.536792	15060816	15063816	13.1989	0.400961
	9	15063816	15066816	11.8588	0.618871	15063618	15066618	12.5833	0.591242	15063816	15066816	5.81714	0.906439
	9	15066816	15069816	21.6923	0.357288	15066618	15069618	5.62887	0.915522	15066816	15069816	8.78286	0.683531
	9	15069816	15072816	10.4497	0.674985	15069618	15072618	5.61856	0.915902	15069816	15072816	6.27429	0.865114
	9	15072816	15075816	4.23669	0.978952	15072618	15075618	5.18653	0.93232	15072816	15075816	11.3714	0.501716
	9	15075816	15078816	8.11243	0.784737	15075618	15078618	7.39378	0.81789	15075816	15078816	7.29545	0.789771
	9	15078816	15081816	19.5976	0.397625	15078618	15081618	15.3679	0.503297	15078816	15081816	7.17341	0.798646
	9	15081816	15084816	9.24852	0.728507	15081618	15084618	7.93782	0.796026	15081816	15084816	6.18286	0.871658
	9	15084816	15087816	7.44379	0.821816	15084618	15087618	4.38342	0.970942	15084816	15087816	8.11429	0.727235
	9	15087816	15090816	19.3706	0.402059	15087618	15090618	41.1907	0.154965	15087816	15090816	7.18391	0.797831
	9	15090816	15093816	22.6353	0.340527	15090618	15093618	25.0881	0.30953	15090816	15093816	6.38857	0.858061
	9	15093816	15096816	12.6176	0.589923	15093618	15096618	11.9845	0.613686	15093816	15096816	5.73864	0.909745
	9	15096816	15099816	8.62722	0.761986	15096618	15099618	14.829	0.519997	15096816	15099816	14.88	0.328184
	9	15099816	15102816	6.92262	0.85581	15099618	15102618	13.9062	0.548035	15099816	15102816	11.1591	0.513717
	9	15102816	15105816	27.2679	0.271551	15102618	15105618	11.6186	0.6268	15102816	15105816	12	0.463964
	9	15105816	15108816	11.4734	0.632489	15105618	15108618	29.3834	0.255055	15105816	15108816	5.01136	0.950186
	9	15108816	15111816	20.6154	0.377336	15108618	15111618	23.3333	0.336385	15108816	15111816	8	0.737233
	9	15111816	15114816	8.95238	0.747484	15111618	15114618	13.7824	0.55195	15111816	15114816	6	0.887367
	9	15114816	15117816	12.5294	0.592752	15114618	15117618	9.71134	0.706988	15114816	15117816	42.6364	0.0308468
	9	15117816	15120816	27.1243	0.27339	15117618	15120618	25.5781	0.303018	15117816	15120816	40.7955	0.0343289
	9	15120816	15123816	12.1065	0.606808	15120618	15123618	10.1466	0.684172	15120816	15123816	9.48276	0.628191
	9	15123816	15126816	36.1706	0.181034	15123618	15126618	43.4531	0.14178	15123816	15126816	16.2727	0.277161
	9	15126816	15129816	28.503	0.256035	15126618	15129618	30.6406	0.24144	15126816	15129816	5.63218	0.914156
	9	15129816	15132816	25.2588	0.299215	15129618	15132618	23.8247	0.328924	15129816	15132816	40.3714	0.0352436
	9	15132816	15135816	13.8929	0.546509	15132618	15135618	8.84536	0.749187	15132816	15135816	24.4571	0.116451
	9	15135816	15138816	7.04118	0.841607	15135618	15138618	4.78125	0.961666	15135816	15138816	9.13793	0.650488
	9	15138816	15141816	5.53254	0.924425	15138618	15141618	14.6114	0.526034	15138816	15141816	11.0057	0.523439
	9	15141816	15144816	6.67456	0.866247	15141618	15144618	6.79275	0.855755	15141816	15144816	13.0284	0.409323
	9	15144816	15147816	17.7765	0.438463	15144618	15147618	4	0.986057	15144816	15147816	6.5	0.851595
	9	15147816	15150816	20.7647	0.374448	15147618	15150618	22.9691	0.342659	15147816	15150816	5.10345	0.942414
	9	15150816	15153816	13.426	0.560608	15150618	15153618	7.22917	0.825263	15150816	15153816	12.8448	0.421104
	9	15153816	15156816	22.4911	0.342975	15153618	15156618	22.0725	0.357029	15153816	15156816	4	0.993313
	9	15156816	15159816	9.64706	0.7125	15156618	15159618	11.0567	0.646389	15156816	15159816	12.2045	0.452492
	9	15159816	15162816	13.5976	0.555583	15159618	15162618	13.1554	0.569811	15159816	15162816	7.28977	0.790091
	9	15162816	15165816	11	0.650155	15162618	15165618	13.2591	0.566711	15162816	15165816	5.29714	0.929846
	9	15165816	15168816	8.84524	0.753024	15165618	15168618	12.125	0.605494	15165816	15168816	10.9716	0.528195
	9	15168816	15171816	20	0.388891	15168618	15171618	12.0515	0.608261	15168816	15171816	24.8457	0.112288
	9	15171816	15174816	9.52941	0.717162	15171618	15174618	8.75258	0.752737	15171816	15174816	8.05114	0.732737
	9	15174816	15177816	9.07738	0.736461	15174618	15177618	30.732	0.240503	15174816	15177816	22.6229	0.138805
	9	15177816	15180816	13.7381	0.551413	15177618	15180618	22.0155	0.358035	15177816	15180816	6.26437	0.865695
	9	15180816	15183816	9	0.740074	15180618	15183618	18.6237	0.424421	15180816	15183816	14.0571	0.360868
	9	15183816	15186816	28.5562	0.255429	15183618	15186618	32.943	0.218835	15183816	15186816	30.7011	0.0684589
	9	15186816	15189816	23.4881	0.326543	15186618	15189618	28.5	0.265404	15186816	15189816	55.2743	0.0160576
	9	15189816	15192816	17.5294	0.444123	15189618	15192618	22.886	0.344025	15189816	15192816	21.8736	0.149899
	9	15192816	15195816	10.8155	0.661371	15192618	15195618	17.9223	0.440098	15192816	15195816	5.97727	0.896343
	9	15195816	15198816	7.60714	0.814974	15195618	15198618	9.86458	0.701216	15195816	15198816	18.9486	0.204434
	9	15198816	15201816	10.4353	0.675566	15198618	15201618	7	0.84568	15198816	15201816	17.6149	0.23737
	9	15201816	15204816	6.61765	0.868425	15201618	15204618	25.2902	0.306818	15201816	15204816	22.9432	0.134455
	9	15204816	15207816	7.08235	0.839417	15204618	15207618	24.1295	0.323803	15204816	15207816	48.8864	0.0219665
	9	15207816	15210816	7.54167	0.817631	15207618	15210618	13.4639	0.560803	15207816	15210816	11.233	0.509413
	9	15210816	15213816	23.6176	0.32463	15210618	15213618	7	0.83756	15210816	15213816	16.907	0.257613
	9	15213816	15216816	8.21894	0.779383	15213618	15216618	5.98969	0.901424	15213816	15216816	13.0857	0.406323
	9	15216816	15219816	8.35503	0.773437	15216618	15219618	25.7216	0.30099	15216816	15219816	10.2914	0.570284
	9	15219816	15222816	22.3765	0.344849	15219618	15222618	64.5803	0.0665426	15219816	15222816	7.83429	0.756594
	9	15222816	15225816	24.4734	0.311054	15222618	15225618	5.03125	0.940711	15222816	15225816	14.3966	0.347023
	9	15225816	15228816	37.125	0.173719	15225618	15228618	44.7617	0.134551	15225816	15228816	34.8457	0.0504638
	9	15228816	15231816	8.08383	0.786082	15228618	15231618	37.2371	0.182188	15228816	15231816	5.84091	0.905241
	9	15231816	15234816	23.6568	0.324028	15231618	15234618	20.6684	0.383095	15231816	15234816	8	0.737233
	9	15234816	15237816	17	0.45774	15234618	15237618	13	0.574893	15234816	15237816	6.76136	0.837695
	9	15237816	15240816	6.27219	0.883084	15237618	15240618	5	0.943051	15237816	15240816	13.1429	0.40346
	9	15240816	15243816	16.1183	0.479539	15240618	15243618	26.1042	0.295409	15240816	15243816	14.092	0.359239
	9	15243816	15246816	7.36686	0.8252	15243618	15246618	21.7604	0.363306	15243816	15246816	5.65517	0.913196
	9	15246816	15249816	11.8284	0.620096	15246618	15249618	4	0.986057	15246816	15249816	12.1193	0.457113
	9	15249816	15252816	6.67456	0.866299	15249618	15252618	8.01036	0.784811	15249816	15252816	17.3636	0.244017
	9	15252816	15255816	21.6	0.358961	15252618	15255618	13.5181	0.559285	15252816	15255816	9.39773	0.633312
	9	15255816	15258816	9	0.744927	15255618	15258618	22.4896	0.35059	15255816	15258816	6.96	0.824391
	9	15258816	15261816	16.9762	0.458239	15258618	15261618	14.75	0.522299	15258816	15261816	7.22989	0.794398
	9	15261816	15264816	10.4118	0.676461	15261618	15264618	10.2332	0.680736	15261816	15264816	13.1829	0.401581
	9	15264816	15267816	65.645	0.0575003	15264618	15267618	75.715	0.0473893	15264816	15267816	10.9829	0.527635
	9	15267816	15270816	39.2485	0.15849	15267618	15270618	62.1649	0.0719565	15267816	15270816	17.6514	0.236436
	9	15270816	15273816	33.6228	0.202605	15270618	15273618	53.1237	0.0983467	15270816	15273816	10.0571	0.585524
	9	15273816	15276816	24.5647	0.309809	15273618	15276618	27.6546	0.275552	15273816	15276816	30.1371	0.0713822
	9	15276816	15279816	16.9706	0.458267	15276618	15279618	16.8711	0.465234	15276816	15279816	9.58857	0.621888
	9	15279816	15282816	7.13529	0.836389	15279618	15282618	5.92746	0.905492	15279816	15282816	5.30857	0.929333
	9	15282816	15285816	8.53529	0.765843	15282618	15285618	9.52083	0.714067	15282816	15285816	6.05143	0.882839
	9	15285816	15288816	66.9235	0.0551671	15285618	15288618	72.8653	0.0514648	15285816	15288816	11.5029	0.494692
	9	15288816	15291816	53.7396	0.0880643	15288618	15291618	63.0155	0.0700084	15288816	15291816	4.31818	0.978569
	9	15291816	15294816	45.7176	0.120667	15291618	15294618	50.1804	0.109522	15291816	15294816	10.5029	0.558029
	9	15294816	15297816	24.1538	0.315862	15294618	15297618	25.3161	0.306436	15294816	15297816	5.86364	0.904066
	9	15297816	15300816	6.47647	0.87404	15297618	15300618	15.3057	0.504827	15297816	15300816	5.13793	0.939833
	9	15300816	15303816	5.42604	0.928256	15300618	15303618	18.799	0.420848	15300816	15303816	5.39655	0.924679
	9	15303816	15306816	38.2663	0.165438	15303618	15306618	84.2062	0.0371005	15303816	15306816	12.2114	0.452035
	9	15306816	15309816	10.5059	0.672901	15306618	15309618	83.9381	0.0374068	15306816	15309816	12.6705	0.429958
	9	15309816	15312816	15.7412	0.490993	15309618	15312618	59.9742	0.0774515	15309816	15312816	5	0.951029
	9	15312816	15315816	25.3941	0.297311	15312618	15315618	40.2642	0.160793	15312816	15315816	15.3295	0.3101
	9	15315816	15318816	8.6369	0.761661	15315618	15318618	13.4663	0.560739	15315816	15318816	7.02286	0.811924
	9	15318816	15321816	4.76786	0.965256	15318618	15321618	21.2732	0.371413	15318816	15321816	11.7273	0.482918
	9	15321816	15324816	8.04706	0.78835	15321618	15324618	18.5833	0.425189	15321816	15324816	12.1314	0.456371
	9	15324816	15327816	7.69231	0.811402	15324618	15327618	10.875	0.657882	15324816	15327816	19.977	0.182757
	9	15327816	15330816	11.6746	0.625525	15327618	15330618	9.53608	0.713505	15327816	15330816	13.2571	0.398245
	9	15330816	15333816	33.9704	0.199531	15330618	15333618	45.7423	0.12952	15330816	15333816	11.4857	0.495617
	9	15333816	15336816	44.497	0.126888	15333618	15336618	36.5	0.187986	15333816	15336816	11.2229	0.509899
	9	15336816	15339816	8.31765	0.775013	15336618	15339618	12.8756	0.58215	15336816	15339816	22.4148	0.141734
	9	15339816	15342816	8.85542	0.752577	15339618	15342618	8.45361	0.764467	15339816	15342816	12.8743	0.419434
	9	15342816	15345816	15.0592	0.509303	15342618	15345618	12.0829	0.606991	15342816	15345816	9.24432	0.642935
	9	15345816	15348816	22.5647	0.341711	15345618	15348618	23.057	0.340653	15345816	15348816	14.3068	0.350617
	9	15348816	15351816	15.7412	0.490979	15348618	15351618	11.7927	0.621033	15348816	15351816	8.95402	0.670165
	9	15351816	15354816	5.71429	0.91814	15351618	15354618	5	0.943051	15351816	15354816	15.2629	0.312369
	9	15354816	15357816	23.2857	0.329566	15354618	15357618	12.0881	0.606833	15354816	15357816	15.9714	0.287724
	9	15357816	15360816	16.4911	0.470312	15357618	15360618	18.1036	0.434888	15357816	15360816	13.2841	0.397088
	9	15360816	15363816	9.48521	0.71881	15360618	15363618	28.5619	0.264771	15360816	15363816	11.9432	0.469519
	9	15363816	15366816	10.2619	0.682054	15363618	15366618	8.41146	0.766265	15363816	15366816	17.8864	0.229961
	9	15366816	15369816	15.3294	0.501933	15366618	15369618	21.2268	0.372249	15366816	15369816	23.3352	0.129499
	9	15369816	15372816	25.5294	0.29549	15369618	15372618	15.6392	0.496643	15369816	15372816	9.15909	0.649159
	9	15372816	15375816	23.1294	0.332007	15372618	15375618	13.4021	0.562532	15372816	15375816	11.2514	0.50833
	9	15375816	15378816	13.8882	0.546604	15375618	15378618	8.13402	0.778429	15375816	15378816	11.04	0.521144
	9	15378816	15381816	9.39412	0.72256	15378618	15381618	6.90674	0.851214	15378816	15381816	8.95455	0.66977
	9	15381816	15384816	9.03571	0.738411	15381618	15384618	7.57513	0.81064	15381816	15384816	11.1932	0.511661
	9	15384816	15387816	14.7751	0.518971	15384618	15387618	10.4381	0.673316	15384816	15387816	12.5543	0.435539
	9	15387816	15390816	7.54118	0.817722	15387618	15390618	13.3646	0.563621	15387816	15390816	10.5543	0.555162
	9	15390816	15393816	9.97633	0.698054	15390618	15393618	10.1959	0.682233	15390816	15393816	10.858	0.537085
	9	15393816	15396816	11.9176	0.616491	15393618	15396618	12.4278	0.59586	15393816	15396816	8.10286	0.728132
	9	15396816	15399816	15.3176	0.502221	15396618	15399618	12.2062	0.602969	15396816	15399816	27.6343	0.0876779
	9	15399816	15402816	4.74118	0.96583	15399618	15402618	10.4663	0.672331	15399816	15402816	5.24571	0.932925
	9	15402816	15405816	11.1882	0.642809	15402618	15405618	22.6995	0.347175	15402816	15405816	12.7045	0.428282
	9	15405816	15408816	7.29586	0.828364	15405618	15408618	15.2642	0.505844	15405816	15408816	6.22414	0.868618
	9	15408816	15411816	16.9706	0.458311	15408618	15411618	25.3505	0.306017	15408816	15411816	22.8864	0.135204
	9	15411816	15414816	15.1765	0.506112	15411618	15414618	23.232	0.337919	15411816	15414816	8.13143	0.72583
	9	15414816	15417816	9.34911	0.724338	15414618	15417618	10.9741	0.653475	15414816	15417816	4.64368	0.968959
	9	15417816	15420816	33.4201	0.204479	15417618	15420618	6.56477	0.864072	15417816	15420816	6	0.887818
	9	15420816	15423816	37.0118	0.174553	15420618	15423618	10.634	0.666348	15420816	15423816	18.733	0.209537
	9	15423816	15426816	13.1657	0.568789	15423618	15426618	18.8497	0.419734	15423816	15426816	10.3486	0.566751
	9	15426816	15429816	6.19412	0.886827	15426618	15429618	14.3834	0.532021	15426816	15429816	11.2914	0.505994
	9	15429816	15432816	5.92262	0.910813	15429618	15432618	5.03125	0.940711	15429816	15432816	7.46286	0.778771
	9	15432816	15435816	23.4142	0.327623	15432618	15435618	14.1658	0.537832	15432816	15435816	8.78857	0.683207
	9	15435816	15438816	13.6471	0.554062	15435618	15438618	19.0885	0.413667	15435816	15438816	9.79545	0.609025
	9	15438816	15441816	15.9527	0.485142	15438618	15441618	11.5825	0.628077	15438816	15441816	5.64571	0.913599
	9	15441816	15444816	38.1479	0.166246	15441618	15444618	42.6218	0.146434	15441816	15444816	4.78736	0.965567
	9	15444816	15447816	33.503	0.203685	15444618	15447618	39.6891	0.164674	15444816	15447816	22.0227	0.147452
	9	15447816	15450816	24.2308	0.314748	15447618	15450618	28.9485	0.260273	15447816	15450816	9.34091	0.636762
	9	15450816	15453816	13.9586	0.544336	15450618	15453618	14	0.542615	15450816	15453816	18.0455	0.225504
	9	15453816	15456816	9.71598	0.709826	15453618	15456618	9.31088	0.722129	15453816	15456816	8.81714	0.681364
	9	15456816	15459816	42.4524	0.138184	15456618	15459618	47.7306	0.119985	15456816	15459816	40.6229	0.0346865
	9	15459816	15462816	45.0651	0.12396	15459618	15462618	39.6114	0.16519	15459816	15462816	51.8743	0.0188769
	9	15462816	15465816	13.2959	0.564668	15462618	15465618	17.1907	0.456156	15462816	15465816	12.8286	0.422024
	9	15465816	15468816	38.6095	0.162916	15465618	15468618	32.2073	0.225624	15465816	15468816	7.82386	0.757309
	9	15468816	15471816	28.869	0.251791	15468618	15471618	30.2228	0.245716	15468816	15471816	9.32	0.638074
	9	15471816	15474816	15.2176	0.504941	15471618	15474618	17.6684	0.445832	15471816	15474816	7.28736	0.790151
	9	15474816	15477816	6.11765	0.891114	15474618	15477618	8.8125	0.750556	15474816	15477816	15.5739	0.30186
	9	15477816	15480816	44.8994	0.124827	15477618	15480618	56.9741	0.0858242	15477816	15480816	9.2	0.645996
	9	15480816	15483816	32.213	0.2157	15480618	15483618	40.9845	0.1564	15480816	15483816	11.0909	0.517911
	9	15483816	15486816	25	0.302872	15483618	15486618	41.366	0.153961	15483816	15486816	7.12069	0.802896
	9	15486816	15489816	20.7857	0.374135	15486618	15489618	26.8342	0.286105	15486816	15489816	15.0867	0.318718
	9	15489816	15492816	15.6845	0.492547	15489618	15492618	22.0518	0.357407	15489816	15492816	5	0.951029
	9	15492816	15495816	35.9882	0.182618	15492618	15495618	24.5969	0.317098	15492816	15495816	4.20115	0.983191
	9	15495816	15498816	32.4286	0.213631	15495618	15498618	18.8549	0.419641	15495816	15498816	19.76	0.187074
	9	15498816	15501816	20.7143	0.375459	15498618	15501618	11.8351	0.619562	15498816	15501816	9	0.666067
	9	15501816	15504816	9.22156	0.729822	15501618	15504618	8.79581	0.751206	15501816	15504816	10.6705	0.548523
	9	15504816	15507816	50.0882	0.101361	15504618	15507618	35.0625	0.199714	15504816	15507816	6.88	0.830775
	9	15507816	15510816	29.0651	0.249277	15507618	15510618	52.6667	0.0999724	15507816	15510816	20.8011	0.167434
	9	15510816	15513816	13	0.576768	15510618	15513618	48.4767	0.116636	15510816	15513816	10.6364	0.550573
	9	15513816	15516816	27.7929	0.26478	15513618	15516618	63.5078	0.0688652	15513816	15516816	11.8857	0.473569
	9	15516816	15519816	16.3195	0.474538	15516618	15519618	54.8601	0.0924592	15516816	15519816	6.68	0.84206
	9	15519816	15522816	9.29167	0.72669	15519618	15522618	49.0415	0.114213	15519816	15522816	16.5714	0.267938
	9	15522816	15525816	47.0769	0.114061	15522618	15525618	50.2124	0.109394	15522816	15525816	28.6914	0.0802694
	9	15525816	15528816	37.6154	0.170115	15525618	15528618	47.9072	0.119189	15525816	15528816	9	0.661686
	9	15528816	15531816	45.2308	0.123126	15528618	15531618	31.6891	0.230833	15528816	15531816	43.6286	0.0291333
	9	15531816	15534816	71.4083	0.0476749	15531618	15534618	20.7083	0.382388	15531816	15534816	12.5657	0.434983
	9	15534816	15537816	30.3077	0.23541	15534618	15537618	14.7113	0.523324	15534816	15537816	19.2898	0.196641
	9	15537816	15540816	11.6627	0.625982	15537618	15540618	8.12435	0.778893	15537816	15540816	8.82286	0.680899
	9	15540816	15543816	23.0882	0.332608	15540618	15543618	16.4093	0.475823	15540816	15543816	5.07386	0.944892
	9	15543816	15546816	7	0.844168	15543618	15546618	17.1347	0.45742	15543816	15546816	7.14368	0.800997
	9	15546816	15549816	7.49704	0.819669	15546618	15549618	5.90206	0.906456	15546816	15549816	15.1364	0.316987
	9	15549816	15552816	5.70833	0.918425	15549618	15552618	9.14508	0.729187	15549816	15552816	6	0.894098
	9	15552816	15555816	75.355	0.042417	15552618	15555618	25.7824	0.300161	15552816	15555816	9.88571	0.602907
	9	15555816	15558816	9.07692	0.736511	15555618	15558618	5	0.943051	15555816	15558816	6.03448	0.884274
	9	15558816	15561816	4	0.988907	15558618	15561618	34.1546	0.207643	15558816	15561816	27.6136	0.0878577
	9	15561816	15564816	4	0.988907	15561618	15564618	9.03109	0.734436	15561816	15564816	9.76136	0.611208
	9	15564816	15567816	12.4524	0.595289	15564618	15567618	10.7668	0.66184	15564816	15567816	8.31429	0.712425
	9	15567816	15570816	4.57143	0.969574	15567618	15570618	37.201	0.182477	15567816	15570816	16.4318	0.272195
	9	15570816	15573816	32.9408	0.208946	15570618	15573618	8.85417	0.748937	15570816	15573816	8.71591	0.687722
	9	15573816	15576816	128.178	0.00973083	15573618	15576618	16.513	0.47354	15573816	15576816	29.3352	0.0761255
	9	15576816	15579816	4	0.988907	15576618	15579618	13.9479	0.546568	15576816	15579816	12	0.463964
	9	15579816	15582816	113.361	0.0146744	15579618	15582618	10.3021	0.678283	15579816	15582816	11.8011	0.478748
	9	15582816	15585816	106.959	0.0174289	15582618	15585618	109.052	0.0189021	15582816	15585816	9	0.661686
	9	15585816	15588816	111.929	0.01525	15585618	15588618	44.0415	0.13834	15585816	15588816	9.34659	0.636246
	9	15588816	15591816	47.5444	0.11207	15588618	15591618	8.17708	0.776333	15588816	15591816	7.3046	0.789087
	9	15591816	15594816	92.7798	0.0256389	15591618	15594618	38.1192	0.175511	15591816	15594816	30.3068	0.0704839
	9	15594816	15597816	5.03529	0.946939	15594618	15597618	51.0104	0.106235	15594816	15597816	8.40909	0.706368
	9	15597816	15600816	40.8639	0.14808	15597618	15600618	22.0464	0.357517	15597816	15600816	20.1429	0.179296
	9	15600816	15603816	39.0296	0.159966	15600618	15603618	40.4041	0.159947	15600816	15603816	14.0909	0.359425
	9	15603816	15606816	27.7588	0.265261	15603618	15606618	5.87113	0.907479	15603816	15606816	7.95429	0.747039
	9	15606816	15609816	7.57143	0.816486	15606618	15609618	4.1658	0.978045	15606816	15609816	7.63636	0.768654
	9	15609816	15612816	5.80952	0.91501	15609618	15612618	26.943	0.284713	15609816	15612816	9.95402	0.597119
	9	15612816	15615816	10.8521	0.65985	15612618	15615618	18.0995	0.434966	15612816	15615816	11.36	0.502269
	9	15615816	15618816	17.3965	0.447289	15615618	15618618	10.1813	0.682843	15615816	15618816	16.0231	0.285083
	9	15618816	15621816	6.61905	0.868373	15618618	15621618	5.01042	0.942117	15618816	15621816	14.7086	0.335164
	9	15621816	15624816	32.432	0.213589	15621618	15624618	43.0207	0.144134	15621816	15624816	10.9034	0.533765
	9	15624816	15627816	50.0529	0.1015	15624618	15627618	34.4845	0.204828	15624816	15627816	14.1648	0.356312
	9	15627816	15630816	43.7041	0.131119	15627618	15630618	49.5312	0.112233	15627816	15630816	13.2216	0.399864
	9	15630816	15633816	31.0473	0.227393	15630618	15633618	20.7098	0.382353	15630816	15633816	5.04571	0.947156
	9	15633816	15636816	29.1059	0.248802	15633618	15636618	34.0103	0.208856	15633816	15636816	14.7273	0.334311
	9	15636816	15639816	28.5917	0.255016	15636618	15639618	25.9124	0.29841	15636816	15639816	7.77841	0.760225
	9	15639816	15642816	24.625	0.308948	15639618	15642618	15.3021	0.504882	15639816	15642816	5.00571	0.950384
	9	15642816	15645816	15.2249	0.504752	15642618	15645618	10.7513	0.6623	15642816	15645816	15.3239	0.310288
	9	15645816	15648816	4.02976	0.987358	15645618	15648618	9.24352	0.724963	15645816	15648816	9.73864	0.612738
	9	15648816	15651816	55.6131	0.0821278	15648618	15651618	9.94301	0.697577	15648816	15651816	8.82955	0.680346
	9	15651816	15654816	47.6568	0.11161	15651618	15654618	36.8814	0.185053	15651816	15654816	26.1264	0.0999471
	9	15654816	15657816	50.7738	0.0986643	15654618	15657618	53.0052	0.0987302	15654816	15657816	7.73714	0.762857
	9	15657816	15660816	37.574	0.170421	15657618	15660618	50	0.110212	15657816	15660816	12.0511	0.460928
	9	15660816	15663816	77	0.0403562	15660618	15663618	39.6082	0.165205	15660816	15663816	16.6875	0.264439
	9	15663816	15666816	31.6048	0.221877	15663618	15666618	34.5464	0.204325	15663816	15666816	4.75568	0.966244
	9	15666816	15669816	43.2353	0.133688	15666618	15669618	30.0052	0.247904	15666816	15669816	8.43429	0.704748
	9	15669816	15672816	4.5	0.971311	15669618	15672618	20.5365	0.385425	15669816	15672816	17.3409	0.244607
	9	15672816	15675816	45.3824	0.122339	15672618	15675618	11.772	0.62181	15672816	15675816	8.77273	0.684195
	9	15675816	15678816	40.7219	0.148964	15675618	15678618	49.8653	0.110865	15675816	15678816	9.21143	0.645158
	9	15678816	15681816	34.0059	0.199055	15678618	15681618	52.5625	0.100373	15678816	15681816	23.4148	0.128491
	9	15681816	15684816	4.47337	0.972047	15681618	15684618	29.6875	0.251847	15681816	15684816	17.2529	0.246915
	9	15684816	15687816	5.16568	0.939378	15684618	15687618	22.7927	0.345599	15684816	15687816	19.9314	0.183644
	9	15687816	15690816	28.0947	0.260827	15687618	15690618	32.7732	0.220381	15687816	15690816	18.1023	0.224061
	9	15690816	15693816	23.4556	0.327031	15690618	15693618	14.0466	0.541258	15690816	15693816	17.7829	0.232914
	9	15693816	15696816	7.71765	0.810272	15693618	15696618	18.9688	0.417316	15693816	15696816	7.02286	0.811924
	9	15696816	15699816	12	0.610707	15696618	15699618	13	0.574893	15696816	15699816	70.4971	0.00873333
	9	15699816	15702816	8.01183	0.790054	15699618	15702618	16.5567	0.472549	15699816	15702816	6.06286	0.88187
	9	15702816	15705816	44.3529	0.127619	15702618	15705618	10.0622	0.687638	15702816	15705816	4.34286	0.977626
	9	15705816	15708816	64.6568	0.0594853	15705618	15708618	126.75	0.0118173	15705816	15708816	7.81609	0.757977
	9	15708816	15711816	58.9702	0.0725655	15708618	15711618	19.8497	0.399127	15708816	15711816	28.3143	0.0827561
	9	15711816	15714816	46.5509	0.116576	15711618	15714618	152.192	0.00600952	15711816	15714816	16.96	0.255897
	9	15714816	15717816	58.9231	0.0726942	15714618	15717618	57.866	0.0831974	15714816	15717816	19.5829	0.190613
	9	15717816	15720816	47.3118	0.113068	15717618	15720618	51.9067	0.102814	15717816	15720816	24.1143	0.120158
	9	15720816	15723816	50.8166	0.0985077	15720618	15723618	36.2902	0.189639	15720816	15723816	17.3182	0.245244
	9	15723816	15726816	52.6706	0.0917572	15723618	15726618	112.42	0.0172731	15723816	15726816	8.01149	0.735878
	9	15726816	15729816	37.131	0.173659	15726618	15729618	108.933	0.0189679	15726816	15729816	15.72	0.296911
	9	15729816	15732816	8.9645	0.74666	15729618	15732618	7	0.83756	15729816	15732816	18.0971	0.224145
	9	15732816	15735816	21.3647	0.363052	15732618	15735618	90.0518	0.0315079	15732816	15735816	8.30682	0.713103
	9	15735816	15738816	5.04167	0.946253	15735618	15738618	127.565	0.0115648	15735816	15738816	6	0.887818
	9	15738816	15741816	8.30952	0.77527	15738618	15741618	116.188	0.0156848	15738816	15741816	14.6686	0.336705
	9	15741816	15744816	102.212	0.0198322	15741618	15744618	122.363	0.0132517	15741816	15744816	13.3807	0.392876
	9	15744816	15747816	5.68639	0.919146	15744618	15747618	78.375	0.0438581	15744816	15747816	6.96571	0.82337
	9	15747816	15750816	123	0.0112559	15747618	15750618	68.4688	0.0588884	15747816	15750816	22.0457	0.147039
	9	15750816	15753816	115.952	0.0137031	15750618	15753618	140.454	0.00826837	15750816	15753816	30.7011	0.0684605
	9	15753816	15756816	4.5	0.97132	15753618	15756618	67.6269	0.0604394	15753816	15756816	52.0514	0.0187116
	9	15756816	15759816	4	0.988907	15756618	15759618	20.886	0.379013	15756816	15759816	15.7273	0.296571
	9	15759816	15762816	4.93491	0.961493	15759618	15762618	47.433	0.121383	15759816	15762816	4.98864	0.958123
	9	15762816	15765816	90.8452	0.0270495	15762618	15765618	39.0469	0.168895	15762816	15765816	5.06857	0.945312
	9	15765816	15768816	4	0.988907	15765618	15768618	26.1649	0.294647	15765816	15768816	5	0.957358
	9	15768816	15771816	61.2679	0.0668636	15768618	15771618	12.5052	0.593577	15768816	15771816	10	0.589893
	9	15771816	15774816	5.04167	0.946224	15771618	15774618	37.4531	0.180536	15771816	15774816	9	0.661686
	9	15774816	15777816	49.4529	0.103987	15774618	15777618	40.6477	0.158411	15774816	15777816	8.07955	0.730276
	9	15777816	15780816	49.4176	0.104126	15777618	15780618	38.1546	0.175254	15777816	15780816	7.44571	0.779821
	9	15780816	15783816	45.8521	0.120054	15780618	15783618	28.6218	0.264088	15780816	15783816	7.01705	0.812738
	9	15783816	15786816	6.07101	0.893579	15783618	15786618	8.7772	0.751959	15783816	15786816	4.22727	0.982112
	9	15786816	15789816	20.8118	0.373594	15786618	15789618	19.7371	0.401404	15786816	15789816	6	0.894098
	9	15789816	15792816	15.1775	0.506003	15789618	15792618	18.2539	0.431785	15789816	15792816	7.35227	0.785834
	9	15792816	15795816	31.645	0.221473	15792618	15795618	38.8144	0.170623	15792816	15795816	8.85143	0.678994
	9	15795816	15798816	26.5444	0.281248	15795618	15798618	29.3627	0.255292	15795816	15798816	6.46857	0.853361
	9	15798816	15801816	21	0.369424	15798618	15801618	4.34375	0.971963	15798816	15801816	11.4457	0.497816
	9	15801816	15804816	9.17752	0.731786	15801618	15804618	4	0.986057	15801816	15804816	5.4023	0.924362
	9	15804816	15807816	5.84524	0.913831	15804618	15807618	5.41753	0.922745	15804816	15807816	5.88571	0.902974
	9	15807816	15810816	128.411	0.00966496	15807618	15810618	128.617	0.0112681	15807816	15810816	16.4914	0.270341
	9	15810816	15813816	134.149	0.00827142	15810618	15813618	192.295	0.00185896	15810816	15813816	8.51136	0.699952
	9	15813816	15816816	135.618	0.00795628	15813618	15816618	217.788	0.000941369	15813816	15816816	7.28	0.790659
	9	15816816	15819816	135.571	0.00797113	15816618	15819618	209.912	0.00112941	15816816	15819816	7.08671	0.80589
	9	15819816	15822816	164.541	0.00348755	15819618	15822618	4.21875	0.975921	15819816	15822816	26.108	0.100123
	9	15822816	15825816	88.7647	0.0286979	15822618	15825618	11	0.648649	15822816	15825816	10.7045	0.546587
	9	15825816	15828816	43.7529	0.130844	15825618	15828618	40.6943	0.158121	15825816	15828816	30.7955	0.0679876
	9	15828816	15831816	27.9586	0.262776	15828618	15831618	51.0622	0.106024	15828816	15831816	11.0568	0.520152
	9	15831816	15834816	7	0.844168	15831618	15834618	9.94819	0.697344	15831816	15834816	14.0341	0.361973
	9	15834816	15837816	10.142	0.686994	15834618	15837618	45.7979	0.12925	15834816	15837816	6.16571	0.873042
	9	15837816	15840816	62.3059	0.0645194	15837618	15840618	168.531	0.00381979	15837816	15840816	14.1818	0.35566
	9	15840816	15843816	34.9412	0.19121	15840618	15843618	63.1244	0.0697477	15840816	15843816	17.8057	0.232233
	9	15843816	15846816	6.33728	0.879953	15843618	15846618	130.839	0.0106598	15843816	15846816	17.6207	0.237232
	9	15846816	15849816	13.645	0.554142	15846618	15849618	57.8351	0.0832856	15846816	15849816	25.0739	0.109913
	9	15849816	15852816	6.74556	0.863386	15849618	15852618	71.6995	0.0532096	15849816	15852816	6	0.887818
	9	15852816	15855816	89.284	0.0282924	15852618	15855618	153.031	0.00587584	15852816	15855816	8.98864	0.666461
	9	15855816	15858816	45.1964	0.123308	15855618	15858618	76.5729	0.0461828	15855816	15858816	6.80571	0.835407
	9	15858816	15861816	42.9349	0.135394	15858618	15861618	70.1959	0.0558059	15858816	15861816	10.4857	0.558904
	9	15861816	15864816	10.9172	0.656825	15861618	15864618	38.0415	0.17599	15861816	15864816	14.8571	0.329151
	9	15864816	15867816	32.9882	0.208532	15864618	15867618	65.2073	0.0652259	15864816	15867816	6.08	0.880271
	9	15867816	15870816	9.80473	0.706204	15867618	15870618	37.2228	0.182306	15867816	15870816	18.0739	0.224785
	9	15870816	15873816	130.604	0.00910311	15870618	15873618	57.513	0.0842384	15870816	15873816	15.8046	0.293887
	9	15873816	15876816	33.5412	0.203318	15873618	15876618	25.9793	0.297553	15873816	15876816	11.6534	0.486891
	9	15876816	15879816	11.2619	0.639994	15876618	15879618	31	0.237396	15876816	15879816	21.5429	0.155137
	9	15879816	15882816	59.7706	0.070544	15879618	15882618	21.4767	0.368128	15879816	15882816	21.8286	0.150602
	9	15882816	15885816	17.6294	0.44192	15882618	15885618	11	0.648649	15882816	15885816	6.56	0.848546
	9	15885816	15888816	18.7396	0.416256	15885618	15888618	51.8238	0.103147	15885816	15888816	14.72	0.334634
	9	15888816	15891816	7.69643	0.811235	15888618	15891618	42.2798	0.148354	15888816	15891816	31.8629	0.062735
	9	15891816	15894816	17.4083	0.447011	15891618	15894618	34	0.209197	15891816	15894816	9.32	0.638027
	9	15894816	15897816	22.6905	0.339659	15894618	15897618	17.2784	0.454247	15894816	15897816	16.9545	0.256024
	9	15897816	15900816	56.6686	0.0789714	15897618	15900618	79.8402	0.0420911	15897816	15900816	15.96	0.288144
	9	15900816	15903816	4.53254	0.970551	15900618	15903618	5.00515	0.942568	15900816	15903816	5.96	0.898462
	9	15903816	15906816	9	0.740355	15903618	15906618	76.7656	0.0459293	15903816	15906816	13.3807	0.392853
	9	15906816	15909816	39.1065	0.159431	15906618	15909618	49.7358	0.111379	15906816	15909816	10.5607	0.554767
	9	15909816	15912816	33.4	0.204646	15909618	15912618	9.51814	0.714133	15909816	15912816	12.4514	0.44025
	9	15912816	15915816	11.7337	0.623527	15912618	15915618	19.7668	0.400786	15912816	15915816	10.237	0.573572
	9	15915816	15918816	19.4706	0.4001	15915618	15918618	33.1295	0.216862	15915816	15918816	18.0629	0.225055
	9	15918816	15921816	14.4882	0.527077	15918618	15921618	21.0881	0.37454	15918816	15921816	4.01136	0.99281
	9	15921816	15924816	11.8462	0.619557	15921618	15924618	181.311	0.00260771	15921816	15924816	9.30857	0.63875
	9	15924816	15927816	122.994	0.0112582	15924618	15927618	177.897	0.00288071	15924816	15927816	7.01143	0.813019
	9	15927816	15930816	21.8757	0.353887	15927618	15930618	33.5026	0.213575	15927816	15930816	12.1257	0.456683
	9	15930816	15933816	6	0.898106	15930618	15933618	18.6528	0.42378	15930816	15933816	6.97714	0.822069
	9	15933816	15936816	4.56805	0.969685	15933618	15936618	50.2435	0.109277	15933816	15936816	5.13636	0.940416
	9	15936816	15939816	9.43114	0.721001	15936618	15939618	8.26943	0.772223	15936816	15939816	10.2	0.575806
	9	15939816	15942816	47.7456	0.111235	15939618	15942618	64.2487	0.067245	15939816	15942816	6.84971	0.832854
	9	15942816	15945816	32.5952	0.212062	15942618	15945618	42.6477	0.146305	15942816	15945816	27.9657	0.0852413
	9	15945816	15948816	27.2663	0.271587	15945618	15948618	40.9171	0.156789	15945816	15948816	23.9886	0.121731
	9	15948816	15951816	17.2824	0.449851	15948618	15951618	26.1031	0.295466	15948816	15951816	12.1429	0.455769
	9	15951816	15954816	20.7456	0.374902	15951618	15954618	30.0052	0.24787	15951816	15954816	21.4602	0.156403
	9	15954816	15957816	15.8647	0.487527	15954618	15957618	23.6082	0.33227	15954816	15957816	14.3543	0.348647
	9	15957816	15960816	6.61176	0.868674	15957618	15960618	15.0619	0.511284	15957816	15960816	13.023	0.409388
	9	15960816	15963816	7.23077	0.831585	15960618	15963618	7.67357	0.80678	15960816	15963816	8.11429	0.727235
	9	15963816	15966816	7.80357	0.806815	15963618	15966618	7	0.83756	15963816	15966816	7.54545	0.773939
	9	15966816	15969816	37.6529	0.169838	15966618	15969618	21.2216	0.372335	15966816	15969816	26.2571	0.098869
	9	15969816	15972816	12.9822	0.577192	15969618	15972618	11.8505	0.619065	15969816	15972816	11.8352	0.476743
	9	15972816	15975816	107.559	0.01714	15972618	15975618	52.9223	0.0990946	15972816	15975816	9.81143	0.608013
	9	15975816	15978816	6.33333	0.880101	15975618	15978618	23.715	0.330623	15975816	15978816	11.1829	0.512158
	9	15978816	15981816	23.8817	0.320425	15978618	15981618	36.1458	0.190749	15978816	15981816	25.6023	0.104783
	9	15981816	15984816	11.9112	0.616836	15981618	15984618	31.9482	0.228291	15981816	15984816	21.2069	0.160358
	9	15984816	15987816	21.6059	0.358848	15984618	15987618	27.5773	0.276416	15984816	15987816	7.28571	0.790438
	9	15987816	15990816	14.7143	0.520721	15987618	15990618	23.0206	0.341207	15987816	15990816	20.3829	0.174834
	9	15990816	15993816	7.55621	0.817059	15990618	15993618	7.21875	0.825647	15990816	15993816	12.023	0.462489
	9	15993816	15996816	67.5325	0.0541066	15993618	15996618	140.082	0.00833297	15993816	15996816	19.733	0.187545
	9	15996816	15999816	44.6982	0.125876	15996618	15999618	76.513	0.0462573	15996816	15999816	4.57955	0.970666
	9	15999816	16002816	64.2706	0.0603184	15999618	16002618	86.7306	0.0346194	15999816	16002816	41.8629	0.0322508
	9	16002816	16005816	42.7692	0.136355	16002618	16005618	63.7423	0.0683723	16002816	16005816	21.9886	0.148154
	9	16005816	16008816	10.5882	0.66978	16005618	16008618	9.97396	0.696017	16005816	16008816	26.931	0.0932223
	9	16008816	16011816	40.4734	0.150532	16008618	16011618	46.658	0.124969	16008816	16011816	10.3239	0.568192
	9	16011816	16014816	22.7143	0.33929	16011618	16014618	37.7629	0.178243	16011816	16014816	4.23121	0.981801
	9	16014816	16017816	26.5294	0.281419	16014618	16017618	36.0155	0.191777	16014816	16017816	10.9655	0.52908
	9	16017816	16020816	4	0.988907	16017618	16020618	5	0.943051	16017816	16020816	9.95402	0.597178
	9	16020816	16023816	12.6353	0.589377	16020618	16023618	11.3938	0.634208	16020816	16023816	6.23864	0.867712
	9	16023816	16026816	27.3647	0.270342	16023618	16026618	196.464	0.00163463	16023816	16026816	5.82286	0.906067
	9	16026816	16029816	16.0059	0.482297	16026618	16029618	211.552	0.00108863	16026816	16029816	4	0.993313
	9	16029816	16032816	123.728	0.0110156	16029618	16032618	191.389	0.00190423	16029816	16032816	11.48	0.495939
	9	16032816	16035816	68.7278	0.0519481	16032618	16035618	191.469	0.00189858	16032816	16035816	27.431	0.0892627
	9	16035816	16038816	25.9467	0.289588	16035618	16038618	71.2591	0.0539498	16035816	16038816	19.3371	0.19565
	9	16038816	16041816	60.9704	0.0675647	16038618	16041618	227.674	0.000719333	16038816	16041816	13	0.41061
	9	16041816	16044816	58.7824	0.0730887	16041618	16044618	46.3505	0.126444	16041816	16044816	17.2457	0.247129
	9	16044816	16047816	49.0882	0.105478	16044618	16047618	87.0412	0.0343313	16044816	16047816	18.0571	0.225143
	9	16047816	16050816	39.8521	0.154556	16047618	16050618	75.9072	0.047114	16047816	16050816	13.9655	0.366301
	9	16050816	16053816	25.3018	0.298599	16050618	16053618	71.5722	0.0534244	16050816	16053816	8.50568	0.700308
	9	16053816	16056816	37	0.174748	16053618	16056618	68.3212	0.059163	16053816	16056816	15.7886	0.2945
	9	16056816	16059816	17.7337	0.439546	16056618	16059618	48.43	0.116854	16056816	16059816	17.8	0.232433
	9	16059816	16062816	17.4852	0.445216	16059618	16062618	42.1289	0.149172	16059816	16062816	10.8295	0.538858
	9	16062816	16065816	8.89349	0.750742	16062618	16065618	30.8135	0.239631	16062816	16065816	13.4571	0.389554
	9	16065816	16068816	12.1905	0.60386	16065618	16068618	15.799	0.492673	16065816	16068816	8.17143	0.72269
	9	16068816	16071816	13.0651	0.572227	16068618	16071618	9.48705	0.715334	16068816	16071816	4	0.993313
	9	16071816	16074816	5.05917	0.94522	16071618	16074618	9.7513	0.705542	16071816	16074816	12.8807	0.418957
	9	16074816	16077816	28.5325	0.255695	16074618	16077618	20.5233	0.38564	16074816	16077816	10.3239	0.568184
	9	16077816	16080816	20.9059	0.371772	16077618	16080618	26.5928	0.289187	16077816	16080816	8.13218	0.725767
	9	16080816	16083816	6.48235	0.873762	16080618	16083618	7.23316	0.825082	16080816	16083816	11.8046	0.478637
	9	16083816	16086816	28.4675	0.256472	16083618	16086618	61.599	0.0733365	16083816	16086816	5.86286	0.904167
	9	16086816	16089816	31.881	0.219091	16086618	16089618	50.6995	0.107487	16086816	16089816	5.76	0.908826
	9	16089816	16092816	12.6568	0.588695	16089618	16092618	42.8646	0.145084	16089816	16092816	14	0.363394
	9	16092816	16095816	6.7574	0.862914	16092618	16095618	28.6062	0.264272	16092816	16095816	12.6591	0.430346
	9	16095816	16098816	23.6706	0.323752	16095618	16098618	18.8041	0.420742	16095816	16098816	22.108	0.146153
	9	16098816	16101816	12.7278	0.586347	16098618	16101618	9.3125	0.721996	16098816	16101816	12.9771	0.41342
	9	16101816	16104816	13.5976	0.555596	16101618	16104618	45.0415	0.133024	16101816	16104816	9.61932	0.620086
	9	16104816	16107816	24.1657	0.315678	16104618	16107618	77.7254	0.0446355	16104816	16107816	6.64368	0.843871
	9	16107816	16110816	25.6765	0.29341	16107618	16110618	64.8446	0.0659994	16107816	16110816	7.21023	0.795925
	9	16110816	16113816	21.426	0.361987	16110618	16113618	47.715	0.120067	16110816	16113816	5.37714	0.925471
	9	16113816	16116816	21.142	0.366833	16113618	16116618	25.0625	0.309894	16113816	16116816	11.046	0.520577
	9	16116816	16119816	21.4412	0.361745	16116618	16119618	28.4175	0.266324	16116816	16119816	11.8908	0.473293
	9	16119816	16122816	36.3294	0.179792	16119618	16122618	16	0.487378	16119816	16122816	11.5829	0.49054
	9	16122816	16125816	31.6686	0.22124	16122618	16125618	5.1399	0.934661	16122816	16125816	11	0.523897
	9	16125816	16128816	25.3412	0.298034	16125618	16128618	69.9381	0.0562847	16125816	16128816	28.1314	0.084033
	9	16128816	16131816	15.8402	0.48827	16128618	16131618	63.8125	0.0682307	16128816	16131816	11.7216	0.483247
	9	16131816	16134816	28.574	0.255219	16131618	16134618	56.487	0.087279	16131816	16134816	38.0398	0.0407286
	9	16134816	16137816	38.3965	0.164486	16134618	16137618	39.487	0.165979	16134816	16137816	4.35429	0.977337
	9	16137816	16140816	23.3728	0.328279	16137618	16140618	22	0.358272	16137816	16140816	12.16	0.454744
	9	16140816	16143816	12.1488	0.60532	16140618	16143618	8	0.785476	16140816	16143816	7.46552	0.778698
	9	16143816	16146816	54.3274	0.0861668	16143618	16146618	5.47396	0.920728	16143816	16146816	7.30114	0.789345
	9	16146816	16149816	47.8412	0.110814	16146618	16149618	20.9223	0.378348	16146816	16149816	12.7771	0.424543
	9	16149816	16152816	37.355	0.171983	16149618	16152618	24.2953	0.321352	16149816	16152816	5.44318	0.922375
	9	16152816	16155816	34.5503	0.194553	16152618	16155618	9.87565	0.700658	16152816	16155816	22.1657	0.145295
	9	16155816	16158816	16.4524	0.471242	16155618	16158618	14.601	0.526269	16155816	16158816	11.5172	0.493907
	9	16158816	16161816	12.4	0.59703	16158618	16161618	5.01031	0.942416	16158816	16161816	7.8	0.758953
	9	16161816	16164816	8.01775	0.789783	16161618	16164618	9.64062	0.709643	16161816	16164816	14.8851	0.327941
	9	16164816	16167816	5.73529	0.917503	16164618	16167618	8.7513	0.752875	16164816	16167816	9.86932	0.604018
	9	16167816	16170816	21	0.369424	16167618	16170618	14.0518	0.541069	16167816	16170816	15.2857	0.311603
	9	16170816	16173816	12.858	0.581736	16170618	16173618	7.07292	0.833116	16170816	16173816	15.7429	0.295985
	9	16173816	16176816	82.2857	0.034547	16173618	16176618	54.1399	0.0947807	16173816	16176816	10.6818	0.547897
	9	16176816	16179816	65.4083	0.0579549	16176618	16179618	50.6443	0.107681	16176816	16179816	14.8864	0.327739
	9	16179816	16182816	60.3077	0.0691433	16179618	16182618	45.4404	0.131069	16179816	16182816	9.84	0.606197
	9	16182816	16185816	48.6509	0.107317	16182618	16185618	7	0.83756	16182816	16185816	12.7771	0.424534
	9	16185816	16188816	40.8869	0.147947	16185618	16188618	26.1309	0.295047	16185816	16188816	27.0114	0.0924613
	9	16188816	16191816	31.7811	0.220059	16188618	16191618	22.8229	0.345084	16188816	16191816	11.2571	0.508032
	9	16191816	16194816	18.574	0.419795	16191618	16194618	5.29167	0.92762	16191816	16194816	14.6364	0.337912
	9	16194816	16197816	8	0.79085	16194618	16197618	17.7565	0.443925	16194816	16197816	20.25	0.177342
	9	16197816	16200816	13.6588	0.553764	16197618	16200618	11.7927	0.621112	16197816	16200816	5.77714	0.908171
	9	16200816	16203816	35.9294	0.18308	16200618	16203618	29.6082	0.252693	16200816	16203816	18.267	0.220109
	9	16203816	16206816	25.6647	0.293579	16203618	16206618	54.3918	0.093968	16203816	16206816	4.70455	0.967478
	9	16206816	16209816	16.9706	0.458306	16206618	16209618	5	0.943051	16206816	16209816	9.63218	0.619351
	9	16209816	16212816	35.2412	0.188675	16209618	16212618	45.3333	0.131618	16209816	16212816	7.4	0.782753
	9	16212816	16215816	20.6	0.37767	16212618	16215618	37.6094	0.179344	16212816	16215816	6.54598	0.849153
	9	16215816	16218816	11.7692	0.622229	16215618	16218618	7.07772	0.833015	16215816	16218816	7.8	0.758852
	9	16218816	16221816	16.2367	0.476621	16218618	16221618	34.9119	0.201245	16218816	16221816	7.25	0.79304
	9	16221816	16224816	11.2824	0.63934	16221618	16224618	27.1615	0.281475	16221816	16224816	8.98857	0.666584
	9	16224816	16227816	30.3869	0.23462	16224618	16227618	23.0361	0.340967	16224816	16227816	7.94886	0.747507
	9	16227816	16230816	41.9286	0.141456	16227618	16230618	15.4062	0.502329	16227816	16230816	9.93143	0.599106
	9	16230816	16233816	19.4793	0.399904	16230618	16233618	25.4897	0.304189	16230816	16233816	7.08523	0.806309
	9	16233816	16236816	9.72189	0.709589	16233618	16236618	24.6425	0.316481	16233816	16236816	13.483	0.388411
	9	16236816	16239816	18.1765	0.428227	16236618	16239618	4.98446	0.956238	16236816	16239816	13.2286	0.39945
	9	16239816	16242816	19.1176	0.40726	16239618	16242618	4.23316	0.97551	16239816	16242816	10.9886	0.526994
	9	16242816	16245816	12.7412	0.58581	16242618	16245618	30.7927	0.239839	16242816	16245816	8.98276	0.667309
	9	16245816	16248816	16.2529	0.476139	16245618	16248618	11.1503	0.642846	16245816	16248816	9.81143	0.608019
	9	16252626	16255626	5	0.948952	16252626	16255626	16.6178	0.471226	16252618	16255618	10.3295	0.567962
	9	16255626	16258626	5.74118	0.917325	16255626	16258626	5.96392	0.903856	16255618	16258618	8.38636	0.707784
	9	16258626	16261626	10.3588	0.678383	16258626	16261626	28.6354	0.263927	16258618	16261618	13.3829	0.392734
	9	16261626	16264626	26.8107	0.277703	16261626	16264626	22.8557	0.344447	16261618	16264618	4.38286	0.97632
	9	16264626	16267626	12.7529	0.585462	16264626	16267626	17.943	0.439657	16264618	16267618	5.51724	0.918926
	9	16267626	16270626	13.2485	0.566142	16267626	16270626	10	0.690446	16267618	16270618	13.9773	0.365516
	9	16270626	16273626	11.4083	0.634718	16270626	16273626	29.2902	0.256054	16270618	16273618	6.20571	0.869823
	9	16273626	16276626	18.6118	0.418945	16273626	16276626	22.7306	0.34662	16273618	16276618	5.13793	0.939897
	9	16276626	16279626	13.9941	0.543235	16276626	16279626	15.8756	0.490711	16276618	16279618	8.29143	0.713977
	9	16279626	16282626	5.05917	0.945193	16279626	16282626	4.38342	0.970915	16279618	16282618	10.6821	0.547857
	9	16282626	16285626	5.85799	0.913292	16282626	16285626	11.0722	0.645781	16282618	16285618	10.5057	0.557959
	9	16285626	16288626	13.1647	0.568924	16285626	16288626	13.9689	0.545904	16285618	16288618	16.8068	0.260731
	9	16288626	16291626	5.31361	0.932668	16288626	16291626	4.31959	0.972724	16288618	16291618	6	0.887818
	9	16291626	16294626	11.4734	0.632527	16291626	16294626	15.0829	0.510634	16291618	16294618	7	0.814178
	9	16294626	16297626	144.426	0.00624324	16294626	16297626	73.772	0.0501372	16294618	16297618	14.9257	0.326058
	9	16297626	16300626	30.9118	0.229	16297626	16300626	71.6114	0.053363	16297618	16300618	13.5943	0.38362
	9	16300626	16303626	5.31953	0.932429	16300626	16303626	71.0052	0.0543613	16300618	16303618	6.22989	0.868151
	9	16303626	16306626	20.3765	0.381761	16303626	16306626	67.3161	0.0610492	16303618	16306618	9.3125	0.638535
	9	16306626	16309626	17.6176	0.442161	16306626	16309626	63.0825	0.0698634	16306618	16309618	5.05682	0.946353
	9	16309626	16312626	10.0651	0.69023	16309626	16312626	28.1036	0.269746	16309618	16312618	6.79545	0.835913
	9	16312626	16315626	125.185	0.0105601	16312626	16315626	46.6289	0.1251	16312618	16315618	8.4375	0.704437
	9	16315626	16318626	16.9529	0.458717	16315626	16318626	19.9588	0.396864	16315618	16318618	4.09143	0.988222
	9	16318626	16321626	11.1893	0.642677	16318626	16321626	44.1354	0.137873	16318618	16321618	10.625	0.551196
	9	16321626	16324626	21.8994	0.353493	16321626	16324626	36.2784	0.189751	16321618	16324618	13.2759	0.397382
	9	16324626	16327626	75.3214	0.0424571	16324626	16327626	57.0156	0.0856801	16324618	16327618	9.60795	0.620729
	9	16327626	16330626	5.21765	0.936857	16327626	16330626	35.3886	0.197097	16327618	16330618	6.97727	0.821798
	9	16330626	16333626	6.56471	0.870573	16330626	16333626	4.09794	0.980814	16330618	16333618	5.96571	0.897765
	9	16333626	16336626	10.3294	0.679573	16333626	16336626	11.9689	0.614306	16333618	16336618	15.6897	0.297873
	9	16336626	16339626	67.568	0.0540406	16336626	16339626	52.0365	0.102286	16336618	16339618	12.16	0.454741
	9	16339626	16342626	45.0237	0.124179	16339626	16342626	4	0.986057	16339618	16342618	16.0914	0.282768
	9	16342626	16345626	27.4734	0.268963	16342626	16345626	39.6237	0.165115	16342618	16345618	20.4091	0.174328
	9	16345626	16348626	17.7041	0.440263	16345626	16348626	29.1458	0.25761	16345618	16348618	6.99425	0.820456
	9	16348626	16351626	5.3869	0.92979	16348626	16351626	4	0.986057	16348618	16351618	6	0.887818
	9	16351626	16354626	4.19527	0.980336	16351626	16354626	5.10881	0.936196	16351618	16354618	6.32	0.862083
	9	16354626	16357626	30.9941	0.228199	16354626	16357626	33.886	0.210144	16354618	16357618	17.1771	0.248998
	9	16357626	16360626	25.4588	0.296454	16357626	16360626	32.232	0.225415	16357618	16360618	17.12	0.250558
	9	16360626	16363626	31.4	0.22393	16360626	16363626	29.8041	0.250502	16360618	16363618	7.17045	0.799228
	9	16363626	16366626	16.5799	0.46815	16363626	16366626	15.0258	0.512241	16363618	16366618	18	0.227142
	9	16366626	16369626	10.8024	0.661838	16366626	16369626	8.77835	0.751827	16366618	16369618	10.6286	0.55098
	9	16369626	16372626	21.7882	0.355529	16369626	16372626	20.6392	0.383641	16369618	16372618	14.1477	0.357011
	9	16372626	16375626	20.5503	0.378515	16372626	16375626	21.3814	0.369689	16372618	16375618	5.9375	0.900016
	9	16375626	16378626	8.0355	0.788789	16375626	16378626	13.9896	0.545218	16375618	16378618	7.46857	0.778458
	9	16378626	16381626	22.2249	0.347443	16378626	16381626	20.4688	0.386639	16378618	16381618	9.35227	0.635913
	9	16381626	16384626	7.48824	0.819971	16381626	16384626	20.0825	0.393641	16381618	16384618	14	0.363394
	9	16384626	16387626	6.1716	0.888032	16384626	16387626	16.5389	0.472935	16384618	16387618	7.08571	0.805996
	9	16387626	16390626	7.50588	0.819175	16387626	16390626	10.9741	0.653419	16387618	16390618	13.392	0.392405
	9	16390626	16393626	7.75148	0.808886	16390626	16393626	6.55959	0.864377	16390618	16393618	9.50568	0.626865
	9	16393626	16396626	10.6071	0.669163	16393626	16396626	9.03109	0.734507	16393618	16396618	13.1543	0.402931
	9	16396626	16399626	20.497	0.379557	16396626	16399626	10	0.690446	16396618	16399618	16.6686	0.265022
	9	16399626	16402626	16.1964	0.477597	16399626	16402626	7	0.83756	16399618	16402618	9.55682	0.623821
	9	16402626	16405626	8.33136	0.774332	16402626	16405626	8.40104	0.766696	16402618	16405618	23.0227	0.13339
	9	16405626	16408626	14.2679	0.53321	16405626	16408626	10.0825	0.686906	16405618	16408618	5.58286	0.916103
	9	16408626	16411626	4.01176	0.988346	16408626	16411626	6.95337	0.848828	16408618	16411618	12.9371	0.415692
	9	16411626	16414626	10.2353	0.683172	16411626	16414626	9.89637	0.699811	16411618	16414618	16.7784	0.261595
	9	16414626	16417626	11.6154	0.627596	16414626	16417626	5.84974	0.908235	16414618	16417618	11.8743	0.474383
	9	16417626	16420626	36.8412	0.175855	16417626	16420626	36.5781	0.187384	16417618	16420618	7.27841	0.790837
	9	16420626	16423626	33.0588	0.207703	16420626	16423626	42.829	0.145284	16420618	16423618	8.15429	0.724006
	9	16423626	16426626	16.2143	0.477128	16423626	16426626	4.96392	0.957347	16423618	16426618	6.98286	0.821615
	9	16426626	16429626	16.7	0.465193	16426626	16429626	6.94819	0.849346	16426618	16429618	12.3793	0.44369
	9	16429626	16432626	28.3588	0.257699	16429626	16432626	108.052	0.0194017	16429618	16432618	17.7759	0.233103
	9	16432626	16435626	5.42857	0.928062	16432626	16435626	19.9175	0.397663	16432618	16435618	5.17143	0.937682
	9	16435626	16438626	11.1235	0.645251	16435626	16438626	12.1088	0.606162	16435618	16438618	5.15607	0.938814
	9	16438626	16441626	6	0.898106	16438626	16441626	15.6995	0.495167	16438618	16441618	4.32386	0.978237
	9	16441626	16444626	107.337	0.0172643	16441626	16444626	44.0773	0.138165	16441618	16444618	7.06818	0.807986
	9	16444626	16447626	119.906	0.0123084	16444626	16447626	101.747	0.0229303	16444618	16447618	8.86286	0.678027
	9	16447626	16450626	9.71598	0.70986	16447626	16450626	12.9741	0.578531	16447618	16450618	19.08	0.201144
	9	16450626	16453626	17.3294	0.448794	16450626	16453626	4.02062	0.984936	16450618	16453618	18.7657	0.208834
	9	16453626	16456626	8.33136	0.774332	16453626	16456626	9.02073	0.734966	16453618	16456618	8.32571	0.711725
	9	16456626	16459626	53.7574	0.0880177	16456626	16459626	20.6875	0.38273	16456618	16459618	11.3448	0.503109
	9	16459626	16462626	46.3765	0.117422	16459626	16462626	22.4346	0.351469	16459618	16462618	10.7784	0.542219
	9	16462626	16465626	4.24852	0.978386	16462626	16465626	93.7969	0.0284938	16462618	16465618	5.11494	0.941573
	9	16465626	16468626	5.75	0.91705	16465626	16468626	6.29534	0.875071	16465618	16468618	4.90909	0.962364
	9	16468626	16471626	30.0769	0.237704	16468626	16471626	6.08854	0.885573	16468618	16471618	9.04545	0.658117
	9	16471626	16474626	5.35714	0.930974	16471626	16474626	4	0.986057	16471618	16474618	5.93714	0.90017
	9	16474626	16477626	20.7337	0.375073	16474626	16477626	24.3005	0.321261	16474618	16477618	7.89773	0.751976
	9	16477626	16480626	26.9286	0.276163	16477626	16480626	45.6875	0.129801	16477618	16480618	6.15341	0.874154
	9	16480626	16483626	7	0.844168	16480626	16483626	27.9845	0.271546	16480618	16483618	7.85714	0.755078
	9	16483626	16486626	34.8698	0.19183	16483626	16486626	7	0.83756	16483618	16486618	6.84	0.833386
	9	16486626	16489626	64.0118	0.0608359	16486626	16489626	14.3333	0.533324	16486618	16489618	12.7029	0.428414
	9	16489626	16492626	38.3669	0.1647	16489626	16492626	27.9583	0.271863	16489618	16492618	6.0625	0.88199
	9	16492626	16495626	51.2143	0.0969304	16492626	16495626	41.5938	0.152563	16492618	16495618	8.94286	0.671378
	9	16495626	16498626	37.0471	0.174283	16495626	16498626	17.9794	0.438844	16495618	16498618	11.3543	0.502586
	9	16498626	16501626	32.8876	0.209364	16498626	16501626	9.70984	0.707037	16498618	16501618	8.19429	0.72098
	9	16501626	16504626	23.3988	0.327862	16501626	16504626	14.6031	0.526216	16501618	16504618	16.6782	0.264746
	9	16504626	16507626	13.0355	0.5732	16504626	16507626	13.3454	0.564162	16504618	16507618	13.5886	0.383855
	9	16507626	16510626	10.1775	0.685543	16507626	16510626	9.72021	0.706675	16507618	16510618	10.68	0.548055
	9	16510626	16513626	32.3941	0.214002	16510626	16513626	28.9058	0.260811	16510618	16513618	14.8977	0.327207
	9	16513626	16516626	14.4675	0.527674	16513626	16516626	18.0208	0.43669	16513618	16516618	12	0.463964
	9	16516626	16519626	9.07101	0.736811	16516626	16519626	11.7604	0.62218	16516618	16519618	12.9257	0.416279
	9	16519626	16522626	157.294	0.00431013	16519626	16522626	111.155	0.0178394	16519618	16522618	13.5829	0.384154
	9	16522626	16525626	151.237	0.00513961	16522626	16525626	107.264	0.0198331	16522618	16525618	5.30857	0.929378
	9	16525626	16528626	18.0941	0.430081	16525626	16528626	24.7487	0.314974	16525618	16528618	19.5625	0.191024
	9	16528626	16531626	4.14286	0.982184	16528626	16531626	91.5544	0.0303075	16528618	16531618	38.7086	0.03904
	9	16531626	16534626	5	0.948952	16531626	16534626	97.7565	0.0255664	16531618	16534618	16.5657	0.268095
	9	16534626	16537626	17.858	0.436425	16534626	16537626	16.6649	0.470112	16534618	16537618	14.48	0.343855
	9	16537626	16540626	4.08876	0.984529	16537626	16540626	12.6186	0.590162	16537618	16540618	13.5657	0.384848
	9	16540626	16543626	104.479	0.0186264	16540626	16543626	45.1495	0.132528	16540618	16543618	47.5029	0.0236456
	9	16543626	16546626	15.3373	0.501708	16543626	16546626	15.6632	0.496061	16543618	16546618	8.77273	0.68408
	9	16546626	16549626	12.8571	0.581885	16546626	16549626	9.17188	0.727927	16546618	16549618	8.97143	0.668233
	9	16549626	16552626	5.13095	0.941073	16549626	16552626	35.8187	0.193537	16549618	16552618	9.97714	0.594993
	9	16552626	16555626	34.1429	0.197868	16552626	16555626	20.0208	0.394755	16552618	16555618	14.3468	0.348865
	9	16555626	16558626	15.1412	0.507084	16555626	16558626	11	0.648649	16555618	16558618	17.6971	0.2352
	9	16558626	16561626	13.5952	0.555659	16558626	16561626	44.9482	0.133616	16558618	16561618	26.3977	0.0976675
	9	16561626	16564626	6.91617	0.856126	16561626	16564626	8	0.785476	16561618	16564618	15.3182	0.310492
	9	16564626	16567626	177.274	0.00234769	16564626	16567626	8.91667	0.746351	16564618	16567618	37.5257	0.0421046
	9	16567626	16570626	52.1894	0.093405	16567626	16570626	50	0.110214	16567618	16570618	17.6136	0.237425
	9	16570626	16573626	37.1894	0.173206	16570626	16573626	34	0.208938	16570618	16573618	27.8295	0.0862581
	9	16573626	16576626	15.8529	0.487917	16573626	16576626	18	0.437189	16573618	16576618	10.1486	0.579146
	9	16576626	16579626	186.379	0.00179139	16576626	16579626	28.9482	0.260303	16576618	16579618	4.85057	0.963949
	9	16579626	16582626	188.565	0.00169391	16579626	16582626	16	0.485665	16579618	16582618	16.4318	0.272181
	9	16582626	16585626	89.5647	0.0280511	16582626	16585626	7.46632	0.815081	16582618	16585618	16.2571	0.277554
	9	16585626	16588626	76.0769	0.0414849	16585626	16588626	4	0.986057	16585618	16588618	35.7273	0.04741
	9	16588626	16591626	59.7765	0.0705326	16588626	16591626	51.1466	0.10569	16588618	16591618	9.1875	0.646933
	9	16591626	16594626	46.3176	0.117705	16591626	16594626	44.9896	0.133411	16591618	16594618	16.7283	0.263184
	9	16594626	16597626	41.8988	0.141645	16594626	16597626	10.9688	0.653764	16594618	16597618	4.02286	0.992007
	9	16597626	16600626	36.3905	0.179307	16597626	16600626	14.8854	0.51845	16597618	16600618	9.91379	0.600681
	9	16600626	16603626	34.8462	0.192031	16600626	16603626	23.1979	0.338418	16600618	16603618	42	0.0319816
	9	16603626	16606626	21.6213	0.358586	16603626	16606626	19.9171	0.397717	16603618	16606618	27.3543	0.0898318
	9	16606626	16609626	10.875	0.658893	16606626	16609626	16.114	0.482828	16606618	16609618	20.5257	0.172291
	9	16609626	16612626	108.272	0.0168589	16609626	16612626	90.8083	0.0308837	16609618	16612618	28.48	0.081647
	9	16612626	16615626	19.503	0.399435	16612626	16615626	18.7708	0.421396	16612618	16615618	15.0116	0.321581
	9	16615626	16618626	15.7278	0.491416	16615626	16618626	11	0.648649	16615618	16618618	12.0114	0.463427
	9	16618626	16621626	63.0714	0.0628189	16618626	16621626	70.5233	0.0552077	16618618	16621618	13.0971	0.405704
	9	16621626	16624626	48.716	0.107057	16621626	16624626	51.5233	0.104285	16621618	16624618	7.90286	0.751791
	9	16624626	16627626	38	0.167301	16624626	16627626	41	0.156135	16624618	16627618	36.6897	0.0444519
	9	16627626	16630626	19.8412	0.392848	16627626	16630626	19.0103	0.415282	16627618	16630618	26.017	0.1009
	9	16630626	16633626	7.12426	0.836889	16630626	16633626	11.3679	0.635132	16630618	16633618	5.4023	0.924374
	9	16633626	16636626	28.8521	0.252011	16633626	16636626	9.17617	0.727793	16633618	16636618	10.3314	0.567705
	9	16636626	16639626	4.17752	0.980992	16636626	16639626	4.5	0.967898	16636618	16639618	5.08046	0.944259
	9	16639626	16642626	18.2249	0.427103	16639626	16642626	17.5959	0.447414	16639618	16642618	7.67045	0.766664
	9	16642626	16645626	101.119	0.0204131	16642626	16645626	4.46875	0.968713	16642618	16645618	8.28409	0.714452
	9	16645626	16648626	6.07143	0.893388	16645626	16648626	22.6979	0.347216	16645618	16648618	11	0.523928
	9	16648626	16651626	6.61176	0.868631	16648626	16651626	8.82292	0.750165	16648618	16651618	7.85143	0.755393
	9	16651626	16654626	46.9823	0.114568	16651626	16654626	20.1719	0.391936	16651618	16654618	14.8286	0.330244
	9	16654626	16657626	5.97041	0.90836	16654626	16657626	5	0.943051	16654618	16657618	8.47126	0.702338
	9	16657626	16660626	35.4911	0.186606	16657626	16660626	29.0363	0.258821	16657618	16660618	14.5543	0.341048
	9	16660626	16663626	35.1131	0.189626	16660626	16663626	25.7216	0.301002	16660618	16663618	10.4229	0.562604
	9	16663626	16666626	27.9467	0.262928	16663626	16666626	16.9948	0.462216	16663618	16666618	9	0.661686
	9	16666626	16669626	4.74556	0.965658	16666626	16669626	4.17708	0.977523	16666618	16669618	11	0.523928
	9	16669626	16672626	19.8294	0.393073	16669626	16672626	12.0052	0.609763	16669618	16672618	6.31034	0.86278
	9	16672626	16675626	8	0.79085	16672626	16675626	4.06218	0.9825	16672618	16675618	8.5625	0.69693
	9	16675626	16678626	23.3669	0.328374	16675626	16678626	22.6736	0.347619	16675618	16678618	8.68182	0.689693
	9	16678626	16681626	6.04734	0.895067	16678626	16681626	13.8958	0.548455	16678618	16681618	26.2114	0.0992407
	9	16681626	16684626	12.9881	0.577076	16681626	16684626	6.14062	0.882721	16681618	16684618	11.0286	0.522044
	9	16684626	16687626	10.2588	0.682257	16684626	16687626	11.6425	0.626041	16684618	16687618	6.22857	0.868187
	9	16687626	16690626	13.375	0.562185	16687626	16690626	11.8281	0.619915	16687618	16690618	9.28409	0.640273
	9	16690626	16693626	9.66272	0.711957	16690626	16693626	8.51295	0.762102	16690618	16693618	7.04	0.810323
	9	16693626	16696626	22.7941	0.337923	16693626	16696626	9.31959	0.721747	16693618	16696618	20.7443	0.168408
	9	16696626	16699626	19.0706	0.408273	16696626	16699626	26.6736	0.288179	16696618	16699618	30.7143	0.0684006
	9	16699626	16702626	11.5	0.631641	16699626	16702626	6.74742	0.857444	16699618	16702618	9.25143	0.642383
	9	16702626	16705626	64.2059	0.0604505	16702626	16705626	5	0.954809	16702618	16705618	13.0625	0.40752
	9	16705626	16708626	60.1361	0.0695809	16705626	16708626	4.97917	0.956867	16705618	16708618	6.35632	0.859955
	9	16708626	16711626	45.9353	0.119627	16708626	16711626	4.27979	0.973991	16708618	16711618	5.93143	0.900437
	9	16711626	16714626	36.1176	0.181427	16711626	16714626	31.0515	0.236903	16711618	16714618	31.4598	0.0646726
	9	16714626	16717626	24.3373	0.313159	16714626	16717626	18.2784	0.43131	16714618	16717618	26.8125	0.0941413
	9	16717626	16720626	19.0714	0.408158	16717626	16720626	7	0.83756	16717618	16720618	10.2057	0.575396
	9	16720626	16723626	23.3824	0.328116	16720626	16723626	8.10363	0.779886	16720618	16723618	21.1714	0.160943
	9	16723626	16726626	31.5	0.222948	16723626	16726626	6.52083	0.865761	16723618	16726618	9.84659	0.605687
	9	16726626	16729626	34.6627	0.193559	16726626	16729626	7	0.83756	16726618	16729618	8.18286	0.721845
	9	16729626	16732626	37.7176	0.169366	16729626	16732626	11.1658	0.64221	16729618	16732618	19.2644	0.197181
	9	16732626	16735626	30.2722	0.235722	16732626	16735626	8.14948	0.777703	16732618	16735618	16.3068	0.276093
	9	16735626	16738626	34.9527	0.191124	16735626	16738626	14.4794	0.529528	16735618	16738618	15.6477	0.299373
	9	16738626	16741626	14.6154	0.523609	16738626	16741626	11.9223	0.616318	16738618	16741618	16.5086	0.269852
	9	16741626	16744626	29.4793	0.244549	16741626	16744626	14.8446	0.519495	16741618	16744618	11.4598	0.497056
	9	16744626	16747626	41.5647	0.143582	16744626	16747626	8.65979	0.756483	16744618	16747618	31.1818	0.0660557
	9	16747626	16750626	21.2143	0.365623	16747626	16750626	7.49485	0.813901	16747618	16750618	28.8977	0.0789187
	9	16750626	16753626	36.5148	0.178306	16750626	16753626	14.943	0.51658	16750618	16753618	14.9148	0.326486
	9	16753626	16756626	20.6391	0.376903	16753626	16756626	11.8446	0.619308	16753618	16756618	5	0.951029
	9	16756626	16759626	40.9941	0.147275	16756626	16759626	22.8906	0.343953	16756618	16759618	13.9657	0.366131
	9	16759626	16762626	26.5765	0.2808	16759626	16762626	43.0881	0.143739	16759618	16762618	31.7045	0.0635068
	9	16762626	16765626	52.9231	0.090895	16762626	16765626	34.0881	0.208205	16762618	16765618	25.4571	0.106152
	9	16765626	16768626	29.0473	0.249453	16765626	16768626	42.2746	0.14838	16765618	16768618	4.72414	0.967009
	9	16768626	16771626	13.2471	0.566234	16768626	16771626	19.8964	0.398166	16768618	16771618	8.36	0.709483
	9	16771626	16774626	14.7588	0.519424	16771626	16774626	14.8763	0.518608	16771618	16774618	11.8182	0.477693
	9	16774626	16777626	12.2588	0.601665	16774626	16777626	19.0052	0.415314	16774618	16777618	5.5625	0.917032
	9	16777626	16780626	6.26627	0.883399	16777626	16780626	4.09326	0.981057	16777618	16780618	13.4483	0.389974
	9	16780626	16783626	32.2367	0.215464	16780626	16783626	7.05155	0.8345	16780618	16783618	23.2299	0.130794
	9	16783626	16786626	18.1882	0.427928	16783626	16786626	17	0.460561	16783618	16786618	5.29714	0.929926
	9	16786626	16789626	11.8024	0.621031	16786626	16789626	6	0.891018	16786618	16789618	8.32	0.712008
	9	16789626	16792626	25.8412	0.291043	16789626	16792626	12.9124	0.580805	16789618	16792618	10.4686	0.560008
	9	16792626	16795626	22.006	0.351078	16792626	16795626	16.5026	0.473769	16792618	16795618	7.33523	0.786894
	9	16795626	16798626	17.8	0.437865	16795626	16798626	8.37824	0.767519	16795618	16798618	7.26437	0.791817
	9	16798626	16801626	10.2249	0.68352	16798626	16801626	5.38342	0.924102	16798618	16801618	6.03409	0.884953
	9	16801626	16804626	5.46429	0.926888	16801626	16804626	5.62176	0.915805	16801618	16804618	12.72	0.427636
	9	16804626	16807626	74.3294	0.0437059	16804626	16807626	15.0825	0.510697	16804618	16807618	6.46591	0.853529
	9	16807626	16810626	63.5176	0.0618914	16807626	16810626	12.3711	0.597735	16807618	16810618	9.88571	0.603034
	9	16810626	16813626	51.9412	0.0943496	16810626	16813626	16.9534	0.463165	16810618	16813618	24.9886	0.11082
	9	16813626	16816626	40.2353	0.151995	16813626	16816626	10.4249	0.673798	16813618	16816618	15.2	0.314604
	9	16816626	16819626	26.2765	0.284886	16816626	16819626	13.8608	0.549494	16816618	16819618	6.13714	0.875556
	9	16819626	16822626	16.0176	0.482098	16819626	16822626	7.12887	0.830156	16819618	16822618	13.4828	0.388524
	9	16822626	16825626	6	0.89764	16822626	16825626	9	0.735995	16822618	16825618	7.12571	0.802537
	9	16825626	16828626	55.3	0.0830348	16825626	16828626	10.0518	0.688077	16825618	16828618	5	0.950528
	9	16828626	16831626	7.2381	0.83105	16828626	16831626	4.5285	0.967272	16828618	16831618	7.94318	0.747992
	9	16831626	16834626	25.3491	0.297932	16831626	16834626	5.03125	0.940711	16831618	16834618	23.5909	0.126453
	9	16834626	16837626	38.7574	0.161938	16834626	16837626	6.95312	0.849005	16834618	16837618	12.0857	0.458935
	9	16837626	16840626	13.0888	0.571426	16837626	16840626	21.3814	0.369717	16837618	16840618	9	0.661686
	9	16840626	16843626	15.1071	0.507869	16840626	16843626	17.1354	0.457368	16840618	16843618	10.1839	0.576781
	9	16843626	16846626	15.2249	0.504733	16843626	16846626	16	0.485665	16843618	16846618	7.36364	0.785006
	9	16846626	16849626	7.20588	0.832774	16846626	16849626	6.85938	0.853229	16846618	16849618	11.8295	0.476968
	9	16849626	16852626	18.2367	0.426824	16849626	16852626	4.59375	0.965739	16849618	16852618	4.375	0.976653
	9	16852626	16855626	10.3787	0.677665	16852626	16855626	5	0.943051	16852618	16855618	16.9314	0.256738
	9	16855626	16858626	8.08235	0.786394	16855626	16858626	4	0.986057	16855618	16858618	7.90805	0.751481
	9	16858626	16861626	5	0.948952	16858626	16861626	7.23438	0.824979	16858618	16861618	10.12	0.580926
	9	16861626	16864626	6.30178	0.881682	16861626	16864626	6.49485	0.866832	16861618	16864618	8.68966	0.689257
	9	16864626	16867626	79.8294	0.0370792	16864626	16867626	21.0363	0.37538	16864618	16867618	10.0345	0.587017
	9	16867626	16870626	82.0941	0.0347352	16867626	16870626	13.732	0.55335	16867618	16870618	5.05172	0.94654
	9	16870626	16873626	66.6	0.0557211	16870626	16873626	9.96354	0.696542	16870618	16873618	9.81714	0.607736
	9	16873626	16876626	50.6882	0.0990011	16873626	16876626	6.8601	0.853144	16873618	16876618	9.19429	0.646428
	9	16876626	16879626	68.4852	0.0523528	16876626	16879626	33.6528	0.212274	16876618	16879618	37.1667	0.0430923
	9	16879626	16882626	55.6353	0.0820748	16879626	16882626	7.0733	0.833099	16879618	16882618	13.4343	0.390508
	9	16882626	16885626	30.494	0.233472	16882626	16885626	17.7668	0.443707	16882618	16885618	4	0.993313
	9	16885626	16888626	30.0473	0.238007	16885626	16888626	7.97927	0.793401	16885618	16888618	5	0.951029
	9	16888626	16891626	9.62353	0.71352	16888626	16891626	4.03109	0.984224	16888618	16891618	19.408	0.194177
	9	16891626	16894626	6.85294	0.859056	16891626	16894626	39.0515	0.168878	16891618	16894618	8.94253	0.671613
	9	16894626	16897626	25.2059	0.299947	16894626	16897626	42.1658	0.148979	16894618	16897618	11.6171	0.488768
	9	16897626	16900626	8.54762	0.765241	16897626	16900626	25.9227	0.298243	16897618	16900618	13.76	0.376153
	9	16900626	16903626	63	0.0629999	16900626	16903626	30.7732	0.24003	16900618	16903618	27.9943	0.0850335
	9	16903626	16906626	22.9645	0.335088	16903626	16906626	24.7732	0.314598	16903618	16906618	11.1257	0.515613
	9	16906626	16909626	44.9	0.124816	16906626	16909626	23.3402	0.336271	16906618	16909618	4.96	0.960494
	9	16909626	16912626	36.5714	0.177883	16909626	16912626	9.12371	0.730229	16909618	16912618	17.3352	0.244785
	9	16912626	16915626	13.497	0.558623	16912626	16915626	13	0.574893	16912618	16915618	17.4343	0.242092
	9	16915626	16918626	22.6627	0.340092	16915626	16918626	37.7165	0.178589	16915618	16918618	21.733	0.152143
	9	16918626	16921626	8.52071	0.766415	16918626	16921626	11.6856	0.624622	16918618	16921618	4	0.993313
	9	16921626	16924626	65.8235	0.0571189	16921626	16924626	4.74611	0.962377	16921618	16924618	20.4489	0.173604
	9	16924626	16927626	47.7811	0.111085	16924626	16927626	25.0876	0.309581	16924618	16927618	29.2114	0.0769343
	9	16927626	16930626	33.4379	0.204299	16927626	16930626	11.0466	0.6467	16927618	16930618	5.86127	0.904325
	9	16930626	16933626	46.6176	0.11627	16930626	16933626	4	0.986057	16930618	16933618	5.92	0.901147
	9	16933626	16936626	11.5444	0.630069	16933626	16936626	13.5825	0.557523	16933618	16936618	4	0.993313
	9	16936626	16939626	26.3136	0.284384	16936626	16939626	25.8135	0.299696	16936618	16939618	15.6875	0.297907
	9	16939626	16942626	5.8	0.91522	16939626	16942626	6	0.891018	16939618	16942618	16.8276	0.26017
	9	16942626	16945626	39.4497	0.157144	16942626	16945626	26.114	0.295288	16942618	16945618	33.2898	0.0563339
	9	16945626	16948626	35.9823	0.182654	16945626	16948626	8.72021	0.75415	16945618	16948618	7.56	0.77304
	9	16948626	16951626	23.5595	0.32548	16948626	16951626	30.8342	0.239398	16948618	16951618	6.48295	0.852511
	9	16951626	16954626	7.43529	0.822142	16951626	16954626	19.4742	0.406348	16951618	16954618	16.6897	0.264401
	9	16954626	16957626	17.5706	0.443299	16954626	16957626	23.1042	0.33985	16954618	16957618	9.63636	0.619052
	9	16957626	16960626	32.8588	0.209601	16957626	16960626	16.9067	0.464293	16957618	16960618	11.1029	0.51706
	9	16960626	16963626	19.6235	0.397119	16960626	16963626	6.10825	0.884541	16960618	16963618	7	0.814178
	9	16963626	16966626	25.5207	0.295627	16963626	16966626	71.099	0.0542113	16963618	16966618	6.42286	0.85601
	9	16966626	16969626	19.2544	0.404471	16966626	16969626	80.228	0.0416141	16966618	16969618	11.4857	0.495575
	9	16969626	16972626	13.9588	0.544254	16969626	16972626	43.0417	0.143995	16969618	16972618	8.73714	0.68645
	9	16972626	16975626	11.8166	0.620537	16972626	16975626	39.0206	0.169104	16972618	16975618	15.7029	0.297452
	9	16975626	16978626	6.86982	0.858286	16975626	16978626	7.70984	0.805494	16975618	16978618	5.72159	0.910444
	9	16978626	16981626	11	0.650155	16978626	16981626	10	0.690446	16978618	16981618	4.43429	0.974663
	9	16981626	16984626	4.64706	0.967915	16981626	16984626	16	0.485665	16981618	16984618	8.08523	0.729757
	9	16984626	16987626	6.14793	0.889165	16984626	16987626	54.6684	0.0930765	16984618	16987618	5.73143	0.910065
	9	16987626	16990626	10.6369	0.668033	16987626	16990626	11.8446	0.619287	16987618	16990618	13.1264	0.404204
	9	16990626	16993626	6.10714	0.891338	16990626	16993626	6.40933	0.870322	16990618	16993618	4.55114	0.971409
	9	16993626	16996626	6.64497	0.867373	16993626	16996626	17	0.462122	16993618	16996618	5.5	0.919761
	9	16996626	16999626	8.09524	0.785458	16996626	16999626	4	0.999332	16996618	16999618	8.68	0.689954
	9	16999626	17002626	4.23077	0.979088	16999626	17002626	52.3471	0.101191	16999618	17002618	13.5966	0.383509
	9	17002626	17005626	45.625	0.121127	17002626	17005626	22.7083	0.347013	17002618	17005618	5.45455	0.921945
	9	17005626	17008626	49.2471	0.104804	17005626	17008626	54.5026	0.0935772	17005618	17008618	6.86857	0.831598
	9	17008626	17011626	32.8402	0.209789	17008626	17011626	44.3679	0.136684	17008618	17011618	12.4057	0.442484
	9	17011626	17014626	28.2118	0.259497	17011626	17014626	29.3646	0.255272	17011618	17014618	14.608	0.338983
	9	17014626	17017626	13.1059	0.570887	17014626	17017626	14.7474	0.522352	17014618	17017618	10.0114	0.588856
	9	17017626	17020626	103.535	0.0191148	17017626	17020626	28.875	0.261145	17017618	17020618	15.1136	0.317809
	9	17020626	17023626	15.4524	0.498672	17020626	17023626	11.3542	0.63558	17020618	17023618	7.68571	0.765771
	9	17023626	17026626	16.3176	0.474596	17023626	17026626	22.3196	0.353234	17023618	17026618	13.017	0.409879
	9	17026626	17029626	5.07692	0.944103	17026626	17029626	5.80829	0.90962	17026618	17029618	12.9886	0.412864
	9	17029626	17032626	24.9941	0.303379	17029626	17032626	7.21243	0.826057	17029618	17032618	6.97727	0.821924
	9	17032626	17035626	6.98817	0.851418	17032626	17035626	5.03608	0.940586	17032618	17035618	6.18286	0.871671
	9	17035626	17038626	83.0941	0.0337684	17035626	17038626	14.5103	0.528746	17035618	17038618	18.7657	0.208841
	9	17038626	17041626	51.0706	0.0974967	17038626	17041626	6.0625	0.886887	17038618	17041618	6.46552	0.853596
	9	17041626	17044626	58.5089	0.0737921	17041626	17044626	7.51031	0.813228	17041618	17044618	8.45714	0.703197
	9	17044626	17047626	8.17857	0.781302	17044626	17047626	6.63918	0.861343	17044618	17047618	7.91329	0.750995
	9	17047626	17050626	10.0651	0.690214	17047626	17050626	11.9167	0.616675	17047618	17050618	6	0.887818
	9	17050626	17053626	31.4142	0.223769	17050626	17053626	5.44041	0.921925	17050618	17053618	18.5632	0.213369
	9	17053626	17056626	24.3846	0.312418	17053626	17056626	13.3109	0.565217	17053618	17056618	14.9318	0.325764
	9	17056626	17059626	22.716	0.339238	17056626	17059626	29.8402	0.250098	17056618	17059618	8	0.736833
	9	17059626	17062626	52.6765	0.0917424	17059626	17062626	12.9637	0.578897	17059618	17062618	5.91954	0.901342
	9	17062626	17065626	99.5	0.0212256	17062626	17065626	77.1856	0.0453545	17062618	17065618	25.88	0.10224
	9	17065626	17068626	18.3609	0.424171	17065626	17068626	59.232	0.0793798	17065618	17068618	10.8391	0.538454
	9	17068626	17071626	16.0595	0.480942	17068626	17071626	17.601	0.447317	17068618	17071618	23.5057	0.127452
	9	17071626	17074626	84.2647	0.0326002	17071626	17074626	36.2021	0.190325	17071618	17074618	13.5966	0.383519
	9	17074626	17077626	36.3869	0.179337	17074626	17077626	35.0619	0.199766	17074618	17077618	10	0.589893
	9	17077626	17080626	28.8757	0.251695	17077626	17080626	21.1959	0.372743	17077618	17080618	12	0.463964
	9	17080626	17083626	9.78106	0.70725	17080626	17083626	22.0155	0.358023	17080618	17083618	34.7429	0.0508569
	9	17083626	17086626	33.0177	0.208059	17083626	17086626	8.32124	0.770032	17083618	17086618	21.7257	0.152263
	9	17086626	17089626	28.0414	0.261451	17086626	17089626	27.4639	0.277754	17086618	17089618	6.18286	0.871671
	9	17089626	17092626	9	0.740355	17089626	17092626	9.31088	0.722148	17089618	17092618	5	0.951029
	9	17092626	17095626	28.6824	0.253986	17092626	17095626	37.7165	0.178583	17092618	17095618	5.17045	0.937931
	9	17095626	17098626	14	0.54128	17095626	17098626	20.6701	0.38305	17095618	17098618	28.32	0.082718
	9	17098626	17101626	7	0.844168	17098626	17101626	8	0.792113	17098618	17101618	7.25287	0.792708
	9	17101626	17104626	4.53254	0.970567	17101626	17104626	5.10363	0.936593	17101618	17104618	6	0.887818
	9	17104626	17107626	6.52353	0.872195	17104626	17107626	5.75258	0.911333	17104618	17107618	11.4034	0.500058
	9	17107626	17110626	12.3	0.600286	17107626	17110626	8.70103	0.754882	17107618	17110618	10.0862	0.58336
	9	17110626	17113626	22.5952	0.341183	17110626	17113626	32.6719	0.221385	17110618	17113618	11.9657	0.468165
	9	17113626	17116626	15.7976	0.489526	17113626	17116626	17.7031	0.44509	17113618	17116618	14.1724	0.355893
	9	17116626	17119626	24.2959	0.313757	17116626	17119626	6.90722	0.851099	17116618	17119618	12.0114	0.463321
	9	17119626	17122626	12.9882	0.577059	17119626	17122626	14.1134	0.539327	17119618	17122618	30.3068	0.0704758
	9	17122626	17125626	16.7412	0.464243	17122626	17125626	16.4175	0.475631	17122618	17125618	9.30682	0.638881
	9	17125626	17128626	7.50296	0.819326	17125626	17128626	14.1347	0.538621	17125618	17128618	28.9714	0.0784621
	9	17128626	17131626	38.8588	0.161262	17128626	17131626	8.48454	0.763206	17128618	17131618	12.4659	0.43962
	9	17131626	17134626	4	0.988907	17131626	17134626	15.9585	0.488432	17131618	17134618	5.14857	0.939378
	9	17134626	17137626	23.5148	0.326129	17134626	17137626	34.0829	0.20823	17134618	17137618	46.9943	0.0243019
	9	17137626	17140626	9.79882	0.706519	17137626	17140626	24	0.32563	17137618	17140618	8.04598	0.732916
	9	17140626	17143626	16.9647	0.458422	17140626	17143626	4	0.986057	17140618	17143618	4.05682	0.990331
	9	17143626	17146626	74.1412	0.0439572	17143626	17146626	10.0103	0.690009	17143618	17146618	7	0.814178
	9	17146626	17149626	69.7844	0.0501811	17146626	17149626	7.5	0.813591	17146618	17149618	14	0.363394
	9	17149626	17152626	23.0588	0.333106	17149626	17152626	15.0515	0.511591	17149618	17152618	16.7314	0.263159
	9	17152626	17155626	17.8876	0.435661	17152626	17155626	12.6546	0.589051	17152618	17155618	6.68571	0.841835
	9	17155626	17158626	5.14286	0.94038	17155626	17158626	9.65803	0.708973	17155618	17158618	14.7143	0.334893
	9	17158626	17161626	16.8214	0.462166	17158626	17161626	7	0.83756	17158618	17161618	34.72	0.0509331
	9	17161626	17164626	4.03571	0.986835	17161626	17164626	4.20207	0.976628	17161618	17164618	10.1136	0.581665
	9	17164626	17167626	33.4048	0.204613	17164626	17167626	6.35567	0.872571	17164618	17167618	16.4034	0.273025
	9	17167626	17170626	26.8869	0.27669	17167626	17170626	7.33854	0.820255	17167618	17170618	7.93182	0.748993
	9	17170626	17173626	13.7396	0.551355	17170626	17173626	7.91237	0.797335	17170618	17173618	10.4914	0.558621
	9	17173626	17176626	15.1667	0.506294	17173626	17176626	7.7835	0.802648	17173618	17176618	8.94886	0.670348
	9	17176626	17179626	8.47647	0.768178	17176626	17179626	60.7629	0.0754119	17176618	17179618	156.869	0.000629231
	9	17179626	17182626	29.9172	0.239706	17179626	17182626	5.66667	0.914358	17179618	17182618	15.4091	0.307402
	9	17182626	17185626	29.0947	0.248893	17182626	17185626	62.7979	0.0705277	17182618	17185618	18.8864	0.205821
	9	17185626	17188626	28.5	0.256091	17185626	17188626	11	0.648649	17185618	17188618	59.4943	0.013277
	9	17188626	17191626	10.7692	0.663103	17188626	17191626	19.3679	0.408383	17188618	17191618	8.98857	0.666771
	9	17191626	17194626	122.302	0.0114926	17191626	17194626	29.6373	0.252377	17191618	17194618	7.16	0.799909
	9	17194626	17197626	123.645	0.0110349	17194626	17197626	20.399	0.387913	17194618	17197618	13.5057	0.387374
	9	17197626	17200626	73.4583	0.0448704	17197626	17200626	14.2902	0.534476	17197618	17200618	9.24	0.64331
	9	17200626	17203626	69.0238	0.0514387	17200626	17203626	13.399	0.562635	17200618	17203618	5.03429	0.948287
	9	17203626	17206626	58.9882	0.0725204	17203626	17206626	4.56771	0.966328	17203618	17206618	8.7931	0.682994
	9	17206626	17209626	61.2156	0.0669715	17206626	17209626	22.0415	0.357552	17206618	17209618	21.8686	0.149969
	9	17209626	17212626	44.0238	0.129286	17209626	17212626	11.8394	0.619444	17209618	17212618	18.3771	0.217546
	9	17212626	17215626	46.2012	0.118233	17212626	17215626	6.56186	0.864275	17212618	17215618	169.457	0.000437966
	9	17215626	17218626	28.256	0.25896	17215626	17218626	10.4897	0.671494	17215618	17218618	13.0457	0.408228
	9	17218626	17221626	18.5882	0.41949	17218626	17221626	11.6495	0.625801	17218618	17221618	24.6857	0.113964
	9	17221626	17224626	43.574	0.13181	17221626	17224626	73.0674	0.0511588	17221618	17224618	73.4743	0.00784152
	9	17224626	17227626	21.3905	0.362598	17224626	17227626	4.83505	0.960515	17224618	17227618	17.3486	0.244415
	9	17227626	17230626	48.6627	0.107269	17227626	17230626	9.15464	0.728855	17227618	17230618	52.5771	0.0182406
	9	17230626	17233626	38.4371	0.164189	17230626	17233626	6.72021	0.85846	17230618	17233618	11.4514	0.497516
	9	17233626	17236626	19.5059	0.399357	17233626	17236626	13.1762	0.56915	17233618	17236618	31.6743	0.0636649
	9	17236626	17239626	21.1243	0.367106	17236626	17239626	44.4896	0.136036	17236618	17239618	32.4885	0.0597654
	9	17239626	17242626	16.9	0.460071	17239626	17242626	95.8705	0.0268961	17239618	17242618	4.92	0.962067
	9	17242626	17245626	6.89286	0.85721	17242626	17245626	50.4072	0.10861	17242618	17245618	7.86364	0.754414
	9	17245626	17248626	44.9471	0.124602	17245626	17248626	13.2216	0.567883	17245618	17248618	18.483	0.215171
	9	17248626	17251626	41.2071	0.145878	17248626	17251626	21.9381	0.360155	17248618	17251618	27.1591	0.0912872
	9	17251626	17254626	32.131	0.216503	17251626	17254626	7.44792	0.815738	17251618	17254618	6.05714	0.882281
	9	17254626	17257626	74.3294	0.0437089	17254626	17257626	10.5619	0.6689	17254618	17257618	4.31034	0.97875
	9	17257626	17260626	15.4882	0.497694	17257626	17260626	12.6771	0.588369	17257618	17260618	22.2971	0.143397
	9	17260626	17263626	61.3195	0.0667498	17260626	17263626	6.10363	0.884783	17260618	17263618	10.9143	0.532956
	9	17263626	17266626	7.22485	0.831839	17263626	17266626	28.4897	0.265494	17263618	17266618	19.9143	0.183953
	9	17266626	17269626	79.6824	0.0372701	17266626	17269626	11.6354	0.626298	17266618	17269618	12.0171	0.463011
	9	17269626	17272626	11.7278	0.623754	17269626	17272626	12.7979	0.584638	17269618	17272618	16.4514	0.271588
	9	17272626	17275626	8	0.79085	17272626	17275626	7.4375	0.816097	17272618	17275618	7.69886	0.765012
	9	17275626	17278626	49.1302	0.105294	17275626	17278626	13.9536	0.546298	17275618	17278618	19.0743	0.201279
	9	17278626	17281626	26.7706	0.278195	17278626	17281626	110.175	0.0183164	17278618	17281618	13.5966	0.383505
	9	17281626	17284626	55.5176	0.0824214	17281626	17284626	57.9691	0.0828972	17281618	17284618	56.8563	0.0149101
	9	17284626	17287626	47.4471	0.112489	17284626	17287626	6.5285	0.865494	17284618	17287618	11.9543	0.468893
	9	17287626	17290626	40.5529	0.150041	17287626	17290626	54.5258	0.0935018	17287618	17290618	39.6136	0.0369394
	9	17290626	17293626	29.5385	0.243919	17290626	17293626	5.98958	0.901764	17290618	17293618	6.21714	0.869062
	9	17293626	17296626	6.02367	0.896496	17293626	17296626	34.701	0.203004	17293618	17296618	13.1543	0.403014
	9	17296626	17299626	45.6765	0.120888	17296626	17299626	35.2629	0.198097	17296618	17299618	24.9716	0.110978
	9	17299626	17302626	42.3706	0.138687	17299626	17302626	11.5684	0.628472	17299618	17302618	6	0.887367
	9	17302626	17305626	41.9353	0.141386	17302626	17305626	4.95855	0.957574	17302618	17305618	5	0.951029
	9	17305626	17308626	31.0882	0.22696	17305626	17308626	5.9171	0.905872	17305618	17308618	4.71429	0.9673
	9	17308626	17311626	20.0888	0.387148	17308626	17311626	5.82383	0.909101	17308618	17311618	11.3029	0.50547
	9	17311626	17314626	99.6331	0.0211563	17311626	17314626	48.1443	0.118086	17311618	17314618	6.57143	0.847912
	9	17314626	17317626	87.0529	0.0301044	17314626	17317626	38.3938	0.173611	17314618	17317618	7.43182	0.780768
	9	17317626	17320626	19	0.409719	17317626	17320626	25.9167	0.298388	17317618	17320618	37.7529	0.0414973
	9	17320626	17323626	11.9471	0.615219	17320626	17323626	13.3351	0.564438	17320618	17323618	30.9829	0.0670625
	9	17323626	17326626	96.6588	0.0229647	17323626	17326626	15.3161	0.50454	17323618	17326618	6	0.887818
	9	17326626	17329626	79	0.0380277	17326626	17329626	135.294	0.00947371	17326618	17329618	8.875	0.677099
	9	17329626	17332626	13.432	0.560451	17329626	17332626	14.7938	0.520986	17329618	17332618	14.2286	0.353715
	9	17332626	17335626	182	0.00204291	17332626	17335626	128.031	0.0114369	17332618	17335618	61.3143	0.0123356
	9	17335626	17338626	8.92857	0.749012	17335626	17338626	13.0515	0.573201	17335618	17338618	8.28409	0.714542
	9	17338626	17341626	193.31	0.00148659	17338626	17341626	24.732	0.315242	17338618	17341618	8.92571	0.672879
	9	17341626	17344626	83.5647	0.0332851	17341626	17344626	16.2062	0.480659	17341618	17344618	16.2457	0.277932
	9	17344626	17347626	89.6588	0.0279686	17344626	17347626	55.0311	0.0918523	17344618	17347618	5.15517	0.93884
	9	17347626	17350626	89.0647	0.0284669	17347626	17350626	33.513	0.213502	17347618	17350618	7.44828	0.77978
	9	17350626	17353626	69.645	0.0504034	17350626	17353626	23.1959	0.338498	17350618	17353618	7.27429	0.791207
	9	17353626	17356626	69.3195	0.0509648	17353626	17356626	51.1753	0.10561	17353618	17356618	15.2955	0.311261
	9	17356626	17359626	50.6095	0.0993139	17356626	17359626	13.3368	0.564383	17356618	17359618	21.6897	0.152827
	9	17359626	17362626	51.8	0.0948681	17359626	17362626	10.2732	0.679308	17359618	17362618	13.6989	0.378991
	9	17362626	17365626	43.2588	0.133571	17362626	17365626	8.2732	0.772081	17362618	17365618	5.16571	0.938212
	9	17365626	17368626	53.4497	0.0890082	17365626	17368626	12.732	0.586705	17365618	17368618	17.375	0.243668
	9	17368626	17371626	37.9941	0.167459	17368626	17371626	17.1036	0.458171	17368618	17371618	85.2045	0.0053676
	9	17371626	17374626	26.7765	0.278129	17371626	17374626	14.3351	0.533267	17371618	17374618	12.12	0.456958
	9	17374626	17377626	8.42012	0.770577	17374626	17377626	41.8802	0.150793	17374618	17377618	54.2743	0.0167935
	9	17377626	17380626	19.574	0.398082	17377626	17380626	23.4767	0.334264	17377618	17380618	15.7557	0.295627
	9	17380626	17383626	27.2	0.272451	17380626	17383626	9.65803	0.708969	17380618	17383618	25.3466	0.10727
	9	17383626	17386626	28.5412	0.255628	17383626	17386626	9.95876	0.696618	17383618	17386618	6	0.887818
	9	17386626	17389626	11.3412	0.637174	17386626	17389626	5.98969	0.90145	17386618	17389618	7.95429	0.746688
	9	17389626	17392626	5.86391	0.913079	17389626	17392626	11.7062	0.623972	17389618	17392618	4.17143	0.984341
	9	17392626	17395626	53.0471	0.090467	17392626	17395626	81.5979	0.0400009	17392618	17395618	18.1534	0.222834
	9	17395626	17398626	23.8	0.321641	17395626	17398626	13.9845	0.545421	17395618	17398618	6.88	0.830775
	9	17398626	17401626	48.1953	0.109259	17398626	17401626	7.79381	0.802193	17398618	17401618	5.25143	0.932626
	9	17401626	17404626	18.2544	0.426401	17401626	17404626	14.5515	0.52764	17401618	17404618	25.0568	0.11008
	9	17404626	17407626	9.72781	0.709396	17404626	17407626	14.7876	0.52118	17404618	17407618	19.9771	0.182749
	9	17407626	17410626	31.2321	0.225523	17407626	17410626	15.8351	0.491752	17407618	17410618	20.5341	0.172148
	9	17410626	17413626	32.4529	0.213422	17410626	17413626	9.24227	0.725067	17410618	17413618	11.9659	0.467934
	9	17413626	17416626	4.10651	0.983735	17413626	17416626	68.4639	0.0588979	17413618	17416618	12.3523	0.445004
	9	17416626	17419626	8.35294	0.773483	17416626	17419626	63.4456	0.0690001	17416618	17419618	14.5398	0.341609
	9	17419626	17422626	58.7235	0.073242	17419626	17422626	14.5361	0.528054	17419618	17422618	6.2	0.870361
	9	17422626	17425626	4.5	0.971334	17422626	17425626	4.29381	0.973431	17422618	17425618	7.18857	0.797654
	9	17425626	17428626	41.3882	0.144713	17425626	17428626	5	0.943051	17425618	17428618	21.5341	0.15528
	9	17428626	17431626	6	0.906272	17428626	17431626	4.11458	0.979975	17428618	17431618	11.9143	0.471695
	9	17431626	17434626	122.586	0.0113805	17431626	17434626	5.3299	0.926127	17431618	17434618	17.2299	0.247542
	9	17434626	17437626	15.9524	0.485176	17434626	17437626	66.1554	0.063282	17434618	17437618	14.5625	0.340809
	9	17437626	17440626	18.3	0.425472	17437626	17440626	13.513	0.559483	17437618	17440618	15.0977	0.31835
	9	17440626	17443626	111.393	0.0154675	17440626	17443626	52.4792	0.100715	17440618	17443618	10.0229	0.588205
	9	17443626	17446626	57.0177	0.0779166	17443626	17446626	51.2371	0.105378	17443618	17446618	12.1364	0.45626
	9	17446626	17449626	52.9765	0.0907152	17446626	17449626	51.9588	0.102636	17446618	17449618	20.92	0.165394
	9	17449626	17452626	45.6568	0.120979	17449626	17452626	6.56995	0.863912	17449618	17452618	4.06857	0.989432
	9	17452626	17455626	42.6982	0.136776	17452626	17455626	14.1495	0.538287	17452618	17455618	11.2989	0.505599
	9	17455626	17458626	35.8462	0.183777	17455626	17458626	13.3041	0.565429	17455618	17458618	7.54545	0.773986
	9	17458626	17461626	27.5917	0.267391	17458626	17461626	51.7254	0.103515	17458618	17461618	6.33143	0.86133
	9	17461626	17464626	10.0941	0.689109	17461626	17464626	14.1031	0.539621	17461618	17464618	11.1818	0.512274
	9	17464626	17467626	11.6118	0.627733	17464626	17467626	8.96875	0.743344	17464618	17467618	15	0.322072
	9	17467626	17470626	23.7278	0.322869	17467626	17470626	5.74479	0.911688	17467618	17470618	6.95429	0.82491
	9	17470626	17473626	46.3609	0.117497	17470626	17473626	59.2165	0.0794219	17470618	17473618	5.14857	0.939309
	9	17473626	17476626	60.2959	0.0691815	17473626	17476626	56.0052	0.088689	17473618	17476618	4.43429	0.974663
	9	17476626	17479626	55.3529	0.0828934	17476626	17479626	48.4249	0.116873	17476618	17479618	30.931	0.0673225
	9	17479626	17482626	43.3965	0.132783	17479626	17482626	38.9016	0.170096	17479618	17482618	9.52273	0.625723
	9	17482626	17485626	31.8095	0.219777	17482626	17485626	23	0.341496	17482618	17485618	13	0.41061
	9	17485626	17488626	19.3728	0.40201	17485626	17488626	12	0.610049	17485618	17488618	16.1257	0.281685
	9	17488626	17491626	6.21176	0.886142	17488626	17491626	44.1031	0.138049	17488618	17491618	4.92614	0.96174
	9	17491626	17494626	28.9231	0.251172	17491626	17494626	32	0.227501	17491618	17494618	7.67614	0.766341
	9	17494626	17497626	19.9231	0.3912	17494626	17497626	14.9485	0.51641	17494618	17497618	14.48	0.343862
	9	17497626	17500626	13.6824	0.553038	17497626	17500626	11.1244	0.643855	17497618	17500618	8.61932	0.693515
[truncated: 4,661 more rows]
